# Supplementary material for: Systematic assessment of COVID-19 host genetics using whole genome sequencing data
Source: PLoS Pathog. 2024 Dec 23;20(12):e1012786. doi: 10.1371/journal.ppat.1012786 (PMC11706450; doi:10.1371/journal.ppat.1012786)
Supplement: S1 Table — (XLSX) [file ppat.1012786.s009.xlsx]

## Sheet: Tabelle1
Supplementary Table 1: Description of individual cohorts.
Study Abbreviation	Study Name	PI (contact details); also for data availability questions	Cohort Description	Case Ascertainment for present study	Clinical Data & Phenotype	Ethics Board and Identifier	Funding
COMRI	COVID-19 Cohort Study of the University Medical Center of the Technical University Munich (COMRI)	Eva C. Schulte (eva.schulte@med.uni-muenchen.de)	COMRI is a prospective, observational study of individuals with suspected or confirmed COVID-19 receiving treatment at the University Medical Center of the Technical University Munich. Biosamples are deposited in the COVID-19 biobank of the Faculty of Medicine of the Technical University Munich. Patients with a PCR-confirmed SARS-CoV-2 infection who were recruited between March 1, 2020 and Januar…	SARS-CoV-2 PCR positive; age >= 18 years, written informed consent	Individual level patient data encompassing information on demographics, test results, diagnoses, and treatments were obtained via medical chart review or patient interview, as performed by trained clinicians or research coordinators. Disease severity was judged using the WHO Scale (0 to 10).	COMRI and the COVID-19 biobank of the Faculty of Medicine at Technical University Munich received ethical approval from the local research ethics board (TUM 217/20, TUM 221/20S, TUM 440/20S).	COMRI was financed through in-house institutional funds from the Technical University Munich.
BoSCO	Bonn Study of COVID-19 Genetics	Kerstin U. Ludwig (kerstin.ludwig@uni-bonn.de)	The BoSCO study is a population-based cohort of volunteers who had been infected by SARS-CoV-2 (self-reported, as based on a positive antibody or PCR test), and their household members (during quarantine, independent of infection status). All individuals provided written informed consent for study participation, and self-collected saliva samples were used for DNA extraction. All information on de…	SARS-CoV-2 PCR positive, age >= 18 years, written informed consent	Individual level patient data encompassing information on demographics, test results, diagnoses, and treatments were obtained via medical chart review or patient interview, as performed by trained clinicians or research coordinators. Disease severity was judged using the WHO Scale (0 to 10).	The BoSCO Study received ethical approval from the Ethics Committee of the Medical Faculty of the University Bonn (approval number: 171/20)	BoSCO was funded by in-house institutional funding of the Institute of Human Genetics, University Hospital Bonn
COVID-19 - BioMaSOTA	Genetic factors and longitudinal monitoring of the immune response in COVID-19 by functional genomics approaches A BioMaSOTA substudy	Philipp Koehler (philipp.koehler@uk-koeln.de)	A prospective study of individuals with confirmed COVID-19 who were treated at the University Hosiptial of Cologne, University of Cologne. Biosamples are deposited in the COVID-19 biobank of the Department of Internal Medicine I, University Hospital of Cologne.	SARS-CoV-2 PCR positive, age >= 18 years, written informed consent	Individual level patient data encompassing information on demographics, test results, diagnoses, and treatments as part of standard of care were obtained via medical chart review or patient interview, as performed by trained clinicians or research coordinators. Disease severity was judged using the WHO Ordinale Scale	The study received approval from the Ethics Committee of the University of Cologne (Identifier of the University of Cologne Ethics Committee 20-1295)	None
ReCOV Cohort	Recovery (ReCOV) Cohort Cologne	Clara Lehmann (clara.lehmann@uk-koeln.de)	A prospective study of convalescent SARS-CoV-2-infected patients. All individuals from the COVID-19 outpatient clinic of the University Hospital Cologne aged 18 years or older with appropriate informed consent and a history of SARS-CoV-2 infection (positive PCR test) more than 4 weeks ago were included . At each visit, clinical questionaires were completed and blood sampling was performed. Sample…	SARS-CoV-2 PCR positive, age >= 18 years, written informed consent, pos. PCR at least 4 weeks ago	Individual level patient data encompassing information on demographics, test results, diagnoses, and treatments as part of standard of care were obtained via medical chart review or patient interview, as performed by trained clinicians or research coordinators.	The study was approved by the Institutional Review Board of the University Hospital Cologne, Germany (16_x0003_054 and 20_x0003_1187)	This research was supported in part by the Federal Ministry of Education and Research (Netzwerk-Universitätsmedizin -COVIM:„ NaFoUniMedCovid19“(FKZ: 01KX2021)).
CORSAAR	COVID-19 in the Saarland	Robert Bals (robert.bals@uks.eu)	A prospective study of individuals with confirmed acute or long COVID-19 who were treated at the University Hospital of Saarland. Biosamples are stored in the biomaterial bank of the Department of Internal Medicine V, Saarland University.	SARS-CoV-2 infection confirmed COVID-19 disease manifestation Age > 18 years	Individual patient data, which included information on demographics, test results, diagnoses and treatments, were collected through interviews and from medical records by trained clinicians or research coordinators.	The study was approved by the ethics committee of the Landesärztekammer des Saarlandes, Germany (62/20)	State of Saarland, Rolf M. Schwiete Stiftung (2020-013)
COVID-19 NGS	NGS Diagnostic in COVID-19 Hosts – Genetic Cause Relating to the Course of Disease Progression	Olaf Riess (Olaf.Riess@med.uni-tuebingen.de)	Study of adults (male and female) with a confirmed SARS-CoV-2 infection status and diverse disease manifestations who receive diagnostic or therapeutic care at the UKT. Data will be compared at both the national and the international level	COVID-19 infection confirmed COVID-19 disease manifestation Age > 18 years	This study aims to recruit adult persons with diagnostically confirmed COVID-19 infection and with different disease manifestation who are included into diagnostic or therapeutic care at the UKT. Individual level patient data encompassing information on demographics, test results, diagnoses, and treatments were obtained via medical chart review or patient interview, as performed by trained clinic…	The study received ethical approval from the Ethics Committee of the Medical Faculty of the University Hospital Tübingen (approval number: 286/2020B01)	NGS sequencing methods were performed with the support of the DFG-funded NGS Competence Center Tübingen (INST 37/1049-1). Funded by the Deutsche Forschungsgemeinschaft (DFG, German Research Foundation) – Project-ID 286/2020B01 – 428994620.
COVAS	COVID-19-Aachen Study	Ingo Kurth (ikurth@ukaachen.de)	Prospective study of SARS-CoV- 2 inpatients treated at the Uniklinik RWTH Aachen. After discharge, all participants were followed-up via via clinical questionnaires and blood sampling. Biomaterials (PBMCs, PAX genes, serum, and plasma) were preserved in the local biobank for future use.	COVID-19 infection confirmed, Age > 18 years, inpatients, written informed consent	Individual patient data, which included included information on demographics, test results, diagnoses and treatments, were collected through review of medical records or patient interviews by trained clinicians or research coordinators. Disease severity was assessed using the WHO scale (0 to 10).	The study received approval by the Ethics Committee of the Uniklinik RWTH Aachen (EK 080-20)	COVAS was financed through in-house institutional funds from the Uniklinik RWTH Aachen and the Institute for Human Genetics and Genomic Medicine at UKA
COVES	Essen COVID-19 Genetics	Anke Hinney (anke.hinney@uni-due.de)	Study of adults (male and female) with a confirmed SARS-CoV-2 infection and diverse disease manifestations receiving diagnostic or therapeutic care at the UME. Data will be compared at both the national and the international level. Human biological samples and related data were provided by the Westdeutsche Biobank Essen (WBE, University Hospital Essen, University of Duisburg-Essen, Essen, Germany…	COVID-19 infection confirmed, age > 18 years, inpatients and outpatients , written informed consent (Biobank)	Individual patient data, which included included information on demographics, test results, diagnoses and treatments, were collected through review of medical records or patient interviews by trained clinicians or research coordinators. Disease severity was assessed using the WHO scale (0 to 10).	The study received approval by the Ethics Committee of the University Hospial Essen (UME; 21-9900-BO)	COVES was financed through in-house institutional funds from the UME and the Stiftung Universitätsmedizin Essen
CCHROMO	CCHROMO	Maria J.G.T. Vehreschild and Gernot Rohde (Maria.Vehreschild@kgu.de)	Study of adults (male and female) with a confirmed SARS-CoV-2 infection that was identified at least 4 weeks prior to recruitment.	COVID-19 infection confirmed, age > 18 years, inpatients and outpatients , written informed consent (Biobank)	Individual patient data, which included included information on demographics, test results, diagnoses and treatments, were collected through review of medical records or patient interviews by trained clinicians or research coordinators. Disease severity was assessed using the WHO scale (0 to 10).	The study was approved by the Institutional Review Board of the Medical Faculty of Goethe University Frankfurt am Main (20-748)	CCHROMO was financed by in-house funding and a grant from the Hessisches Ministerium für Wissenschaft und Kunst.
Val Gardena	Val Gardena COVID-19 study	Christian Fuchsberger (Christian.Fuchsberger@eurac.edu; for the genetic part)	The Val Gardena/Gröden study was conducted in one of the most severely hit valleys of South Tyrol, Italy; inviting a random sample of nearly 3000 5+ year old individuals, representative of the general population, to fill in a screening questionnaire and undergo a serological antibody test and a RT-PCR test. The study was conducted towards the end of the first wave of SARS-CoV-2 infections in Ital…	COVID-19 infection confirmed, age > 18 years, written informed consent	Individual patient data, which included demographics, test results, diagnoses and treatments, were collected through patient interviews by trained clinicians or research coordinators. Disease severity was assessed using the WHO scale (0 to 10).	Ethical Committee of the Healthcare System of the Autonomous Province of Bolzano	This study was funded by the Healthcare System of the Autonomous Province of Bolzano/Bozen.
COVID-19 UKD Biobank	Düsseldorf	Verena Keitel (verena.keitel@med.uni-duesseldorf.de); Björn Jensen (bjoern-erikole.jensen@med.uni-duesseldorf.de)	The prospective COVID-19 UKD biobank study included patients with a positive SARS-CoV-2 PCR, following the provision of appropriate informed consent.	SARS-CoV-2 PCR positive, age >= 18 years, written informed consent	Individual patient data, which included included information on demographics, test results, diagnoses and treatments, were collected through review of medical records or patient interviews by trained clinicians or research coordinators. Disease severity was assessed using the WHO scale (0 to 10).	The study was approved by the Institutional Review Board of the Medical Faculty of Heinrich-Heine-University Düsseldorf (5350 - amendment for COVID19)	This study was supported by in-house institutional funds
COVID-19 MWK Biobank	Hanover	Thomas Illig (Illig.Thomas@mh-hannover.de)	The COVID-19 MWK Biobank is a longitudinal study of individuals with confirmed SARS-CoV-2 infection with differing disease severities and stages. The patients were treated at Hannover Medical School or KRH clinical center Siloah, or were enrolled following their recovery from COVID-19.	COVID-19 infection confirmed, age > 18 years, inpatients and outpatients, written informed consent (Biobank)	Individual level patient data encompassing information on demographics, test results, diagnoses, and treatments were obtained via medical chart review or patient interview, as performed by trained clinicians or research coordinators. Disease severity was assessed using the WHO scale (0 to 10).	The study was approved by the Ethics Committee of the Hannover Medical School (MHH), Hannover, Germany (9001_BO_K)	The COVID-19 MWK Biobank was financed by the Ministry of Science and Culture (MWK) of Lower-Saxony.
CORKUM	COVID-19 Registry of the LMU Munich (CORKUM), University Hospital, LMU Munich	Johannes C. Hellmuth (johannes.hellmuth@med.uni-muenchen.de)	CORKUM is a prospective, observational cohort study of patients with confirmed COVID-19 and non-COVID-19 control subjects treated at the University Hospital of the Ludwig Maximilian University of Munich (LMU).	SARS-CoV-2 PCR positive, age >= 18 years, written informed consent	Individual level patient data encompassing information on demographics, test results, diagnoses, and treatments were obtained via medical chart review or patient interview, as performed by trained clinicians or research coordinators. Disease severity was judged using the WHO Ordinal Scale (0 to 8).	Patients are listed in the COVID-19 Registry of the LMU University Hospital Munich (CORKUM, WHO trial ID DRKS00021225). Patient data were anonymized for analysis and the study was approved by the local ethics committee (No: 20-245)	This study was supported by the Free State of Bavaria under the Excellence Strategy of the Federal and State Government (LMUexcellent)
Ped-COVID-19	Dr. von Hauner Children’s Hospital, LMU	Sarah Kim-Hellmuth (sarah.kimhellmuth@med.uni-muenchen.de)	Cohort of pediatric cases enrolled at the Dr. von Hauner Children's Hospital of the University Hospital LMU Munich. Biosamples are deposited in the biobank of the Dr. von Hauner Children's Hospital of the University Hospital LMU Munich.	SARS-CoV-2 PCR positive, written informed consent	Individual level patient data encompassing information on demographics, test results, diagnoses, and treatments were obtained via medical chart review or patient interview, as performed by trained clinicians or research coordinators. Disease severity was judged using the WHO Scale (0 to 10).	The study was approved by the Ethics Committee of the Medical Faculty of the LMU Munich (20-263)	This study was supported by in-house institutional funds and the Care-for-Rare Foundation.
COVIMMUNE	Understanding divergent host responses towards SARS-CoV-2 infection through precision immunology	Eicke Latz (eicke.latz@uni-bonn.de)	Adult COVID-19 patients were enrolled at the University Hospital by Drs. Christian Bode, Folkert Steinhage,n and Jakob Nattermann following the provision of written informed consent. In the case of unconscious, critically ill COVID-19 patients, enrollment was permitted by a waiver issued by the ethics commission of the University Hospital Bonn. Long-COVID cases were recruited by Dr. Kathrin van B…	SARS-CoV-2 PCR positive, written informed consent	Individual level patient data encompassing information on demographics, test results, diagnoses, and treatments were obtained via medical chart review or patient interview, as performed by trained clinicians or research coordinators. Disease severity was staged into "severe" when hospitalization was indicated, "critical" when patients were admitted to the intensive care unit.	The COVIMMUNE study was approved by the ethics committee of the Medical Faculty of the University of Bonn (Approval Nr. 468/20)	The COVIMMUNE study was funded by the BMBF (Project Nr. 01KI20343)
COVUR	COVID-19 Register des Universitätsklinikums Regensburg/COVID-19 Registry of the University Hospital Regensburg (COVUR)	Frank Hanses (frank.hanses@ukr.de)	Individuals who presented at the University Hospital of Regensburg with COVID-19 were included. Biosamples were taken and deposited at the study centre in Regensburg.	SARS-CoV-2 infection confirmed, written informed consent, age >= 18 years	Individual level patient data encompassing information on demographics, test results, diagnoses, and treatments were obtained via medical chart review or patient interview, as performed by trained clinicians or research coordinators. Disease severity was judged using the WHO Scale (0 to 10).	The study was approved by the Ethics Committee of the Medical Faculty of the University of Regensburg (20-1785-101)	This study was supported by the Bavarian State Ministry for Science and Art.
