# Supplementary material for: Systematic assessment of COVID-19 host genetics using whole genome sequencing data
Source: PLoS Pathog. 2024 Dec 23;20(12):e1012786. doi: 10.1371/journal.ppat.1012786 (PMC11706450; doi:10.1371/journal.ppat.1012786)
Supplement: S2 Table — Characteristics of the overall DeCOI cohort (left) and the European subcohort (DeCOIEUR, right). (XLSX) [file ppat.1012786.s010.xlsx]

## Sheet: Tabelle1
Supplementary Table 2: Characteristics of the overall DeCOI cohort (left) and the European subcohort (DeCOIEUR, right).
Phenotype classification	DeCOI cohort				DeCOIEUR cohort
	Median (age in years)	Mean (age in years)	Standard deviation (age in years)	total count (%female)	Median (age in years)	Mean (age in years)	Standard deviation (age in years)	total count (%female)
Ambulatory mild	47	47262	16883	393 (51.15)	48	47989	16889	362 (51.11)
Hospitalized moderate	61	59365	17232	482 (42.95)	64	62.0	16475	383 (44.13)
Hospitalized severe	63	62151	15059	345 (23.77)	66	64647	13872	272 (26.84)
