# Supplementary material for: Systematic assessment of COVID-19 host genetics using whole genome sequencing data
Source: PLoS Pathog. 2024 Dec 23;20(12):e1012786. doi: 10.1371/journal.ppat.1012786 (PMC11706450; doi:10.1371/journal.ppat.1012786)
Supplement: S3 Table — (XLSX) [file ppat.1012786.s011.xlsx]

## Sheet: Tabelle1
Supplementary Table 3: Overview of genes used in five different gene-sets.
gene set	gene id	gene name	Reference	Locus number (see S12_Table)
IFNresponse_reactome_genes	ENSG00000094914	AAAS	Gillespie et al., 2022	NA
IFNresponse_reactome_genes	ENSG00000164163	ABCE1	Gillespie et al., 2022	NA
IFNresponse_reactome_genes	ENSG00000160710	ADAR	Gillespie et al., 2022	NA
IFNresponse_reactome_genes	ENSG00000166233	ARIH1	Gillespie et al., 2022	NA
IFNresponse_reactome_genes	ENSG00000166710	B2M	Gillespie et al., 2022	NA
IFNresponse_reactome_genes	ENSG00000130303	BST2	Gillespie et al., 2022	NA
IFNresponse_reactome_genes	ENSG00000070808	CAMK2A	Gillespie et al., 2022	NA
IFNresponse_reactome_genes	ENSG00000058404	CAMK2B	Gillespie et al., 2022	NA
IFNresponse_reactome_genes	ENSG00000145349	CAMK2D	Gillespie et al., 2022	NA
IFNresponse_reactome_genes	ENSG00000148660	CAMK2G	Gillespie et al., 2022	NA
IFNresponse_reactome_genes	ENSG00000026508	CD44	Gillespie et al., 2022	NA
IFNresponse_reactome_genes	ENSG00000179583	CIITA	Gillespie et al., 2022	NA
IFNresponse_reactome_genes	ENSG00000107201	DDX58	Gillespie et al., 2022	NA
IFNresponse_reactome_genes	ENSG00000120738	EGR1	Gillespie et al., 2022	NA
IFNresponse_reactome_genes	ENSG00000055332	EIF2AK2	Gillespie et al., 2022	NA
IFNresponse_reactome_genes	ENSG00000161960	EIF4A1	Gillespie et al., 2022	NA
IFNresponse_reactome_genes	ENSG00000156976	EIF4A2	Gillespie et al., 2022	NA
IFNresponse_reactome_genes	ENSG00000141543	EIF4A3	Gillespie et al., 2022	NA
IFNresponse_reactome_genes	ENSG00000151247	EIF4E	Gillespie et al., 2022	NA
IFNresponse_reactome_genes	ENSG00000135930	EIF4E2	Gillespie et al., 2022	NA
IFNresponse_reactome_genes	ENSG00000163412	EIF4E3	Gillespie et al., 2022	NA
IFNresponse_reactome_genes	ENSG00000114867	EIF4G1	Gillespie et al., 2022	NA
IFNresponse_reactome_genes	ENSG00000110321	EIF4G2	Gillespie et al., 2022	NA
IFNresponse_reactome_genes	ENSG00000075151	EIF4G3	Gillespie et al., 2022	NA
IFNresponse_reactome_genes	ENSG00000150337	FCGR1A	Gillespie et al., 2022	NA
IFNresponse_reactome_genes	ENSG00000198019	FCGR1BP	Gillespie et al., 2022	NA
IFNresponse_reactome_genes	ENSG00000196924	FLNA	Gillespie et al., 2022	NA
IFNresponse_reactome_genes	ENSG00000136068	FLNB	Gillespie et al., 2022	NA
IFNresponse_reactome_genes	ENSG00000117228	GBP1	Gillespie et al., 2022	NA
IFNresponse_reactome_genes	ENSG00000162645	GBP2	Gillespie et al., 2022	NA
IFNresponse_reactome_genes	ENSG00000117226	GBP3	Gillespie et al., 2022	NA
IFNresponse_reactome_genes	ENSG00000162654	GBP4	Gillespie et al., 2022	NA
IFNresponse_reactome_genes	ENSG00000154451	GBP5	Gillespie et al., 2022	NA
IFNresponse_reactome_genes	ENSG00000183347	GBP6	Gillespie et al., 2022	NA
IFNresponse_reactome_genes	ENSG00000213512	GBP7	Gillespie et al., 2022	NA
IFNresponse_reactome_genes	ENSG00000138646	HERC5	Gillespie et al., 2022	NA
IFNresponse_reactome_genes	ENSG00000090339	ICAM1	Gillespie et al., 2022	NA
IFNresponse_reactome_genes	ENSG00000165949	IFI27	Gillespie et al., 2022	NA
IFNresponse_reactome_genes	ENSG00000216490	IFI30	Gillespie et al., 2022	NA
IFNresponse_reactome_genes	ENSG00000068079	IFI35	Gillespie et al., 2022	NA
IFNresponse_reactome_genes	ENSG00000126709	IFI6	Gillespie et al., 2022	NA
IFNresponse_reactome_genes	ENSG00000185745	IFIT1	Gillespie et al., 2022	NA
IFNresponse_reactome_genes	ENSG00000119922	IFIT2	Gillespie et al., 2022	NA
IFNresponse_reactome_genes	ENSG00000119917	IFIT3	Gillespie et al., 2022	NA
IFNresponse_reactome_genes	ENSG00000152778	IFIT5	Gillespie et al., 2022	NA
IFNresponse_reactome_genes	ENSG00000185885	IFITM1	Gillespie et al., 2022	NA
IFNresponse_reactome_genes	ENSG00000185201	IFITM2	Gillespie et al., 2022	NA
IFNresponse_reactome_genes	ENSG00000142089	IFITM3	Gillespie et al., 2022	NA
IFNresponse_reactome_genes	ENSG00000197919	IFNA1	Gillespie et al., 2022	NA
IFNresponse_reactome_genes	ENSG00000186803	IFNA10	Gillespie et al., 2022	NA
IFNresponse_reactome_genes	ENSG00000233816	IFNA13	Gillespie et al., 2022	NA
IFNresponse_reactome_genes	ENSG00000228083	IFNA14	Gillespie et al., 2022	NA
IFNresponse_reactome_genes	ENSG00000147885	IFNA16	Gillespie et al., 2022	NA
IFNresponse_reactome_genes	ENSG00000234829	IFNA17	Gillespie et al., 2022	NA
IFNresponse_reactome_genes	ENSG00000188379	IFNA2	Gillespie et al., 2022	NA
IFNresponse_reactome_genes	ENSG00000137080	IFNA21	Gillespie et al., 2022	NA
IFNresponse_reactome_genes	ENSG00000236637	IFNA4	Gillespie et al., 2022	NA
IFNresponse_reactome_genes	ENSG00000147873	IFNA5	Gillespie et al., 2022	NA
IFNresponse_reactome_genes	ENSG00000120235	IFNA6	Gillespie et al., 2022	NA
IFNresponse_reactome_genes	ENSG00000214042	IFNA7	Gillespie et al., 2022	NA
IFNresponse_reactome_genes	ENSG00000120242	IFNA8	Gillespie et al., 2022	NA
IFNresponse_reactome_genes	ENSG00000142166	IFNAR1	Gillespie et al., 2022	NA
IFNresponse_reactome_genes	ENSG00000159110	IFNAR2	Gillespie et al., 2022	NA
IFNresponse_reactome_genes	ENSG00000171855	IFNB1	Gillespie et al., 2022	NA
IFNresponse_reactome_genes	ENSG00000111537	IFNG	Gillespie et al., 2022	NA
IFNresponse_reactome_genes	ENSG00000027697	IFNGR1	Gillespie et al., 2022	NA
IFNresponse_reactome_genes	ENSG00000159128	IFNGR2	Gillespie et al., 2022	NA
IFNresponse_reactome_genes	ENSG00000068745	IP6K2	Gillespie et al., 2022	NA
IFNresponse_reactome_genes	ENSG00000125347	IRF1	Gillespie et al., 2022	NA
IFNresponse_reactome_genes	ENSG00000168310	IRF2	Gillespie et al., 2022	NA
IFNresponse_reactome_genes	ENSG00000126456	IRF3	Gillespie et al., 2022	NA
IFNresponse_reactome_genes	ENSG00000137265	IRF4	Gillespie et al., 2022	NA
IFNresponse_reactome_genes	ENSG00000128604	IRF5	Gillespie et al., 2022	NA
IFNresponse_reactome_genes	ENSG00000117595	IRF6	Gillespie et al., 2022	NA
IFNresponse_reactome_genes	ENSG00000185507	IRF7	Gillespie et al., 2022	NA
IFNresponse_reactome_genes	ENSG00000140968	IRF8	Gillespie et al., 2022	NA
IFNresponse_reactome_genes	ENSG00000213928	IRF9	Gillespie et al., 2022	NA
IFNresponse_reactome_genes	ENSG00000187608	ISG15	Gillespie et al., 2022	NA
IFNresponse_reactome_genes	ENSG00000172183	ISG20	Gillespie et al., 2022	NA
IFNresponse_reactome_genes	ENSG00000162434	JAK1	Gillespie et al., 2022	NA
IFNresponse_reactome_genes	ENSG00000096968	JAK2	Gillespie et al., 2022	NA
IFNresponse_reactome_genes	ENSG00000114030	KPNA1	Gillespie et al., 2022	NA
IFNresponse_reactome_genes	ENSG00000182481	KPNA2	Gillespie et al., 2022	NA
IFNresponse_reactome_genes	ENSG00000102753	KPNA3	Gillespie et al., 2022	NA
IFNresponse_reactome_genes	ENSG00000186432	KPNA4	Gillespie et al., 2022	NA
IFNresponse_reactome_genes	ENSG00000196911	KPNA5	Gillespie et al., 2022	NA
IFNresponse_reactome_genes	ENSG00000185467	KPNA7	Gillespie et al., 2022	NA
IFNresponse_reactome_genes	ENSG00000108424	KPNB1	Gillespie et al., 2022	NA
IFNresponse_reactome_genes	ENSG00000102882	MAPK3	Gillespie et al., 2022	NA
IFNresponse_reactome_genes	ENSG00000101871	MID1	Gillespie et al., 2022	NA
IFNresponse_reactome_genes	ENSG00000125148	MT2A	Gillespie et al., 2022	NA
IFNresponse_reactome_genes	ENSG00000157601	MX1	Gillespie et al., 2022	NA
IFNresponse_reactome_genes	ENSG00000183486	MX2	Gillespie et al., 2022	NA
IFNresponse_reactome_genes	ENSG00000149294	NCAM1	Gillespie et al., 2022	NA
IFNresponse_reactome_genes	ENSG00000058804	NDC1	Gillespie et al., 2022	NA
IFNresponse_reactome_genes	ENSG00000069869	NEDD4	Gillespie et al., 2022	NA
IFNresponse_reactome_genes	ENSG00000111581	NUP107	Gillespie et al., 2022	NA
IFNresponse_reactome_genes	ENSG00000069248	NUP133	Gillespie et al., 2022	NA
IFNresponse_reactome_genes	ENSG00000124789	NUP153	Gillespie et al., 2022	NA
IFNresponse_reactome_genes	ENSG00000113569	NUP155	Gillespie et al., 2022	NA
IFNresponse_reactome_genes	ENSG00000030066	NUP160	Gillespie et al., 2022	NA
IFNresponse_reactome_genes	ENSG00000095319	NUP188	Gillespie et al., 2022	NA
IFNresponse_reactome_genes	ENSG00000155561	NUP205	Gillespie et al., 2022	NA
IFNresponse_reactome_genes	ENSG00000132182	NUP210	Gillespie et al., 2022	NA
IFNresponse_reactome_genes	ENSG00000126883	NUP214	Gillespie et al., 2022	NA
IFNresponse_reactome_genes	ENSG00000163002	NUP35	Gillespie et al., 2022	NA
IFNresponse_reactome_genes	ENSG00000075188	NUP37	Gillespie et al., 2022	NA
IFNresponse_reactome_genes	ENSG00000136243	NUP42	Gillespie et al., 2022	NA
IFNresponse_reactome_genes	ENSG00000120253	NUP43	Gillespie et al., 2022	NA
IFNresponse_reactome_genes	ENSG00000093000	NUP50	Gillespie et al., 2022	NA
IFNresponse_reactome_genes	ENSG00000138750	NUP54	Gillespie et al., 2022	NA
IFNresponse_reactome_genes	ENSG00000139496	NUP58	Gillespie et al., 2022	NA
IFNresponse_reactome_genes	ENSG00000213024	NUP62	Gillespie et al., 2022	NA
IFNresponse_reactome_genes	ENSG00000125450	NUP85	Gillespie et al., 2022	NA
IFNresponse_reactome_genes	ENSG00000108559	NUP88	Gillespie et al., 2022	NA
IFNresponse_reactome_genes	ENSG00000102900	NUP93	Gillespie et al., 2022	NA
IFNresponse_reactome_genes	ENSG00000110713	NUP98	Gillespie et al., 2022	NA
IFNresponse_reactome_genes	ENSG00000089127	OAS1	Gillespie et al., 2022	NA
IFNresponse_reactome_genes	ENSG00000111335	OAS2	Gillespie et al., 2022	NA
IFNresponse_reactome_genes	ENSG00000111331	OAS3	Gillespie et al., 2022	NA
IFNresponse_reactome_genes	ENSG00000135114	OASL	Gillespie et al., 2022	NA
IFNresponse_reactome_genes	ENSG00000174840	PDE12	Gillespie et al., 2022	NA
IFNresponse_reactome_genes	ENSG00000033800	PIAS1	Gillespie et al., 2022	NA
IFNresponse_reactome_genes	ENSG00000127445	PIN1	Gillespie et al., 2022	NA
IFNresponse_reactome_genes	ENSG00000124181	PLCG1	Gillespie et al., 2022	NA
IFNresponse_reactome_genes	ENSG00000140464	PML	Gillespie et al., 2022	NA
IFNresponse_reactome_genes	ENSG00000196313	POM121	Gillespie et al., 2022	NA
IFNresponse_reactome_genes	ENSG00000272391	POM121C	Gillespie et al., 2022	NA
IFNresponse_reactome_genes	ENSG00000138032	PPM1B	Gillespie et al., 2022	NA
IFNresponse_reactome_genes	ENSG00000163932	PRKCD	Gillespie et al., 2022	NA
IFNresponse_reactome_genes	ENSG00000204264	PSMB8	Gillespie et al., 2022	NA
IFNresponse_reactome_genes	ENSG00000169403	PTAFR	Gillespie et al., 2022	NA
IFNresponse_reactome_genes	ENSG00000196396	PTPN1	Gillespie et al., 2022	NA
IFNresponse_reactome_genes	ENSG00000179295	PTPN11	Gillespie et al., 2022	NA
IFNresponse_reactome_genes	ENSG00000175354	PTPN2	Gillespie et al., 2022	NA
IFNresponse_reactome_genes	ENSG00000111679	PTPN6	Gillespie et al., 2022	NA
IFNresponse_reactome_genes	ENSG00000101146	RAE1	Gillespie et al., 2022	NA
IFNresponse_reactome_genes	ENSG00000153201	RANBP2	Gillespie et al., 2022	NA
IFNresponse_reactome_genes	ENSG00000135828	RNASEL	Gillespie et al., 2022	NA
IFNresponse_reactome_genes	ENSG00000143947	RPS27A	Gillespie et al., 2022	NA
IFNresponse_reactome_genes	ENSG00000134321	RSAD2	Gillespie et al., 2022	NA
IFNresponse_reactome_genes	ENSG00000101347	SAMHD1	Gillespie et al., 2022	NA
IFNresponse_reactome_genes	ENSG00000157020	SEC13	Gillespie et al., 2022	NA
IFNresponse_reactome_genes	ENSG00000085415	SEH1L	Gillespie et al., 2022	NA
IFNresponse_reactome_genes	ENSG00000101665	SMAD7	Gillespie et al., 2022	NA
IFNresponse_reactome_genes	ENSG00000185338	SOCS1	Gillespie et al., 2022	NA
IFNresponse_reactome_genes	ENSG00000184557	SOCS3	Gillespie et al., 2022	NA
IFNresponse_reactome_genes	ENSG00000067066	SP100	Gillespie et al., 2022	NA
IFNresponse_reactome_genes	ENSG00000115415	STAT1	Gillespie et al., 2022	NA
IFNresponse_reactome_genes	ENSG00000170581	STAT2	Gillespie et al., 2022	NA
IFNresponse_reactome_genes	ENSG00000116030	SUMO1	Gillespie et al., 2022	NA
IFNresponse_reactome_genes	ENSG00000204613	TRIM10	Gillespie et al., 2022	NA
IFNresponse_reactome_genes	ENSG00000106785	TRIM14	Gillespie et al., 2022	NA
IFNresponse_reactome_genes	ENSG00000162931	TRIM17	Gillespie et al., 2022	NA
IFNresponse_reactome_genes	ENSG00000109654	TRIM2	Gillespie et al., 2022	NA
IFNresponse_reactome_genes	ENSG00000132109	TRIM21	Gillespie et al., 2022	NA
IFNresponse_reactome_genes	ENSG00000132274	TRIM22	Gillespie et al., 2022	NA
IFNresponse_reactome_genes	ENSG00000121060	TRIM25	Gillespie et al., 2022	NA
IFNresponse_reactome_genes	ENSG00000234127	TRIM26	Gillespie et al., 2022	NA
IFNresponse_reactome_genes	ENSG00000137699	TRIM29	Gillespie et al., 2022	NA
IFNresponse_reactome_genes	ENSG00000110171	TRIM3	Gillespie et al., 2022	NA
IFNresponse_reactome_genes	ENSG00000204616	TRIM31	Gillespie et al., 2022	NA
IFNresponse_reactome_genes	ENSG00000258659	TRIM34	Gillespie et al., 2022	NA
IFNresponse_reactome_genes	ENSG00000104228	TRIM35	Gillespie et al., 2022	NA
IFNresponse_reactome_genes	ENSG00000112343	TRIM38	Gillespie et al., 2022	NA
IFNresponse_reactome_genes	ENSG00000134253	TRIM45	Gillespie et al., 2022	NA
IFNresponse_reactome_genes	ENSG00000163462	TRIM46	Gillespie et al., 2022	NA
IFNresponse_reactome_genes	ENSG00000150244	TRIM48	Gillespie et al., 2022	NA
IFNresponse_reactome_genes	ENSG00000132256	TRIM5	Gillespie et al., 2022	NA
IFNresponse_reactome_genes	ENSG00000121236	TRIM6	Gillespie et al., 2022	NA
IFNresponse_reactome_genes	ENSG00000116525	TRIM62	Gillespie et al., 2022	NA
IFNresponse_reactome_genes	ENSG00000167333	TRIM68	Gillespie et al., 2022	NA
IFNresponse_reactome_genes	ENSG00000171206	TRIM8	Gillespie et al., 2022	NA
IFNresponse_reactome_genes	ENSG00000105397	TYK2	Gillespie et al., 2022	NA
IFNresponse_reactome_genes	ENSG00000221983	UBA52	Gillespie et al., 2022	NA
IFNresponse_reactome_genes	ENSG00000182179	UBA7	Gillespie et al., 2022	NA
IFNresponse_reactome_genes	ENSG00000170315	UBB	Gillespie et al., 2022	NA
IFNresponse_reactome_genes	ENSG00000150991	UBC	Gillespie et al., 2022	NA
IFNresponse_reactome_genes	ENSG00000170142	UBE2E1	Gillespie et al., 2022	NA
IFNresponse_reactome_genes	ENSG00000156587	UBE2L6	Gillespie et al., 2022	NA
IFNresponse_reactome_genes	ENSG00000177889	UBE2N	Gillespie et al., 2022	NA
IFNresponse_reactome_genes	ENSG00000184979	USP18	Gillespie et al., 2022	NA
IFNresponse_reactome_genes	ENSG00000161133	USP41	Gillespie et al., 2022	NA
IFNresponse_reactome_genes	ENSG00000162692	VCAM1	Gillespie et al., 2022	NA
IFNresponse_reactome_genes	ENSG00000132530	XAF1	Gillespie et al., 2022	NA
Zhang_Science_genes	ENSG00000142166	IFNAR1	Zhang et al., 2020	NA
Zhang_Science_genes	ENSG00000159110	IFNAR2	Zhang et al., 2020	NA
Zhang_Science_genes	ENSG00000269335	IKBKG	Zhang et al., 2020	NA
Zhang_Science_genes	ENSG00000126456	IRF3	Zhang et al., 2020	NA
Zhang_Science_genes	ENSG00000185507	IRF7	Zhang et al., 2020	NA
Zhang_Science_genes	ENSG00000213928	IRF9	Zhang et al., 2020	NA
Zhang_Science_genes	ENSG00000115415	STAT1	Zhang et al., 2020	NA
Zhang_Science_genes	ENSG00000170581	STAT2	Zhang et al., 2020	NA
Zhang_Science_genes	ENSG00000183735	TBK1	Zhang et al., 2020	NA
Zhang_Science_genes	ENSG00000127666	TICAM1	Zhang et al., 2020	NA
Zhang_Science_genes	ENSG00000164342	TLR3	Zhang et al., 2020	NA
Zhang_Science_genes	ENSG00000131323	TRAF3	Zhang et al., 2020	NA
Zhang_Science_genes	ENSG00000110057	UNC93B1	Zhang et al., 2020	NA
innatedb_genes	ENSG00000127837	AAMP	Breuer et al., 2013	NA
innatedb_genes	ENSG00000165029	ABCA1	Breuer et al., 2013	NA
innatedb_genes	ENSG00000160179	ABCG1	Breuer et al., 2013	NA
innatedb_genes	ENSG00000097007	ABL1	Breuer et al., 2013	NA
innatedb_genes	ENSG00000072818	ACAP1	Breuer et al., 2013	NA
innatedb_genes	ENSG00000130234	ACE2	Breuer et al., 2013	NA
innatedb_genes	ENSG00000087085	ACHE	Breuer et al., 2013	NA
innatedb_genes	ENSG00000144648	ACKR2	Breuer et al., 2013	NA
innatedb_genes	ENSG00000137845	ADAM10	Breuer et al., 2013	NA
innatedb_genes	ENSG00000160710	ADAR	Breuer et al., 2013	NA
innatedb_genes	ENSG00000155897	ADCY8	Breuer et al., 2013	NA
innatedb_genes	ENSG00000123146	ADGRE5	Breuer et al., 2013	NA
innatedb_genes	ENSG00000181092	ADIPOQ	Breuer et al., 2013	NA
innatedb_genes	ENSG00000169252	ADRB2	Breuer et al., 2013	NA
innatedb_genes	ENSG00000204305	AGER	Breuer et al., 2013	NA
innatedb_genes	ENSG00000106546	AHR	Breuer et al., 2013	NA
innatedb_genes	ENSG00000145192	AHSG	Breuer et al., 2013	NA
innatedb_genes	ENSG00000111732	AICDA	Breuer et al., 2013	NA
innatedb_genes	ENSG00000163568	AIM2	Breuer et al., 2013	NA
innatedb_genes	ENSG00000164022	AIMP1	Breuer et al., 2013	NA
innatedb_genes	ENSG00000110711	AIP	Breuer et al., 2013	NA
innatedb_genes	ENSG00000160224	AIRE	Breuer et al., 2013	NA
innatedb_genes	ENSG00000108599	AKAP10	Breuer et al., 2013	NA
innatedb_genes	ENSG00000106948	AKNA	Breuer et al., 2013	NA
innatedb_genes	ENSG00000142208	AKT1	Breuer et al., 2013	NA
innatedb_genes	ENSG00000242110	AMACR	Breuer et al., 2013	NA
innatedb_genes	ENSG00000159461	AMFR	Breuer et al., 2013	NA
innatedb_genes	ENSG00000154188	ANGPT1	Breuer et al., 2013	NA
innatedb_genes	ENSG00000132466	ANKRD17	Breuer et al., 2013	NA
innatedb_genes	ENSG00000177119	ANO6	Breuer et al., 2013	NA
innatedb_genes	ENSG00000135046	ANXA1	Breuer et al., 2013	NA
innatedb_genes	ENSG00000182718	ANXA2	Breuer et al., 2013	NA
innatedb_genes	ENSG00000196975	ANXA4	Breuer et al., 2013	NA
innatedb_genes	ENSG00000132842	AP3B1	Breuer et al., 2013	NA
innatedb_genes	ENSG00000132703	APCS	Breuer et al., 2013	NA
innatedb_genes	ENSG00000118137	APOA1	Breuer et al., 2013	NA
innatedb_genes	ENSG00000128383	APOBEC3A	Breuer et al., 2013	NA
innatedb_genes	ENSG00000179750	APOBEC3B	Breuer et al., 2013	NA
innatedb_genes	ENSG00000128394	APOBEC3F	Breuer et al., 2013	NA
innatedb_genes	ENSG00000239713	APOBEC3G	Breuer et al., 2013	NA
innatedb_genes	ENSG00000091583	APOH	Breuer et al., 2013	NA
innatedb_genes	ENSG00000165272	AQP3	Breuer et al., 2013	NA
innatedb_genes	ENSG00000165527	ARF6	Breuer et al., 2013	NA
innatedb_genes	ENSG00000118520	ARG1	Breuer et al., 2013	NA
innatedb_genes	ENSG00000075884	ARHGAP15	Breuer et al., 2013	NA
innatedb_genes	ENSG00000141480	ARRB2	Breuer et al., 2013	NA
innatedb_genes	ENSG00000112249	ASCC3	Breuer et al., 2013	NA
innatedb_genes	ENSG00000115966	ATF2	Breuer et al., 2013	NA
innatedb_genes	ENSG00000162772	ATF3	Breuer et al., 2013	NA
innatedb_genes	ENSG00000128272	ATF4	Breuer et al., 2013	NA
innatedb_genes	ENSG00000145782	ATG12	Breuer et al., 2013	NA
innatedb_genes	ENSG00000085978	ATG16L1	Breuer et al., 2013	NA
innatedb_genes	ENSG00000057663	ATG5	Breuer et al., 2013	NA
innatedb_genes	ENSG00000198925	ATG9A	Breuer et al., 2013	NA
innatedb_genes	ENSG00000101200	AVP	Breuer et al., 2013	NA
innatedb_genes	ENSG00000167601	AXL	Breuer et al., 2013	NA
innatedb_genes	ENSG00000163512	AZI2	Breuer et al., 2013	NA
innatedb_genes	ENSG00000050820	BCAR1	Breuer et al., 2013	NA
innatedb_genes	ENSG00000142867	BCL10	Breuer et al., 2013	NA
innatedb_genes	ENSG00000171791	BCL2	Breuer et al., 2013	NA
innatedb_genes	ENSG00000140379	BCL2A1	Breuer et al., 2013	NA
innatedb_genes	ENSG00000069399	BCL3	Breuer et al., 2013	NA
innatedb_genes	ENSG00000168398	BDKRB2	Breuer et al., 2013	NA
innatedb_genes	ENSG00000126581	BECN1	Breuer et al., 2013	NA
innatedb_genes	ENSG00000182492	BGN	Breuer et al., 2013	NA
innatedb_genes	ENSG00000015475	BID	Breuer et al., 2013	NA
innatedb_genes	ENSG00000110330	BIRC2	Breuer et al., 2013	NA
innatedb_genes	ENSG00000023445	BIRC3	Breuer et al., 2013	NA
innatedb_genes	ENSG00000089685	BIRC5	Breuer et al., 2013	NA
innatedb_genes	ENSG00000102010	BMX	Breuer et al., 2013	NA
innatedb_genes	ENSG00000198183	BPIFA1	Breuer et al., 2013	NA
innatedb_genes	ENSG00000130303	BST2	Breuer et al., 2013	NA
innatedb_genes	ENSG00000010671	BTK	Breuer et al., 2013	NA
innatedb_genes	ENSG00000026950	BTN3A1	Breuer et al., 2013	NA
innatedb_genes	ENSG00000186470	BTN3A2	Breuer et al., 2013	NA
innatedb_genes	ENSG00000111801	BTN3A3	Breuer et al., 2013	NA
innatedb_genes	ENSG00000173372	C1QA	Breuer et al., 2013	NA
innatedb_genes	ENSG00000173369	C1QB	Breuer et al., 2013	NA
innatedb_genes	ENSG00000108561	C1QBP	Breuer et al., 2013	NA
innatedb_genes	ENSG00000159189	C1QC	Breuer et al., 2013	NA
innatedb_genes	ENSG00000082196	C1QTNF3	Breuer et al., 2013	NA
innatedb_genes	ENSG00000159403	C1R	Breuer et al., 2013	NA
innatedb_genes	ENSG00000182326	C1S	Breuer et al., 2013	NA
innatedb_genes	ENSG00000166278	C2	Breuer et al., 2013	NA
innatedb_genes	ENSG00000125730	C3	Breuer et al., 2013	NA
innatedb_genes	ENSG00000171860	C3AR1	Breuer et al., 2013	NA
innatedb_genes	ENSG00000244731	C4A	Breuer et al., 2013	NA
innatedb_genes	ENSG00000224389	C4B	Breuer et al., 2013	NA
innatedb_genes	ENSG00000123838	C4BPA	Breuer et al., 2013	NA
innatedb_genes	ENSG00000123843	C4BPB	Breuer et al., 2013	NA
innatedb_genes	ENSG00000106804	C5	Breuer et al., 2013	NA
innatedb_genes	ENSG00000197405	C5AR1	Breuer et al., 2013	NA
innatedb_genes	ENSG00000134830	C5AR2	Breuer et al., 2013	NA
innatedb_genes	ENSG00000039537	C6	Breuer et al., 2013	NA
innatedb_genes	ENSG00000112936	C7	Breuer et al., 2013	NA
innatedb_genes	ENSG00000157131	C8A	Breuer et al., 2013	NA
innatedb_genes	ENSG00000021852	C8B	Breuer et al., 2013	NA
innatedb_genes	ENSG00000176919	C8G	Breuer et al., 2013	NA
innatedb_genes	ENSG00000113600	C9	Breuer et al., 2013	NA
innatedb_genes	ENSG00000105298	CACTIN	Breuer et al., 2013	NA
innatedb_genes	ENSG00000110680	CALCA	Breuer et al., 2013	NA
innatedb_genes	ENSG00000136436	CALCOCO2	Breuer et al., 2013	NA
innatedb_genes	ENSG00000198668	CALM1	Breuer et al., 2013	NA
innatedb_genes	ENSG00000070808	CAMK2A	Breuer et al., 2013	NA
innatedb_genes	ENSG00000110931	CAMKK2	Breuer et al., 2013	NA
innatedb_genes	ENSG00000164047	CAMP	Breuer et al., 2013	NA
innatedb_genes	ENSG00000135387	CAPRIN1	Breuer et al., 2013	NA
innatedb_genes	ENSG00000204397	CARD16	Breuer et al., 2013	NA
innatedb_genes	ENSG00000255501	CARD18	Breuer et al., 2013	NA
innatedb_genes	ENSG00000132357	CARD6	Breuer et al., 2013	NA
innatedb_genes	ENSG00000187796	CARD9	Breuer et al., 2013	NA
innatedb_genes	ENSG00000137752	CASP1	Breuer et al., 2013	NA
innatedb_genes	ENSG00000003400	CASP10	Breuer et al., 2013	NA
innatedb_genes	ENSG00000204403	CASP12	Breuer et al., 2013	NA
innatedb_genes	ENSG00000196954	CASP4	Breuer et al., 2013	NA
innatedb_genes	ENSG00000138794	CASP6	Breuer et al., 2013	NA
innatedb_genes	ENSG00000165806	CASP7	Breuer et al., 2013	NA
innatedb_genes	ENSG00000064012	CASP8	Breuer et al., 2013	NA
innatedb_genes	ENSG00000105974	CAV1	Breuer et al., 2013	NA
innatedb_genes	ENSG00000110395	CBL	Breuer et al., 2013	NA
innatedb_genes	ENSG00000115355	CCDC88A	Breuer et al., 2013	NA
innatedb_genes	ENSG00000108702	CCL1	Breuer et al., 2013	NA
innatedb_genes	ENSG00000102970	CCL17	Breuer et al., 2013	NA
innatedb_genes	ENSG00000108691	CCL2	Breuer et al., 2013	NA
innatedb_genes	ENSG00000271503	CCL5	Breuer et al., 2013	NA
innatedb_genes	ENSG00000145386	CCNA2	Breuer et al., 2013	NA
innatedb_genes	ENSG00000129315	CCNT1	Breuer et al., 2013	NA
innatedb_genes	ENSG00000183625	CCR3	Breuer et al., 2013	NA
innatedb_genes	ENSG00000183813	CCR4	Breuer et al., 2013	NA
innatedb_genes	ENSG00000112486	CCR6	Breuer et al., 2013	NA
innatedb_genes	ENSG00000126353	CCR7	Breuer et al., 2013	NA
innatedb_genes	ENSG00000170458	CD14	Breuer et al., 2013	NA
innatedb_genes	ENSG00000134061	CD180	Breuer et al., 2013	NA
innatedb_genes	ENSG00000158473	CD1D	Breuer et al., 2013	NA
innatedb_genes	ENSG00000091972	CD200	Breuer et al., 2013	NA
innatedb_genes	ENSG00000090659	CD209	Breuer et al., 2013	NA
innatedb_genes	ENSG00000012124	CD22	Breuer et al., 2013	NA
innatedb_genes	ENSG00000139193	CD27	Breuer et al., 2013	NA
innatedb_genes	ENSG00000120217	CD274	Breuer et al., 2013	NA
innatedb_genes	ENSG00000167851	CD300A	Breuer et al., 2013	NA
innatedb_genes	ENSG00000186407	CD300E	Breuer et al., 2013	NA
innatedb_genes	ENSG00000186074	CD300LF	Breuer et al., 2013	NA
innatedb_genes	ENSG00000135218	CD36	Breuer et al., 2013	NA
innatedb_genes	ENSG00000104894	CD37	Breuer et al., 2013	NA
innatedb_genes	ENSG00000117335	CD46	Breuer et al., 2013	NA
innatedb_genes	ENSG00000143119	CD53	Breuer et al., 2013	NA
innatedb_genes	ENSG00000073754	CD5L	Breuer et al., 2013	NA
innatedb_genes	ENSG00000135404	CD63	Breuer et al., 2013	NA
innatedb_genes	ENSG00000153563	CD8A	Breuer et al., 2013	NA
innatedb_genes	ENSG00000105810	CDK6	Breuer et al., 2013	NA
innatedb_genes	ENSG00000136807	CDK9	Breuer et al., 2013	NA
innatedb_genes	ENSG00000147889	CDKN2A	Breuer et al., 2013	NA
innatedb_genes	ENSG00000079385	CEACAM1	Breuer et al., 2013	NA
innatedb_genes	ENSG00000124469	CEACAM8	Breuer et al., 2013	NA
innatedb_genes	ENSG00000172216	CEBPB	Breuer et al., 2013	NA
innatedb_genes	ENSG00000221869	CEBPD	Breuer et al., 2013	NA
innatedb_genes	ENSG00000092067	CEBPE	Breuer et al., 2013	NA
innatedb_genes	ENSG00000243649	CFB	Breuer et al., 2013	NA
innatedb_genes	ENSG00000000971	CFH	Breuer et al., 2013	NA
innatedb_genes	ENSG00000003402	CFLAR	Breuer et al., 2013	NA
innatedb_genes	ENSG00000126759	CFP	Breuer et al., 2013	NA
innatedb_genes	ENSG00000001626	CFTR	Breuer et al., 2013	NA
innatedb_genes	ENSG00000164430	CGAS	Breuer et al., 2013	NA
innatedb_genes	ENSG00000100604	CHGA	Breuer et al., 2013	NA
innatedb_genes	ENSG00000213341	CHUK	Breuer et al., 2013	NA
innatedb_genes	ENSG00000114737	CISH	Breuer et al., 2013	NA
innatedb_genes	ENSG00000165682	CLEC1B	Breuer et al., 2013	NA
innatedb_genes	ENSG00000198178	CLEC4C	Breuer et al., 2013	NA
innatedb_genes	ENSG00000166527	CLEC4D	Breuer et al., 2013	NA
innatedb_genes	ENSG00000166523	CLEC4E	Breuer et al., 2013	NA
innatedb_genes	ENSG00000205846	CLEC6A	Breuer et al., 2013	NA
innatedb_genes	ENSG00000172243	CLEC7A	Breuer et al., 2013	NA
innatedb_genes	ENSG00000197992	CLEC9A	Breuer et al., 2013	NA
innatedb_genes	ENSG00000141367	CLTC	Breuer et al., 2013	NA
innatedb_genes	ENSG00000092009	CMA1	Breuer et al., 2013	NA
innatedb_genes	ENSG00000080802	CNOT4	Breuer et al., 2013	NA
innatedb_genes	ENSG00000155508	CNOT8	Breuer et al., 2013	NA
innatedb_genes	ENSG00000137161	CNPY3	Breuer et al., 2013	NA
innatedb_genes	ENSG00000158270	COLEC12	Breuer et al., 2013	NA
innatedb_genes	ENSG00000121022	COPS5	Breuer et al., 2013	NA
innatedb_genes	ENSG00000198612	COPS8	Breuer et al., 2013	NA
innatedb_genes	ENSG00000106789	CORO2A	Breuer et al., 2013	NA
innatedb_genes	ENSG00000135940	COX5B	Breuer et al., 2013	NA
innatedb_genes	ENSG00000117322	CR2	Breuer et al., 2013	NA
innatedb_genes	ENSG00000118260	CREB1	Breuer et al., 2013	NA
innatedb_genes	ENSG00000099942	CRKL	Breuer et al., 2013	NA
innatedb_genes	ENSG00000132693	CRP	Breuer et al., 2013	NA
innatedb_genes	ENSG00000100368	CSF2RB	Breuer et al., 2013	NA
innatedb_genes	ENSG00000103653	CSK	Breuer et al., 2013	NA
innatedb_genes	ENSG00000102974	CTCF	Breuer et al., 2013	NA
innatedb_genes	ENSG00000163599	CTLA4	Breuer et al., 2013	NA
innatedb_genes	ENSG00000119326	CTNNAL1	Breuer et al., 2013	NA
innatedb_genes	ENSG00000168036	CTNNB1	Breuer et al., 2013	NA
innatedb_genes	ENSG00000164733	CTSB	Breuer et al., 2013	NA
innatedb_genes	ENSG00000117984	CTSD	Breuer et al., 2013	NA
innatedb_genes	ENSG00000100448	CTSG	Breuer et al., 2013	NA
innatedb_genes	ENSG00000103811	CTSH	Breuer et al., 2013	NA
innatedb_genes	ENSG00000143387	CTSK	Breuer et al., 2013	NA
innatedb_genes	ENSG00000135047	CTSL	Breuer et al., 2013	NA
innatedb_genes	ENSG00000163131	CTSS	Breuer et al., 2013	NA
innatedb_genes	ENSG00000169245	CXCL10	Breuer et al., 2013	NA
innatedb_genes	ENSG00000169248	CXCL11	Breuer et al., 2013	NA
innatedb_genes	ENSG00000107562	CXCL12	Breuer et al., 2013	NA
innatedb_genes	ENSG00000145824	CXCL14	Breuer et al., 2013	NA
innatedb_genes	ENSG00000081041	CXCL2	Breuer et al., 2013	NA
innatedb_genes	ENSG00000169429	CXCL8	Breuer et al., 2013	NA
innatedb_genes	ENSG00000138755	CXCL9	Breuer et al., 2013	NA
innatedb_genes	ENSG00000163464	CXCR1	Breuer et al., 2013	NA
innatedb_genes	ENSG00000180871	CXCR2	Breuer et al., 2013	NA
innatedb_genes	ENSG00000186810	CXCR3	Breuer et al., 2013	NA
innatedb_genes	ENSG00000121966	CXCR4	Breuer et al., 2013	NA
innatedb_genes	ENSG00000051523	CYBA	Breuer et al., 2013	NA
innatedb_genes	ENSG00000165168	CYBB	Breuer et al., 2013	NA
innatedb_genes	ENSG00000083799	CYLD	Breuer et al., 2013	NA
innatedb_genes	ENSG00000115165	CYTIP	Breuer et al., 2013	NA
innatedb_genes	ENSG00000136848	DAB2IP	Breuer et al., 2013	NA
innatedb_genes	ENSG00000161634	DCD	Breuer et al., 2013	NA
innatedb_genes	ENSG00000011465	DCN	Breuer et al., 2013	NA
innatedb_genes	ENSG00000175197	DDIT3	Breuer et al., 2013	NA
innatedb_genes	ENSG00000079785	DDX1	Breuer et al., 2013	NA
innatedb_genes	ENSG00000165732	DDX21	Breuer et al., 2013	NA
innatedb_genes	ENSG00000215301	DDX3X	Breuer et al., 2013	NA
innatedb_genes	ENSG00000183258	DDX41	Breuer et al., 2013	NA
innatedb_genes	ENSG00000107201	DDX58	Breuer et al., 2013	NA
innatedb_genes	ENSG00000181381	DDX60L	Breuer et al., 2013	NA
innatedb_genes	ENSG00000206047	DEFA1	Breuer et al., 2013	NA
innatedb_genes	ENSG00000239839	DEFA3	Breuer et al., 2013	NA
innatedb_genes	ENSG00000164821	DEFA4	Breuer et al., 2013	NA
innatedb_genes	ENSG00000164816	DEFA5	Breuer et al., 2013	NA
innatedb_genes	ENSG00000164822	DEFA6	Breuer et al., 2013	NA
innatedb_genes	ENSG00000164825	DEFB1	Breuer et al., 2013	NA
innatedb_genes	ENSG00000176797	DEFB103A	Breuer et al., 2013	NA
innatedb_genes	ENSG00000177243	DEFB103B	Breuer et al., 2013	NA
innatedb_genes	ENSG00000171711	DEFB4A	Breuer et al., 2013	NA
innatedb_genes	ENSG00000177257	DEFB4B	Breuer et al., 2013	NA
innatedb_genes	ENSG00000116133	DHCR24	Breuer et al., 2013	NA
innatedb_genes	ENSG00000005100	DHX33	Breuer et al., 2013	NA
innatedb_genes	ENSG00000174953	DHX36	Breuer et al., 2013	NA
innatedb_genes	ENSG00000108771	DHX58	Breuer et al., 2013	NA
innatedb_genes	ENSG00000135829	DHX9	Breuer et al., 2013	NA
innatedb_genes	ENSG00000100697	DICER1	Breuer et al., 2013	NA
innatedb_genes	ENSG00000185559	DLK1	Breuer et al., 2013	NA
innatedb_genes	ENSG00000187908	DMBT1	Breuer et al., 2013	NA
innatedb_genes	ENSG00000087470	DNM1L	Breuer et al., 2013	NA
innatedb_genes	ENSG00000146094	DOK3	Breuer et al., 2013	NA
innatedb_genes	ENSG00000117505	DR1	Breuer et al., 2013	NA
innatedb_genes	ENSG00000137857	DUOX1	Breuer et al., 2013	NA
innatedb_genes	ENSG00000140279	DUOX2	Breuer et al., 2013	NA
innatedb_genes	ENSG00000120129	DUSP1	Breuer et al., 2013	NA
innatedb_genes	ENSG00000143507	DUSP10	Breuer et al., 2013	NA
innatedb_genes	ENSG00000111266	DUSP16	Breuer et al., 2013	NA
innatedb_genes	ENSG00000119333	DYNC2I2	Breuer et al., 2013	NA
innatedb_genes	ENSG00000101412	E2F1	Breuer et al., 2013	NA
innatedb_genes	ENSG00000130159	ECSIT	Breuer et al., 2013	NA
innatedb_genes	ENSG00000164176	EDIL3	Breuer et al., 2013	NA
innatedb_genes	ENSG00000078401	EDN1	Breuer et al., 2013	NA
innatedb_genes	ENSG00000108883	EFTUD2	Breuer et al., 2013	NA
innatedb_genes	ENSG00000146648	EGFR	Breuer et al., 2013	NA
innatedb_genes	ENSG00000269858	EGLN2	Breuer et al., 2013	NA
innatedb_genes	ENSG00000120738	EGR1	Breuer et al., 2013	NA
innatedb_genes	ENSG00000204371	EHMT2	Breuer et al., 2013	NA
innatedb_genes	ENSG00000055332	EIF2AK2	Breuer et al., 2013	NA
innatedb_genes	ENSG00000151247	EIF4E	Breuer et al., 2013	NA
innatedb_genes	ENSG00000197561	ELANE	Breuer et al., 2013	NA
innatedb_genes	ENSG00000066044	ELAVL1	Breuer et al., 2013	NA
innatedb_genes	ENSG00000120690	ELF1	Breuer et al., 2013	NA
innatedb_genes	ENSG00000102034	ELF4	Breuer et al., 2013	NA
innatedb_genes	ENSG00000179387	ELMOD2	Breuer et al., 2013	NA
innatedb_genes	ENSG00000103363	ELOB	Breuer et al., 2013	NA
innatedb_genes	ENSG00000154582	ELOC	Breuer et al., 2013	NA
innatedb_genes	ENSG00000134759	ELP2	Breuer et al., 2013	NA
innatedb_genes	ENSG00000187266	EPOR	Breuer et al., 2013	NA
innatedb_genes	ENSG00000151491	EPS8	Breuer et al., 2013	NA
innatedb_genes	ENSG00000164307	ERAP1	Breuer et al., 2013	NA
innatedb_genes	ENSG00000112851	ERBIN	Breuer et al., 2013	NA
innatedb_genes	ENSG00000178607	ERN1	Breuer et al., 2013	NA
innatedb_genes	ENSG00000134954	ETS1	Breuer et al., 2013	NA
innatedb_genes	ENSG00000088926	F11	Breuer et al., 2013	NA
innatedb_genes	ENSG00000181104	F2R	Breuer et al., 2013	NA
innatedb_genes	ENSG00000164251	F2RL1	Breuer et al., 2013	NA
innatedb_genes	ENSG00000164220	F2RL2	Breuer et al., 2013	NA
innatedb_genes	ENSG00000127533	F2RL3	Breuer et al., 2013	NA
innatedb_genes	ENSG00000168040	FADD	Breuer et al., 2013	NA
innatedb_genes	ENSG00000158169	FANCC	Breuer et al., 2013	NA
innatedb_genes	ENSG00000159069	FBXW5	Breuer et al., 2013	NA
innatedb_genes	ENSG00000150337	FCGR1A	Breuer et al., 2013	NA
innatedb_genes	ENSG00000143226	FCGR2A	Breuer et al., 2013	NA
innatedb_genes	ENSG00000085265	FCN1	Breuer et al., 2013	NA
innatedb_genes	ENSG00000160339	FCN2	Breuer et al., 2013	NA
innatedb_genes	ENSG00000142748	FCN3	Breuer et al., 2013	NA
innatedb_genes	ENSG00000126262	FFAR2	Breuer et al., 2013	NA
innatedb_genes	ENSG00000140285	FGF7	Breuer et al., 2013	NA
innatedb_genes	ENSG00000151702	FLI1	Breuer et al., 2013	NA
innatedb_genes	ENSG00000037280	FLT4	Breuer et al., 2013	NA
innatedb_genes	ENSG00000125798	FOXA2	Breuer et al., 2013	NA
innatedb_genes	ENSG00000118689	FOXO3	Breuer et al., 2013	NA
innatedb_genes	ENSG00000171051	FPR1	Breuer et al., 2013	NA
innatedb_genes	ENSG00000171049	FPR2	Breuer et al., 2013	NA
innatedb_genes	ENSG00000164946	FREM1	Breuer et al., 2013	NA
innatedb_genes	ENSG00000075618	FSCN1	Breuer et al., 2013	NA
innatedb_genes	ENSG00000163430	FSTL1	Breuer et al., 2013	NA
innatedb_genes	ENSG00000114416	FXR1	Breuer et al., 2013	NA
innatedb_genes	ENSG00000157240	FZD1	Breuer et al., 2013	NA
innatedb_genes	ENSG00000145907	G3BP1	Breuer et al., 2013	NA
innatedb_genes	ENSG00000109458	GAB1	Breuer et al., 2013	NA
innatedb_genes	ENSG00000183087	GAS6	Breuer et al., 2013	NA
innatedb_genes	ENSG00000136574	GATA4	Breuer et al., 2013	NA
innatedb_genes	ENSG00000141448	GATA6	Breuer et al., 2013	NA
innatedb_genes	ENSG00000162645	GBP2	Breuer et al., 2013	NA
innatedb_genes	ENSG00000152661	GJA1	Breuer et al., 2013	NA
innatedb_genes	ENSG00000111087	GLI1	Breuer et al., 2013	NA
innatedb_genes	ENSG00000173221	GLRX	Breuer et al., 2013	NA
innatedb_genes	ENSG00000114353	GNAI2	Breuer et al., 2013	NA
innatedb_genes	ENSG00000065135	GNAI3	Breuer et al., 2013	NA
innatedb_genes	ENSG00000172354	GNB2	Breuer et al., 2013	NA
innatedb_genes	ENSG00000047932	GOPC	Breuer et al., 2013	NA
innatedb_genes	ENSG00000169347	GP2	Breuer et al., 2013	NA
innatedb_genes	ENSG00000214943	GPR33	Breuer et al., 2013	NA
innatedb_genes	ENSG00000160360	GPSM1	Breuer et al., 2013	NA
innatedb_genes	ENSG00000173020	GRK2	Breuer et al., 2013	NA
innatedb_genes	ENSG00000198873	GRK5	Breuer et al., 2013	NA
innatedb_genes	ENSG00000030582	GRN	Breuer et al., 2013	NA
innatedb_genes	ENSG00000105723	GSK3A	Breuer et al., 2013	NA
innatedb_genes	ENSG00000082701	GSK3B	Breuer et al., 2013	NA
innatedb_genes	ENSG00000084207	GSTP1	Breuer et al., 2013	NA
innatedb_genes	ENSG00000197540	GZMM	Breuer et al., 2013	NA
innatedb_genes	ENSG00000085382	HACE1	Breuer et al., 2013	NA
innatedb_genes	ENSG00000105697	HAMP	Breuer et al., 2013	NA
innatedb_genes	ENSG00000135077	HAVCR2	Breuer et al., 2013	NA
innatedb_genes	ENSG00000116478	HDAC1	Breuer et al., 2013	NA
innatedb_genes	ENSG00000163517	HDAC11	Breuer et al., 2013	NA
innatedb_genes	ENSG00000196591	HDAC2	Breuer et al., 2013	NA
innatedb_genes	ENSG00000138646	HERC5	Breuer et al., 2013	NA
innatedb_genes	ENSG00000100644	HIF1A	Breuer et al., 2013	NA
innatedb_genes	ENSG00000166135	HIF1AN	Breuer et al., 2013	NA
innatedb_genes	ENSG00000204592	HLA-E	Breuer et al., 2013	NA
innatedb_genes	ENSG00000189403	HMGB1	Breuer et al., 2013	NA
innatedb_genes	ENSG00000164104	HMGB2	Breuer et al., 2013	NA
innatedb_genes	ENSG00000029993	HMGB3	Breuer et al., 2013	NA
innatedb_genes	ENSG00000198830	HMGN2	Breuer et al., 2013	NA
innatedb_genes	ENSG00000100292	HMOX1	Breuer et al., 2013	NA
innatedb_genes	ENSG00000104824	HNRNPL	Breuer et al., 2013	NA
innatedb_genes	ENSG00000078399	HOXA9	Breuer et al., 2013	NA
innatedb_genes	ENSG00000257017	HP	Breuer et al., 2013	NA
innatedb_genes	ENSG00000174775	HRAS	Breuer et al., 2013	NA
innatedb_genes	ENSG00000113905	HRG	Breuer et al., 2013	NA
innatedb_genes	ENSG00000134489	HRH4	Breuer et al., 2013	NA
innatedb_genes	ENSG00000185122	HSF1	Breuer et al., 2013	NA
innatedb_genes	ENSG00000080824	HSP90AA1	Breuer et al., 2013	NA
innatedb_genes	ENSG00000166598	HSP90B1	Breuer et al., 2013	NA
innatedb_genes	ENSG00000187522	HSPA14	Breuer et al., 2013	NA
innatedb_genes	ENSG00000204389	HSPA1A	Breuer et al., 2013	NA
innatedb_genes	ENSG00000133265	HSPBP1	Breuer et al., 2013	NA
innatedb_genes	ENSG00000144381	HSPD1	Breuer et al., 2013	NA
innatedb_genes	ENSG00000090339	ICAM1	Breuer et al., 2013	NA
innatedb_genes	ENSG00000160223	ICOSLG	Breuer et al., 2013	NA
innatedb_genes	ENSG00000131203	IDO1	Breuer et al., 2013	NA
innatedb_genes	ENSG00000163565	IFI16	Breuer et al., 2013	NA
innatedb_genes	ENSG00000165949	IFI27	Breuer et al., 2013	NA
innatedb_genes	ENSG00000126709	IFI6	Breuer et al., 2013	NA
innatedb_genes	ENSG00000115267	IFIH1	Breuer et al., 2013	NA
innatedb_genes	ENSG00000185745	IFIT1	Breuer et al., 2013	NA
innatedb_genes	ENSG00000119922	IFIT2	Breuer et al., 2013	NA
innatedb_genes	ENSG00000119917	IFIT3	Breuer et al., 2013	NA
innatedb_genes	ENSG00000152778	IFIT5	Breuer et al., 2013	NA
innatedb_genes	ENSG00000185885	IFITM1	Breuer et al., 2013	NA
innatedb_genes	ENSG00000185201	IFITM2	Breuer et al., 2013	NA
innatedb_genes	ENSG00000142089	IFITM3	Breuer et al., 2013	NA
innatedb_genes	ENSG00000197919	IFNA1	Breuer et al., 2013	NA
innatedb_genes	ENSG00000188379	IFNA2	Breuer et al., 2013	NA
innatedb_genes	ENSG00000142166	IFNAR1	Breuer et al., 2013	NA
innatedb_genes	ENSG00000159110	IFNAR2	Breuer et al., 2013	NA
innatedb_genes	ENSG00000171855	IFNB1	Breuer et al., 2013	NA
innatedb_genes	ENSG00000111537	IFNG	Breuer et al., 2013	NA
innatedb_genes	ENSG00000027697	IFNGR1	Breuer et al., 2013	NA
innatedb_genes	ENSG00000159128	IFNGR2	Breuer et al., 2013	NA
innatedb_genes	ENSG00000182393	IFNL1	Breuer et al., 2013	NA
innatedb_genes	ENSG00000183709	IFNL2	Breuer et al., 2013	NA
innatedb_genes	ENSG00000197110	IFNL3	Breuer et al., 2013	NA
innatedb_genes	ENSG00000006652	IFRD1	Breuer et al., 2013	NA
innatedb_genes	ENSG00000017427	IGF1	Breuer et al., 2013	NA
innatedb_genes	ENSG00000140443	IGF1R	Breuer et al., 2013	NA
innatedb_genes	ENSG00000104365	IKBKB	Breuer et al., 2013	NA
innatedb_genes	ENSG00000263528	IKBKE	Breuer et al., 2013	NA
innatedb_genes	ENSG00000269335	IKBKG	Breuer et al., 2013	NA
innatedb_genes	ENSG00000136634	IL10	Breuer et al., 2013	NA
innatedb_genes	ENSG00000243646	IL10RB	Breuer et al., 2013	NA
innatedb_genes	ENSG00000168811	IL12A	Breuer et al., 2013	NA
innatedb_genes	ENSG00000113302	IL12B	Breuer et al., 2013	NA
innatedb_genes	ENSG00000169194	IL13	Breuer et al., 2013	NA
innatedb_genes	ENSG00000131724	IL13RA1	Breuer et al., 2013	NA
innatedb_genes	ENSG00000164136	IL15	Breuer et al., 2013	NA
innatedb_genes	ENSG00000112115	IL17A	Breuer et al., 2013	NA
innatedb_genes	ENSG00000124391	IL17C	Breuer et al., 2013	NA
innatedb_genes	ENSG00000112116	IL17F	Breuer et al., 2013	NA
innatedb_genes	ENSG00000163701	IL17RE	Breuer et al., 2013	NA
innatedb_genes	ENSG00000150782	IL18	Breuer et al., 2013	NA
innatedb_genes	ENSG00000115604	IL18R1	Breuer et al., 2013	NA
innatedb_genes	ENSG00000142224	IL19	Breuer et al., 2013	NA
innatedb_genes	ENSG00000115008	IL1A	Breuer et al., 2013	NA
innatedb_genes	ENSG00000125538	IL1B	Breuer et al., 2013	NA
innatedb_genes	ENSG00000115594	IL1R1	Breuer et al., 2013	NA
innatedb_genes	ENSG00000115590	IL1R2	Breuer et al., 2013	NA
innatedb_genes	ENSG00000196083	IL1RAP	Breuer et al., 2013	NA
innatedb_genes	ENSG00000169306	IL1RAPL1	Breuer et al., 2013	NA
innatedb_genes	ENSG00000115602	IL1RL1	Breuer et al., 2013	NA
innatedb_genes	ENSG00000115598	IL1RL2	Breuer et al., 2013	NA
innatedb_genes	ENSG00000109471	IL2	Breuer et al., 2013	NA
innatedb_genes	ENSG00000138684	IL21	Breuer et al., 2013	NA
innatedb_genes	ENSG00000127318	IL22	Breuer et al., 2013	NA
innatedb_genes	ENSG00000164485	IL22RA2	Breuer et al., 2013	NA
innatedb_genes	ENSG00000110944	IL23A	Breuer et al., 2013	NA
innatedb_genes	ENSG00000166090	IL25	Breuer et al., 2013	NA
innatedb_genes	ENSG00000197272	IL27	Breuer et al., 2013	NA
innatedb_genes	ENSG00000100385	IL2RB	Breuer et al., 2013	NA
innatedb_genes	ENSG00000147168	IL2RG	Breuer et al., 2013	NA
innatedb_genes	ENSG00000204671	IL31	Breuer et al., 2013	NA
innatedb_genes	ENSG00000008517	IL32	Breuer et al., 2013	NA
innatedb_genes	ENSG00000137033	IL33	Breuer et al., 2013	NA
innatedb_genes	ENSG00000125571	IL37	Breuer et al., 2013	NA
innatedb_genes	ENSG00000113520	IL4	Breuer et al., 2013	NA
innatedb_genes	ENSG00000077238	IL4R	Breuer et al., 2013	NA
innatedb_genes	ENSG00000113525	IL5	Breuer et al., 2013	NA
innatedb_genes	ENSG00000136244	IL6	Breuer et al., 2013	NA
innatedb_genes	ENSG00000134352	IL6ST	Breuer et al., 2013	NA
innatedb_genes	ENSG00000168685	IL7R	Breuer et al., 2013	NA
innatedb_genes	ENSG00000145839	IL9	Breuer et al., 2013	NA
innatedb_genes	ENSG00000129351	ILF3	Breuer et al., 2013	NA
innatedb_genes	ENSG00000178035	IMPDH2	Breuer et al., 2013	NA
innatedb_genes	ENSG00000111653	ING4	Breuer et al., 2013	NA
innatedb_genes	ENSG00000168918	INPP5D	Breuer et al., 2013	NA
innatedb_genes	ENSG00000186480	INSIG1	Breuer et al., 2013	NA
innatedb_genes	ENSG00000176095	IP6K1	Breuer et al., 2013	NA
innatedb_genes	ENSG00000184216	IRAK1	Breuer et al., 2013	NA
innatedb_genes	ENSG00000146243	IRAK1BP1	Breuer et al., 2013	NA
innatedb_genes	ENSG00000134070	IRAK2	Breuer et al., 2013	NA
innatedb_genes	ENSG00000090376	IRAK3	Breuer et al., 2013	NA
innatedb_genes	ENSG00000198001	IRAK4	Breuer et al., 2013	NA
innatedb_genes	ENSG00000125347	IRF1	Breuer et al., 2013	NA
innatedb_genes	ENSG00000168310	IRF2	Breuer et al., 2013	NA
innatedb_genes	ENSG00000170604	IRF2BP1	Breuer et al., 2013	NA
innatedb_genes	ENSG00000126456	IRF3	Breuer et al., 2013	NA
innatedb_genes	ENSG00000137265	IRF4	Breuer et al., 2013	NA
innatedb_genes	ENSG00000128604	IRF5	Breuer et al., 2013	NA
innatedb_genes	ENSG00000117595	IRF6	Breuer et al., 2013	NA
innatedb_genes	ENSG00000185507	IRF7	Breuer et al., 2013	NA
innatedb_genes	ENSG00000140968	IRF8	Breuer et al., 2013	NA
innatedb_genes	ENSG00000213928	IRF9	Breuer et al., 2013	NA
innatedb_genes	ENSG00000187608	ISG15	Breuer et al., 2013	NA
innatedb_genes	ENSG00000172183	ISG20	Breuer et al., 2013	NA
innatedb_genes	ENSG00000078747	ITCH	Breuer et al., 2013	NA
innatedb_genes	ENSG00000005884	ITGA3	Breuer et al., 2013	NA
innatedb_genes	ENSG00000169896	ITGAM	Breuer et al., 2013	NA
innatedb_genes	ENSG00000138448	ITGAV	Breuer et al., 2013	NA
innatedb_genes	ENSG00000140678	ITGAX	Breuer et al., 2013	NA
innatedb_genes	ENSG00000150093	ITGB1	Breuer et al., 2013	NA
innatedb_genes	ENSG00000160255	ITGB2	Breuer et al., 2013	NA
innatedb_genes	ENSG00000259207	ITGB3	Breuer et al., 2013	NA
innatedb_genes	ENSG00000150995	ITPR1	Breuer et al., 2013	NA
innatedb_genes	ENSG00000096433	ITPR3	Breuer et al., 2013	NA
innatedb_genes	ENSG00000162434	JAK1	Breuer et al., 2013	NA
innatedb_genes	ENSG00000096968	JAK2	Breuer et al., 2013	NA
innatedb_genes	ENSG00000105639	JAK3	Breuer et al., 2013	NA
innatedb_genes	ENSG00000166086	JAM3	Breuer et al., 2013	NA
innatedb_genes	ENSG00000070495	JMJD6	Breuer et al., 2013	NA
innatedb_genes	ENSG00000177606	JUN	Breuer et al., 2013	NA
innatedb_genes	ENSG00000114166	KAT2B	Breuer et al., 2013	NA
innatedb_genes	ENSG00000121361	KCNJ8	Breuer et al., 2013	NA
innatedb_genes	ENSG00000004487	KDM1A	Breuer et al., 2013	NA
innatedb_genes	ENSG00000066135	KDM4A	Breuer et al., 2013	NA
innatedb_genes	ENSG00000088247	KHSRP	Breuer et al., 2013	NA
innatedb_genes	ENSG00000240403	KIR3DL2	Breuer et al., 2013	NA
innatedb_genes	ENSG00000049130	KITLG	Breuer et al., 2013	NA
innatedb_genes	ENSG00000167748	KLK1	Breuer et al., 2013	NA
innatedb_genes	ENSG00000114030	KPNA1	Breuer et al., 2013	NA
innatedb_genes	ENSG00000167613	LAIR1	Breuer et al., 2013	NA
innatedb_genes	ENSG00000213658	LAT	Breuer et al., 2013	NA
innatedb_genes	ENSG00000148346	LCN2	Breuer et al., 2013	NA
innatedb_genes	ENSG00000174697	LEP	Breuer et al., 2013	NA
innatedb_genes	ENSG00000100097	LGALS1	Breuer et al., 2013	NA
innatedb_genes	ENSG00000100079	LGALS2	Breuer et al., 2013	NA
innatedb_genes	ENSG00000131981	LGALS3	Breuer et al., 2013	NA
innatedb_genes	ENSG00000171747	LGALS4	Breuer et al., 2013	NA
innatedb_genes	ENSG00000116977	LGALS8	Breuer et al., 2013	NA
innatedb_genes	ENSG00000168961	LGALS9	Breuer et al., 2013	NA
innatedb_genes	ENSG00000100600	LGMN	Breuer et al., 2013	NA
innatedb_genes	ENSG00000239998	LILRA2	Breuer et al., 2013	NA
innatedb_genes	ENSG00000239961	LILRA4	Breuer et al., 2013	NA
innatedb_genes	ENSG00000087253	LPCAT2	Breuer et al., 2013	NA
innatedb_genes	ENSG00000124831	LRRFIP1	Breuer et al., 2013	NA
innatedb_genes	ENSG00000093167	LRRFIP2	Breuer et al., 2013	NA
innatedb_genes	ENSG00000188906	LRRK2	Breuer et al., 2013	NA
innatedb_genes	ENSG00000204482	LST1	Breuer et al., 2013	NA
innatedb_genes	ENSG00000213903	LTB4R	Breuer et al., 2013	NA
innatedb_genes	ENSG00000111321	LTBR	Breuer et al., 2013	NA
innatedb_genes	ENSG00000112799	LY86	Breuer et al., 2013	NA
innatedb_genes	ENSG00000122224	LY9	Breuer et al., 2013	NA
innatedb_genes	ENSG00000154589	LY96	Breuer et al., 2013	NA
innatedb_genes	ENSG00000254087	LYN	Breuer et al., 2013	NA
innatedb_genes	ENSG00000204103	MAFB	Breuer et al., 2013	NA
innatedb_genes	ENSG00000172175	MALT1	Breuer et al., 2013	NA
innatedb_genes	ENSG00000197769	MAP1LC3C	Breuer et al., 2013	NA
innatedb_genes	ENSG00000169032	MAP2K1	Breuer et al., 2013	NA
innatedb_genes	ENSG00000126934	MAP2K2	Breuer et al., 2013	NA
innatedb_genes	ENSG00000034152	MAP2K3	Breuer et al., 2013	NA
innatedb_genes	ENSG00000065559	MAP2K4	Breuer et al., 2013	NA
innatedb_genes	ENSG00000108984	MAP2K6	Breuer et al., 2013	NA
innatedb_genes	ENSG00000076984	MAP2K7	Breuer et al., 2013	NA
innatedb_genes	ENSG00000095015	MAP3K1	Breuer et al., 2013	NA
innatedb_genes	ENSG00000139625	MAP3K12	Breuer et al., 2013	NA
innatedb_genes	ENSG00000006062	MAP3K14	Breuer et al., 2013	NA
innatedb_genes	ENSG00000198909	MAP3K3	Breuer et al., 2013	NA
innatedb_genes	ENSG00000085511	MAP3K4	Breuer et al., 2013	NA
innatedb_genes	ENSG00000197442	MAP3K5	Breuer et al., 2013	NA
innatedb_genes	ENSG00000135341	MAP3K7	Breuer et al., 2013	NA
innatedb_genes	ENSG00000107968	MAP3K8	Breuer et al., 2013	NA
innatedb_genes	ENSG00000100030	MAPK1	Breuer et al., 2013	NA
innatedb_genes	ENSG00000112062	MAPK14	Breuer et al., 2013	NA
innatedb_genes	ENSG00000107643	MAPK8	Breuer et al., 2013	NA
innatedb_genes	ENSG00000050748	MAPK9	Breuer et al., 2013	NA
innatedb_genes	ENSG00000162889	MAPKAPK2	Breuer et al., 2013	NA
innatedb_genes	ENSG00000198060	MARCHF5	Breuer et al., 2013	NA
innatedb_genes	ENSG00000019169	MARCO	Breuer et al., 2013	NA
innatedb_genes	ENSG00000127241	MASP1	Breuer et al., 2013	NA
innatedb_genes	ENSG00000009724	MASP2	Breuer et al., 2013	NA
innatedb_genes	ENSG00000088888	MAVS	Breuer et al., 2013	NA
innatedb_genes	ENSG00000165471	MBL2	Breuer et al., 2013	NA
innatedb_genes	ENSG00000103313	MEFV	Breuer et al., 2013	NA
innatedb_genes	ENSG00000153208	MERTK	Breuer et al., 2013	NA
innatedb_genes	ENSG00000168958	MFF	Breuer et al., 2013	NA
innatedb_genes	ENSG00000171109	MFN1	Breuer et al., 2013	NA
innatedb_genes	ENSG00000116688	MFN2	Breuer et al., 2013	NA
innatedb_genes	ENSG00000101871	MID1	Breuer et al., 2013	NA
innatedb_genes	ENSG00000080561	MID2	Breuer et al., 2013	NA
innatedb_genes	ENSG00000240972	MIF	Breuer et al., 2013	NA
innatedb_genes	ENSG00000198997	MIR107	Breuer et al., 2013	NA
innatedb_genes	ENSG00000284038	MIR10A	Breuer et al., 2013	NA
innatedb_genes	ENSG00000207744	MIR10B	Breuer et al., 2013	NA
innatedb_genes	ENSG00000284440	MIR122	Breuer et al., 2013	NA
innatedb_genes	ENSG00000284321	MIR124-1	Breuer et al., 2013	NA
innatedb_genes	ENSG00000207971	MIR125B1	Breuer et al., 2013	NA
innatedb_genes	ENSG00000207863	MIR125B2	Breuer et al., 2013	NA
innatedb_genes	ENSG00000199161	MIR126	Breuer et al., 2013	NA
innatedb_genes	ENSG00000221697	MIR1275	Breuer et al., 2013	NA
innatedb_genes	ENSG00000208009	MIR130A	Breuer et al., 2013	NA
innatedb_genes	ENSG00000267200	MIR132	Breuer et al., 2013	NA
innatedb_genes	ENSG00000283927	MIR133A1	Breuer et al., 2013	NA
innatedb_genes	ENSG00000207942	MIR136	Breuer et al., 2013	NA
innatedb_genes	ENSG00000207708	MIR141	Breuer et al., 2013	NA
innatedb_genes	ENSG00000276365	MIR145	Breuer et al., 2013	NA
innatedb_genes	ENSG00000283733	MIR146A	Breuer et al., 2013	NA
innatedb_genes	ENSG00000202569	MIR146B	Breuer et al., 2013	NA
innatedb_genes	ENSG00000199085	MIR148A	Breuer et al., 2013	NA
innatedb_genes	ENSG00000199122	MIR148B	Breuer et al., 2013	NA
innatedb_genes	ENSG00000207947	MIR152	Breuer et al., 2013	NA
innatedb_genes	ENSG00000207779	MIR15B	Breuer et al., 2013	NA
innatedb_genes	ENSG00000208006	MIR16-1	Breuer et al., 2013	NA
innatedb_genes	ENSG00000198987	MIR16-2	Breuer et al., 2013	NA
innatedb_genes	ENSG00000207595	MIR181A2	Breuer et al., 2013	NA
innatedb_genes	ENSG00000207797	MIR187	Breuer et al., 2013	NA
innatedb_genes	ENSG00000207713	MIR200C	Breuer et al., 2013	NA
innatedb_genes	ENSG00000207568	MIR203A	Breuer et al., 2013	NA
innatedb_genes	ENSG00000215991	MIR208B	Breuer et al., 2013	NA
innatedb_genes	ENSG00000284190	MIR21	Breuer et al., 2013	NA
innatedb_genes	ENSG00000267195	MIR212	Breuer et al., 2013	NA
innatedb_genes	ENSG00000284567	MIR223	Breuer et al., 2013	NA
innatedb_genes	ENSG00000207980	MIR23A	Breuer et al., 2013	NA
innatedb_genes	ENSG00000207563	MIR23B	Breuer et al., 2013	NA
innatedb_genes	ENSG00000284032	MIR29A	Breuer et al., 2013	NA
innatedb_genes	ENSG00000264788	MIR3148	Breuer et al., 2013	NA
innatedb_genes	ENSG00000207948	MIR328	Breuer et al., 2013	NA
innatedb_genes	ENSG00000208015	MIR362	Breuer et al., 2013	NA
innatedb_genes	ENSG00000199095	MIR372	Breuer et al., 2013	NA
innatedb_genes	ENSG00000199143	MIR373	Breuer et al., 2013	NA
innatedb_genes	ENSG00000199047	MIR378A	Breuer et al., 2013	NA
innatedb_genes	ENSG00000208027	MIR485	Breuer et al., 2013	NA
innatedb_genes	ENSG00000284027	MIR497	Breuer et al., 2013	NA
innatedb_genes	ENSG00000207635	MIR499A	Breuer et al., 2013	NA
innatedb_genes	ENSG00000207734	MIR517A	Breuer et al., 2013	NA
innatedb_genes	ENSG00000207838	MIR517C	Breuer et al., 2013	NA
innatedb_genes	ENSG00000221369	MIR548G	Breuer et al., 2013	NA
innatedb_genes	ENSG00000271886	MIR98	Breuer et al., 2013	NA
innatedb_genes	ENSG00000284520	MIRLET7B	Breuer et al., 2013	NA
innatedb_genes	ENSG00000199030	MIRLET7C	Breuer et al., 2013	NA
innatedb_genes	ENSG00000198972	MIRLET7E	Breuer et al., 2013	NA
innatedb_genes	ENSG00000079277	MKNK1	Breuer et al., 2013	NA
innatedb_genes	ENSG00000167965	MLST8	Breuer et al., 2013	NA
innatedb_genes	ENSG00000262406	MMP12	Breuer et al., 2013	NA
innatedb_genes	ENSG00000137673	MMP7	Breuer et al., 2013	NA
innatedb_genes	ENSG00000100985	MMP9	Breuer et al., 2013	NA
innatedb_genes	ENSG00000155363	MOV10	Breuer et al., 2013	NA
innatedb_genes	ENSG00000183695	MRGPRX2	Breuer et al., 2013	NA
innatedb_genes	ENSG00000166959	MS4A8	Breuer et al., 2013	NA
innatedb_genes	ENSG00000038945	MSR1	Breuer et al., 2013	NA
innatedb_genes	ENSG00000164078	MST1R	Breuer et al., 2013	NA
innatedb_genes	ENSG00000182979	MTA1	Breuer et al., 2013	NA
innatedb_genes	ENSG00000198793	MTOR	Breuer et al., 2013	NA
innatedb_genes	ENSG00000185499	MUC1	Breuer et al., 2013	NA
innatedb_genes	ENSG00000090432	MUL1	Breuer et al., 2013	NA
innatedb_genes	ENSG00000157601	MX1	Breuer et al., 2013	NA
innatedb_genes	ENSG00000183486	MX2	Breuer et al., 2013	NA
innatedb_genes	ENSG00000172936	MYD88	Breuer et al., 2013	NA
innatedb_genes	ENSG00000100345	MYH9	Breuer et al., 2013	NA
innatedb_genes	ENSG00000249437	NAIP	Breuer et al., 2013	NA
innatedb_genes	ENSG00000105835	NAMPT	Breuer et al., 2013	NA
innatedb_genes	ENSG00000123338	NCKAP1L	Breuer et al., 2013	NA
innatedb_genes	ENSG00000204386	NEU1	Breuer et al., 2013	NA
innatedb_genes	ENSG00000102908	NFAT5	Breuer et al., 2013	NA
innatedb_genes	ENSG00000101096	NFATC2	Breuer et al., 2013	NA
innatedb_genes	ENSG00000072736	NFATC3	Breuer et al., 2013	NA
innatedb_genes	ENSG00000100968	NFATC4	Breuer et al., 2013	NA
innatedb_genes	ENSG00000116044	NFE2L2	Breuer et al., 2013	NA
innatedb_genes	ENSG00000165030	NFIL3	Breuer et al., 2013	NA
innatedb_genes	ENSG00000109320	NFKB1	Breuer et al., 2013	NA
innatedb_genes	ENSG00000077150	NFKB2	Breuer et al., 2013	NA
innatedb_genes	ENSG00000100906	NFKBIA	Breuer et al., 2013	NA
innatedb_genes	ENSG00000104825	NFKBIB	Breuer et al., 2013	NA
innatedb_genes	ENSG00000146232	NFKBIE	Breuer et al., 2013	NA
innatedb_genes	ENSG00000144802	NFKBIZ	Breuer et al., 2013	NA
innatedb_genes	ENSG00000197885	NKIRAS1	Breuer et al., 2013	NA
innatedb_genes	ENSG00000168256	NKIRAS2	Breuer et al., 2013	NA
innatedb_genes	ENSG00000167984	NLRC3	Breuer et al., 2013	NA
innatedb_genes	ENSG00000091106	NLRC4	Breuer et al., 2013	NA
innatedb_genes	ENSG00000140853	NLRC5	Breuer et al., 2013	NA
innatedb_genes	ENSG00000091592	NLRP1	Breuer et al., 2013	NA
innatedb_genes	ENSG00000182261	NLRP10	Breuer et al., 2013	NA
innatedb_genes	ENSG00000179873	NLRP11	Breuer et al., 2013	NA
innatedb_genes	ENSG00000142405	NLRP12	Breuer et al., 2013	NA
innatedb_genes	ENSG00000173572	NLRP13	Breuer et al., 2013	NA
innatedb_genes	ENSG00000158077	NLRP14	Breuer et al., 2013	NA
innatedb_genes	ENSG00000022556	NLRP2	Breuer et al., 2013	NA
innatedb_genes	ENSG00000162711	NLRP3	Breuer et al., 2013	NA
innatedb_genes	ENSG00000160505	NLRP4	Breuer et al., 2013	NA
innatedb_genes	ENSG00000171487	NLRP5	Breuer et al., 2013	NA
innatedb_genes	ENSG00000174885	NLRP6	Breuer et al., 2013	NA
innatedb_genes	ENSG00000167634	NLRP7	Breuer et al., 2013	NA
innatedb_genes	ENSG00000179709	NLRP8	Breuer et al., 2013	NA
innatedb_genes	ENSG00000185792	NLRP9	Breuer et al., 2013	NA
innatedb_genes	ENSG00000160703	NLRX1	Breuer et al., 2013	NA
innatedb_genes	ENSG00000106100	NOD1	Breuer et al., 2013	NA
innatedb_genes	ENSG00000167207	NOD2	Breuer et al., 2013	NA
innatedb_genes	ENSG00000007171	NOS2	Breuer et al., 2013	NA
innatedb_genes	ENSG00000148400	NOTCH1	Breuer et al., 2013	NA
innatedb_genes	ENSG00000007952	NOX1	Breuer et al., 2013	NA
innatedb_genes	ENSG00000086991	NOX4	Breuer et al., 2013	NA
innatedb_genes	ENSG00000188747	NOXA1	Breuer et al., 2013	NA
innatedb_genes	ENSG00000025434	NR1H3	Breuer et al., 2013	NA
innatedb_genes	ENSG00000012504	NR1H4	Breuer et al., 2013	NA
innatedb_genes	ENSG00000113580	NR3C1	Breuer et al., 2013	NA
innatedb_genes	ENSG00000119508	NR4A3	Breuer et al., 2013	NA
innatedb_genes	ENSG00000213281	NRAS	Breuer et al., 2013	NA
innatedb_genes	ENSG00000180530	NRIP1	Breuer et al., 2013	NA
innatedb_genes	ENSG00000065320	NTN1	Breuer et al., 2013	NA
innatedb_genes	ENSG00000133961	NUMB	Breuer et al., 2013	NA
innatedb_genes	ENSG00000105245	NUMBL	Breuer et al., 2013	NA
innatedb_genes	ENSG00000124789	NUP153	Breuer et al., 2013	NA
innatedb_genes	ENSG00000126883	NUP214	Breuer et al., 2013	NA
innatedb_genes	ENSG00000167693	NXN	Breuer et al., 2013	NA
innatedb_genes	ENSG00000089127	OAS1	Breuer et al., 2013	NA
innatedb_genes	ENSG00000111335	OAS2	Breuer et al., 2013	NA
innatedb_genes	ENSG00000111331	OAS3	Breuer et al., 2013	NA
innatedb_genes	ENSG00000102837	OLFM4	Breuer et al., 2013	NA
innatedb_genes	ENSG00000123240	OPTN	Breuer et al., 2013	NA
innatedb_genes	ENSG00000276045	ORAI1	Breuer et al., 2013	NA
innatedb_genes	ENSG00000167770	OTUB1	Breuer et al., 2013	NA
innatedb_genes	ENSG00000089723	OTUB2	Breuer et al., 2013	NA
innatedb_genes	ENSG00000068308	OTUD5	Breuer et al., 2013	NA
innatedb_genes	ENSG00000264522	OTUD7B	Breuer et al., 2013	NA
innatedb_genes	ENSG00000089041	P2RX7	Breuer et al., 2013	NA
innatedb_genes	ENSG00000174944	P2RY14	Breuer et al., 2013	NA
innatedb_genes	ENSG00000124507	PACSIN1	Breuer et al., 2013	NA
innatedb_genes	ENSG00000148498	PARD3	Breuer et al., 2013	NA
innatedb_genes	ENSG00000169564	PCBP1	Breuer et al., 2013	NA
innatedb_genes	ENSG00000197111	PCBP2	Breuer et al., 2013	NA
innatedb_genes	ENSG00000188389	PDCD1	Breuer et al., 2013	NA
innatedb_genes	ENSG00000197646	PDCD1LG2	Breuer et al., 2013	NA
innatedb_genes	ENSG00000174840	PDE12	Breuer et al., 2013	NA
innatedb_genes	ENSG00000197329	PELI1	Breuer et al., 2013	NA
innatedb_genes	ENSG00000139946	PELI2	Breuer et al., 2013	NA
innatedb_genes	ENSG00000174516	PELI3	Breuer et al., 2013	NA
innatedb_genes	ENSG00000008438	PGLYRP1	Breuer et al., 2013	NA
innatedb_genes	ENSG00000161031	PGLYRP2	Breuer et al., 2013	NA
innatedb_genes	ENSG00000159527	PGLYRP3	Breuer et al., 2013	NA
innatedb_genes	ENSG00000163218	PGLYRP4	Breuer et al., 2013	NA
innatedb_genes	ENSG00000033800	PIAS1	Breuer et al., 2013	NA
innatedb_genes	ENSG00000078043	PIAS2	Breuer et al., 2013	NA
innatedb_genes	ENSG00000131788	PIAS3	Breuer et al., 2013	NA
innatedb_genes	ENSG00000105229	PIAS4	Breuer et al., 2013	NA
innatedb_genes	ENSG00000155629	PIK3AP1	Breuer et al., 2013	NA
innatedb_genes	ENSG00000078142	PIK3C3	Breuer et al., 2013	NA
innatedb_genes	ENSG00000121879	PIK3CA	Breuer et al., 2013	NA
innatedb_genes	ENSG00000051382	PIK3CB	Breuer et al., 2013	NA
innatedb_genes	ENSG00000145675	PIK3R1	Breuer et al., 2013	NA
innatedb_genes	ENSG00000127445	PIN1	Breuer et al., 2013	NA
innatedb_genes	ENSG00000143627	PKLR	Breuer et al., 2013	NA
innatedb_genes	ENSG00000123143	PKN1	Breuer et al., 2013	NA
innatedb_genes	ENSG00000188257	PLA2G2A	Breuer et al., 2013	NA
innatedb_genes	ENSG00000116711	PLA2G4A	Breuer et al., 2013	NA
innatedb_genes	ENSG00000011422	PLAUR	Breuer et al., 2013	NA
innatedb_genes	ENSG00000197943	PLCG2	Breuer et al., 2013	NA
innatedb_genes	ENSG00000178209	PLEC	Breuer et al., 2013	NA
innatedb_genes	ENSG00000122194	PLG	Breuer et al., 2013	NA
innatedb_genes	ENSG00000166851	PLK1	Breuer et al., 2013	NA
innatedb_genes	ENSG00000188313	PLSCR1	Breuer et al., 2013	NA
innatedb_genes	ENSG00000100979	PLTP	Breuer et al., 2013	NA
innatedb_genes	ENSG00000221866	PLXNA4	Breuer et al., 2013	NA
innatedb_genes	ENSG00000141682	PMAIP1	Breuer et al., 2013	NA
innatedb_genes	ENSG00000140464	PML	Breuer et al., 2013	NA
innatedb_genes	ENSG00000100142	POLR2F	Breuer et al., 2013	NA
innatedb_genes	ENSG00000132170	PPARG	Breuer et al., 2013	NA
innatedb_genes	ENSG00000109819	PPARGC1A	Breuer et al., 2013	NA
innatedb_genes	ENSG00000155846	PPARGC1B	Breuer et al., 2013	NA
innatedb_genes	ENSG00000196262	PPIA	Breuer et al., 2013	NA
innatedb_genes	ENSG00000172531	PPP1CA	Breuer et al., 2013	NA
innatedb_genes	ENSG00000186298	PPP1CC	Breuer et al., 2013	NA
innatedb_genes	ENSG00000138814	PPP3CA	Breuer et al., 2013	NA
innatedb_genes	ENSG00000221823	PPP3R1	Breuer et al., 2013	NA
innatedb_genes	ENSG00000149923	PPP4C	Breuer et al., 2013	NA
innatedb_genes	ENSG00000102103	PQBP1	Breuer et al., 2013	NA
innatedb_genes	ENSG00000072062	PRKACA	Breuer et al., 2013	NA
innatedb_genes	ENSG00000154229	PRKCA	Breuer et al., 2013	NA
innatedb_genes	ENSG00000163932	PRKCD	Breuer et al., 2013	NA
innatedb_genes	ENSG00000171132	PRKCE	Breuer et al., 2013	NA
innatedb_genes	ENSG00000253729	PRKDC	Breuer et al., 2013	NA
innatedb_genes	ENSG00000185345	PRKN	Breuer et al., 2013	NA
innatedb_genes	ENSG00000180228	PRKRA	Breuer et al., 2013	NA
innatedb_genes	ENSG00000183943	PRKX	Breuer et al., 2013	NA
innatedb_genes	ENSG00000126457	PRMT1	Breuer et al., 2013	NA
innatedb_genes	ENSG00000101000	PROCR	Breuer et al., 2013	NA
innatedb_genes	ENSG00000184500	PROS1	Breuer et al., 2013	NA
innatedb_genes	ENSG00000196415	PRTN3	Breuer et al., 2013	NA
innatedb_genes	ENSG00000143801	PSEN2	Breuer et al., 2013	NA
innatedb_genes	ENSG00000101182	PSMA7	Breuer et al., 2013	NA
innatedb_genes	ENSG00000140368	PSTPIP1	Breuer et al., 2013	NA
innatedb_genes	ENSG00000169403	PTAFR	Breuer et al., 2013	NA
innatedb_genes	ENSG00000185920	PTCH1	Breuer et al., 2013	NA
innatedb_genes	ENSG00000171862	PTEN	Breuer et al., 2013	NA
innatedb_genes	ENSG00000148344	PTGES	Breuer et al., 2013	NA
innatedb_genes	ENSG00000148334	PTGES2	Breuer et al., 2013	NA
innatedb_genes	ENSG00000073756	PTGS2	Breuer et al., 2013	NA
innatedb_genes	ENSG00000169398	PTK2	Breuer et al., 2013	NA
innatedb_genes	ENSG00000120899	PTK2B	Breuer et al., 2013	NA
innatedb_genes	ENSG00000187514	PTMA	Breuer et al., 2013	NA
innatedb_genes	ENSG00000179295	PTPN11	Breuer et al., 2013	NA
innatedb_genes	ENSG00000175354	PTPN2	Breuer et al., 2013	NA
innatedb_genes	ENSG00000111679	PTPN6	Breuer et al., 2013	NA
innatedb_genes	ENSG00000081237	PTPRC	Breuer et al., 2013	NA
innatedb_genes	ENSG00000163661	PTX3	Breuer et al., 2013	NA
innatedb_genes	ENSG00000185129	PURA	Breuer et al., 2013	NA
innatedb_genes	ENSG00000103490	PYCARD	Breuer et al., 2013	NA
innatedb_genes	ENSG00000103769	RAB11A	Breuer et al., 2013	NA
innatedb_genes	ENSG00000136238	RAC1	Breuer et al., 2013	NA
innatedb_genes	ENSG00000128340	RAC2	Breuer et al., 2013	NA
innatedb_genes	ENSG00000204628	RACK1	Breuer et al., 2013	NA
innatedb_genes	ENSG00000164754	RAD21	Breuer et al., 2013	NA
innatedb_genes	ENSG00000179262	RAD23A	Breuer et al., 2013	NA
innatedb_genes	ENSG00000166349	RAG1	Breuer et al., 2013	NA
innatedb_genes	ENSG00000010017	RANBP9	Breuer et al., 2013	NA
innatedb_genes	ENSG00000106538	RARRES2	Breuer et al., 2013	NA
innatedb_genes	ENSG00000138670	RASGEF1B	Breuer et al., 2013	NA
innatedb_genes	ENSG00000139687	RB1	Breuer et al., 2013	NA
innatedb_genes	ENSG00000125826	RBCK1	Breuer et al., 2013	NA
innatedb_genes	ENSG00000159200	RCAN1	Breuer et al., 2013	NA
innatedb_genes	ENSG00000089902	RCOR1	Breuer et al., 2013	NA
innatedb_genes	ENSG00000162924	REL	Breuer et al., 2013	NA
innatedb_genes	ENSG00000173039	RELA	Breuer et al., 2013	NA
innatedb_genes	ENSG00000104856	RELB	Breuer et al., 2013	NA
innatedb_genes	ENSG00000084093	REST	Breuer et al., 2013	NA
innatedb_genes	ENSG00000163515	RETNLB	Breuer et al., 2013	NA
innatedb_genes	ENSG00000131378	RFTN1	Breuer et al., 2013	NA
innatedb_genes	ENSG00000174136	RGMB	Breuer et al., 2013	NA
innatedb_genes	ENSG00000116741	RGS2	Breuer et al., 2013	NA
innatedb_genes	ENSG00000129667	RHBDF2	Breuer et al., 2013	NA
innatedb_genes	ENSG00000106615	RHEB	Breuer et al., 2013	NA
innatedb_genes	ENSG00000164327	RICTOR	Breuer et al., 2013	NA
innatedb_genes	ENSG00000137275	RIPK1	Breuer et al., 2013	NA
innatedb_genes	ENSG00000104312	RIPK2	Breuer et al., 2013	NA
innatedb_genes	ENSG00000129465	RIPK3	Breuer et al., 2013	NA
innatedb_genes	ENSG00000165799	RNASE7	Breuer et al., 2013	NA
innatedb_genes	ENSG00000135828	RNASEL	Breuer et al., 2013	NA
innatedb_genes	ENSG00000101695	RNF125	Breuer et al., 2013	NA
innatedb_genes	ENSG00000181481	RNF135	Breuer et al., 2013	NA
innatedb_genes	ENSG00000092098	RNF31	Breuer et al., 2013	NA
innatedb_genes	ENSG00000181852	RNF41	Breuer et al., 2013	NA
innatedb_genes	ENSG00000204308	RNF5	Breuer et al., 2013	NA
innatedb_genes	ENSG00000069667	RORA	Breuer et al., 2013	NA
innatedb_genes	ENSG00000143365	RORC	Breuer et al., 2013	NA
innatedb_genes	ENSG00000108298	RPL19	Breuer et al., 2013	NA
innatedb_genes	ENSG00000105372	RPS19	Breuer et al., 2013	NA
innatedb_genes	ENSG00000162302	RPS6KA4	Breuer et al., 2013	NA
innatedb_genes	ENSG00000100784	RPS6KA5	Breuer et al., 2013	NA
innatedb_genes	ENSG00000134321	RSAD2	Breuer et al., 2013	NA
innatedb_genes	ENSG00000145016	RUBCN	Breuer et al., 2013	NA
innatedb_genes	ENSG00000020633	RUNX3	Breuer et al., 2013	NA
innatedb_genes	ENSG00000160753	RUSC1	Breuer et al., 2013	NA
innatedb_genes	ENSG00000186350	RXRA	Breuer et al., 2013	NA
innatedb_genes	ENSG00000197747	S100A10	Breuer et al., 2013	NA
innatedb_genes	ENSG00000163221	S100A12	Breuer et al., 2013	NA
innatedb_genes	ENSG00000143546	S100A8	Breuer et al., 2013	NA
innatedb_genes	ENSG00000163220	S100A9	Breuer et al., 2013	NA
innatedb_genes	ENSG00000101347	SAMHD1	Breuer et al., 2013	NA
innatedb_genes	ENSG00000004139	SARM1	Breuer et al., 2013	NA
innatedb_genes	ENSG00000139218	SCAF11	Breuer et al., 2013	NA
innatedb_genes	ENSG00000198794	SCAMP5	Breuer et al., 2013	NA
innatedb_genes	ENSG00000073060	SCARB1	Breuer et al., 2013	NA
innatedb_genes	ENSG00000074660	SCARF1	Breuer et al., 2013	NA
innatedb_genes	ENSG00000183873	SCN5A	Breuer et al., 2013	NA
innatedb_genes	ENSG00000124145	SDC4	Breuer et al., 2013	NA
innatedb_genes	ENSG00000007908	SELE	Breuer et al., 2013	NA
innatedb_genes	ENSG00000113811	SELENOK	Breuer et al., 2013	NA
innatedb_genes	ENSG00000075213	SEMA3A	Breuer et al., 2013	NA
innatedb_genes	ENSG00000163904	SENP2	Breuer et al., 2013	NA
innatedb_genes	ENSG00000170542	SERPINB9	Breuer et al., 2013	NA
innatedb_genes	ENSG00000106366	SERPINE1	Breuer et al., 2013	NA
innatedb_genes	ENSG00000149131	SERPING1	Breuer et al., 2013	NA
innatedb_genes	ENSG00000122852	SFTPA1	Breuer et al., 2013	NA
innatedb_genes	ENSG00000185303	SFTPA2	Breuer et al., 2013	NA
innatedb_genes	ENSG00000133661	SFTPD	Breuer et al., 2013	NA
innatedb_genes	ENSG00000183918	SH2D1A	Breuer et al., 2013	NA
innatedb_genes	ENSG00000179526	SHARPIN	Breuer et al., 2013	NA
innatedb_genes	ENSG00000196470	SIAH1	Breuer et al., 2013	NA
innatedb_genes	ENSG00000181788	SIAH2	Breuer et al., 2013	NA
innatedb_genes	ENSG00000185187	SIGIRR	Breuer et al., 2013	NA
innatedb_genes	ENSG00000088827	SIGLEC1	Breuer et al., 2013	NA
innatedb_genes	ENSG00000142512	SIGLEC10	Breuer et al., 2013	NA
innatedb_genes	ENSG00000161640	SIGLEC11	Breuer et al., 2013	NA
innatedb_genes	ENSG00000197046	SIGLEC15	Breuer et al., 2013	NA
innatedb_genes	ENSG00000268500	SIGLEC5	Breuer et al., 2013	NA
innatedb_genes	ENSG00000105492	SIGLEC6	Breuer et al., 2013	NA
innatedb_genes	ENSG00000168995	SIGLEC7	Breuer et al., 2013	NA
innatedb_genes	ENSG00000105366	SIGLEC8	Breuer et al., 2013	NA
innatedb_genes	ENSG00000129450	SIGLEC9	Breuer et al., 2013	NA
innatedb_genes	ENSG00000198053	SIRPA	Breuer et al., 2013	NA
innatedb_genes	ENSG00000096717	SIRT1	Breuer et al., 2013	NA
innatedb_genes	ENSG00000184990	SIVA1	Breuer et al., 2013	NA
innatedb_genes	ENSG00000145604	SKP2	Breuer et al., 2013	NA
innatedb_genes	ENSG00000117090	SLAMF1	Breuer et al., 2013	NA
innatedb_genes	ENSG00000162739	SLAMF6	Breuer et al., 2013	NA
innatedb_genes	ENSG00000026751	SLAMF7	Breuer et al., 2013	NA
innatedb_genes	ENSG00000158714	SLAMF8	Breuer et al., 2013	NA
innatedb_genes	ENSG00000162723	SLAMF9	Breuer et al., 2013	NA
innatedb_genes	ENSG00000139370	SLC15A4	Breuer et al., 2013	NA
innatedb_genes	ENSG00000146477	SLC22A3	Breuer et al., 2013	NA
innatedb_genes	ENSG00000133460	SLC2A11	Breuer et al., 2013	NA
innatedb_genes	ENSG00000188827	SLX4	Breuer et al., 2013	NA
innatedb_genes	ENSG00000166949	SMAD3	Breuer et al., 2013	NA
innatedb_genes	ENSG00000141646	SMAD4	Breuer et al., 2013	NA
innatedb_genes	ENSG00000137834	SMAD6	Breuer et al., 2013	NA
innatedb_genes	ENSG00000101665	SMAD7	Breuer et al., 2013	NA
innatedb_genes	ENSG00000080503	SMARCA2	Breuer et al., 2013	NA
innatedb_genes	ENSG00000127616	SMARCA4	Breuer et al., 2013	NA
innatedb_genes	ENSG00000073584	SMARCE1	Breuer et al., 2013	NA
innatedb_genes	ENSG00000130768	SMPDL3B	Breuer et al., 2013	NA
innatedb_genes	ENSG00000092531	SNAP23	Breuer et al., 2013	NA
innatedb_genes	ENSG00000145335	SNCA	Breuer et al., 2013	NA
innatedb_genes	ENSG00000143376	SNX27	Breuer et al., 2013	NA
innatedb_genes	ENSG00000185338	SOCS1	Breuer et al., 2013	NA
innatedb_genes	ENSG00000120833	SOCS2	Breuer et al., 2013	NA
innatedb_genes	ENSG00000184557	SOCS3	Breuer et al., 2013	NA
innatedb_genes	ENSG00000171150	SOCS5	Breuer et al., 2013	NA
innatedb_genes	ENSG00000170677	SOCS6	Breuer et al., 2013	NA
innatedb_genes	ENSG00000176170	SPHK1	Breuer et al., 2013	NA
innatedb_genes	ENSG00000066336	SPI1	Breuer et al., 2013	NA
innatedb_genes	ENSG00000133710	SPINK5	Breuer et al., 2013	NA
innatedb_genes	ENSG00000159674	SPON2	Breuer et al., 2013	NA
innatedb_genes	ENSG00000118785	SPP1	Breuer et al., 2013	NA
innatedb_genes	ENSG00000161011	SQSTM1	Breuer et al., 2013	NA
innatedb_genes	ENSG00000197122	SRC	Breuer et al., 2013	NA
innatedb_genes	ENSG00000072310	SREBF1	Breuer et al., 2013	NA
innatedb_genes	ENSG00000198911	SREBF2	Breuer et al., 2013	NA
innatedb_genes	ENSG00000271303	SRXN1	Breuer et al., 2013	NA
innatedb_genes	ENSG00000178078	STAP2	Breuer et al., 2013	NA
innatedb_genes	ENSG00000115415	STAT1	Breuer et al., 2013	NA
innatedb_genes	ENSG00000170581	STAT2	Breuer et al., 2013	NA
innatedb_genes	ENSG00000168610	STAT3	Breuer et al., 2013	NA
innatedb_genes	ENSG00000138378	STAT4	Breuer et al., 2013	NA
innatedb_genes	ENSG00000126561	STAT5A	Breuer et al., 2013	NA
innatedb_genes	ENSG00000173757	STAT5B	Breuer et al., 2013	NA
innatedb_genes	ENSG00000166888	STAT6	Breuer et al., 2013	NA
innatedb_genes	ENSG00000167323	STIM1	Breuer et al., 2013	NA
innatedb_genes	ENSG00000184584	STING1	Breuer et al., 2013	NA
innatedb_genes	ENSG00000117632	STMN1	Breuer et al., 2013	NA
innatedb_genes	ENSG00000103266	STUB1	Breuer et al., 2013	NA
innatedb_genes	ENSG00000165416	SUGT1	Breuer et al., 2013	NA
innatedb_genes	ENSG00000165025	SYK	Breuer et al., 2013	NA
innatedb_genes	ENSG00000102003	SYP	Breuer et al., 2013	NA
innatedb_genes	ENSG00000100324	TAB1	Breuer et al., 2013	NA
innatedb_genes	ENSG00000055208	TAB2	Breuer et al., 2013	NA
innatedb_genes	ENSG00000157625	TAB3	Breuer et al., 2013	NA
innatedb_genes	ENSG00000136560	TANK	Breuer et al., 2013	NA
innatedb_genes	ENSG00000106052	TAX1BP1	Breuer et al., 2013	NA
innatedb_genes	ENSG00000183735	TBK1	Breuer et al., 2013	NA
innatedb_genes	ENSG00000198933	TBKBP1	Breuer et al., 2013	NA
innatedb_genes	ENSG00000196628	TCF4	Breuer et al., 2013	NA
innatedb_genes	ENSG00000205356	TECPR1	Breuer et al., 2013	NA
innatedb_genes	ENSG00000168769	TET2	Breuer et al., 2013	NA
innatedb_genes	ENSG00000137801	THBS1	Breuer et al., 2013	NA
innatedb_genes	ENSG00000151090	THRB	Breuer et al., 2013	NA
innatedb_genes	ENSG00000127666	TICAM1	Breuer et al., 2013	NA
innatedb_genes	ENSG00000243414	TICAM2	Breuer et al., 2013	NA
innatedb_genes	ENSG00000145365	TIFA	Breuer et al., 2013	NA
innatedb_genes	ENSG00000150455	TIRAP	Breuer et al., 2013	NA
innatedb_genes	ENSG00000174125	TLR1	Breuer et al., 2013	NA
innatedb_genes	ENSG00000174123	TLR10	Breuer et al., 2013	NA
innatedb_genes	ENSG00000137462	TLR2	Breuer et al., 2013	NA
innatedb_genes	ENSG00000164342	TLR3	Breuer et al., 2013	NA
innatedb_genes	ENSG00000136869	TLR4	Breuer et al., 2013	NA
innatedb_genes	ENSG00000187554	TLR5	Breuer et al., 2013	NA
innatedb_genes	ENSG00000174130	TLR6	Breuer et al., 2013	NA
innatedb_genes	ENSG00000196664	TLR7	Breuer et al., 2013	NA
innatedb_genes	ENSG00000101916	TLR8	Breuer et al., 2013	NA
innatedb_genes	ENSG00000239732	TLR9	Breuer et al., 2013	NA
innatedb_genes	ENSG00000134970	TMED7	Breuer et al., 2013	NA
innatedb_genes	ENSG00000232810	TNF	Breuer et al., 2013	NA
innatedb_genes	ENSG00000118503	TNFAIP3	Breuer et al., 2013	NA
innatedb_genes	ENSG00000163154	TNFAIP8L2	Breuer et al., 2013	NA
innatedb_genes	ENSG00000006327	TNFRSF12A	Breuer et al., 2013	NA
innatedb_genes	ENSG00000240505	TNFRSF13B	Breuer et al., 2013	NA
innatedb_genes	ENSG00000186891	TNFRSF18	Breuer et al., 2013	NA
innatedb_genes	ENSG00000067182	TNFRSF1A	Breuer et al., 2013	NA
innatedb_genes	ENSG00000028137	TNFRSF1B	Breuer et al., 2013	NA
innatedb_genes	ENSG00000049249	TNFRSF9	Breuer et al., 2013	NA
innatedb_genes	ENSG00000121858	TNFSF10	Breuer et al., 2013	NA
innatedb_genes	ENSG00000120659	TNFSF11	Breuer et al., 2013	NA
innatedb_genes	ENSG00000125657	TNFSF9	Breuer et al., 2013	NA
innatedb_genes	ENSG00000145901	TNIP1	Breuer et al., 2013	NA
innatedb_genes	ENSG00000050730	TNIP3	Breuer et al., 2013	NA
innatedb_genes	ENSG00000174292	TNK1	Breuer et al., 2013	NA
innatedb_genes	ENSG00000078902	TOLLIP	Breuer et al., 2013	NA
innatedb_genes	ENSG00000154174	TOMM70	Breuer et al., 2013	NA
innatedb_genes	ENSG00000141510	TP53	Breuer et al., 2013	NA
innatedb_genes	ENSG00000073282	TP63	Breuer et al., 2013	NA
innatedb_genes	ENSG00000078900	TP73	Breuer et al., 2013	NA
innatedb_genes	ENSG00000134900	TPP2	Breuer et al., 2013	NA
innatedb_genes	ENSG00000197253	TPSB2	Breuer et al., 2013	NA
innatedb_genes	ENSG00000169902	TPST1	Breuer et al., 2013	NA
innatedb_genes	ENSG00000102871	TRADD	Breuer et al., 2013	NA
innatedb_genes	ENSG00000056558	TRAF1	Breuer et al., 2013	NA
innatedb_genes	ENSG00000127191	TRAF2	Breuer et al., 2013	NA
innatedb_genes	ENSG00000131323	TRAF3	Breuer et al., 2013	NA
innatedb_genes	ENSG00000082512	TRAF5	Breuer et al., 2013	NA
innatedb_genes	ENSG00000175104	TRAF6	Breuer et al., 2013	NA
innatedb_genes	ENSG00000135148	TRAFD1	Breuer et al., 2013	NA
innatedb_genes	ENSG00000183763	TRAIP	Breuer et al., 2013	NA
innatedb_genes	ENSG00000163519	TRAT1	Breuer et al., 2013	NA
innatedb_genes	ENSG00000124731	TREM1	Breuer et al., 2013	NA
innatedb_genes	ENSG00000095970	TREM2	Breuer et al., 2013	NA
innatedb_genes	ENSG00000112195	TREML2	Breuer et al., 2013	NA
innatedb_genes	ENSG00000071575	TRIB2	Breuer et al., 2013	NA
innatedb_genes	ENSG00000101255	TRIB3	Breuer et al., 2013	NA
innatedb_genes	ENSG00000204977	TRIM13	Breuer et al., 2013	NA
innatedb_genes	ENSG00000106785	TRIM14	Breuer et al., 2013	NA
innatedb_genes	ENSG00000204610	TRIM15	Breuer et al., 2013	NA
innatedb_genes	ENSG00000132109	TRIM21	Breuer et al., 2013	NA
innatedb_genes	ENSG00000132274	TRIM22	Breuer et al., 2013	NA
innatedb_genes	ENSG00000113595	TRIM23	Breuer et al., 2013	NA
innatedb_genes	ENSG00000122779	TRIM24	Breuer et al., 2013	NA
innatedb_genes	ENSG00000121060	TRIM25	Breuer et al., 2013	NA
innatedb_genes	ENSG00000234127	TRIM26	Breuer et al., 2013	NA
innatedb_genes	ENSG00000204713	TRIM27	Breuer et al., 2013	NA
innatedb_genes	ENSG00000130726	TRIM28	Breuer et al., 2013	NA
innatedb_genes	ENSG00000119401	TRIM32	Breuer et al., 2013	NA
innatedb_genes	ENSG00000152503	TRIM36	Breuer et al., 2013	NA
innatedb_genes	ENSG00000108395	TRIM37	Breuer et al., 2013	NA
innatedb_genes	ENSG00000112343	TRIM38	Breuer et al., 2013	NA
innatedb_genes	ENSG00000155890	TRIM42	Breuer et al., 2013	NA
innatedb_genes	ENSG00000134253	TRIM45	Breuer et al., 2013	NA
innatedb_genes	ENSG00000132481	TRIM47	Breuer et al., 2013	NA
innatedb_genes	ENSG00000168930	TRIM49	Breuer et al., 2013	NA
innatedb_genes	ENSG00000132256	TRIM5	Breuer et al., 2013	NA
innatedb_genes	ENSG00000146755	TRIM50	Breuer et al., 2013	NA
innatedb_genes	ENSG00000147573	TRIM55	Breuer et al., 2013	NA
innatedb_genes	ENSG00000169871	TRIM56	Breuer et al., 2013	NA
innatedb_genes	ENSG00000162722	TRIM58	Breuer et al., 2013	NA
innatedb_genes	ENSG00000121236	TRIM6	Breuer et al., 2013	NA
innatedb_genes	ENSG00000176979	TRIM60	Breuer et al., 2013	NA
innatedb_genes	ENSG00000183439	TRIM61	Breuer et al., 2013	NA
innatedb_genes	ENSG00000116525	TRIM62	Breuer et al., 2013	NA
innatedb_genes	ENSG00000158022	TRIM63	Breuer et al., 2013	NA
innatedb_genes	ENSG00000141569	TRIM65	Breuer et al., 2013	NA
innatedb_genes	ENSG00000166436	TRIM66	Breuer et al., 2013	NA
innatedb_genes	ENSG00000119283	TRIM67	Breuer et al., 2013	NA
innatedb_genes	ENSG00000146054	TRIM7	Breuer et al., 2013	NA
innatedb_genes	ENSG00000206557	TRIM71	Breuer et al., 2013	NA
innatedb_genes	ENSG00000171206	TRIM8	Breuer et al., 2013	NA
innatedb_genes	ENSG00000100505	TRIM9	Breuer et al., 2013	NA
innatedb_genes	ENSG00000142185	TRPM2	Breuer et al., 2013	NA
innatedb_genes	ENSG00000187688	TRPV2	Breuer et al., 2013	NA
innatedb_genes	ENSG00000165699	TSC1	Breuer et al., 2013	NA
innatedb_genes	ENSG00000157514	TSC22D3	Breuer et al., 2013	NA
innatedb_genes	ENSG00000178952	TUFM	Breuer et al., 2013	NA
innatedb_genes	ENSG00000265972	TXNIP	Breuer et al., 2013	NA
innatedb_genes	ENSG00000105397	TYK2	Breuer et al., 2013	NA
innatedb_genes	ENSG00000092445	TYRO3	Breuer et al., 2013	NA
innatedb_genes	ENSG00000213886	UBD	Breuer et al., 2013	NA
innatedb_genes	ENSG00000177889	UBE2N	Breuer et al., 2013	NA
innatedb_genes	ENSG00000169139	UBE2V2	Breuer et al., 2013	NA
innatedb_genes	ENSG00000104343	UBE2W	Breuer et al., 2013	NA
innatedb_genes	ENSG00000135018	UBQLN1	Breuer et al., 2013	NA
innatedb_genes	ENSG00000154277	UCHL1	Breuer et al., 2013	NA
innatedb_genes	ENSG00000175567	UCP2	Breuer et al., 2013	NA
innatedb_genes	ENSG00000177169	ULK1	Breuer et al., 2013	NA
innatedb_genes	ENSG00000124602	UNC5CL	Breuer et al., 2013	NA
innatedb_genes	ENSG00000110057	UNC93B1	Breuer et al., 2013	NA
innatedb_genes	ENSG00000251694	USP17L9P	Breuer et al., 2013	NA
innatedb_genes	ENSG00000036672	USP2	Breuer et al., 2013	NA
innatedb_genes	ENSG00000114316	USP4	Breuer et al., 2013	NA
innatedb_genes	ENSG00000187555	USP7	Breuer et al., 2013	NA
innatedb_genes	ENSG00000125753	VASP	Breuer et al., 2013	NA
innatedb_genes	ENSG00000111424	VDR	Breuer et al., 2013	NA
innatedb_genes	ENSG00000112715	VEGFA	Breuer et al., 2013	NA
innatedb_genes	ENSG00000150630	VEGFC	Breuer et al., 2013	NA
innatedb_genes	ENSG00000151650	VENTX	Breuer et al., 2013	NA
innatedb_genes	ENSG00000147852	VLDLR	Breuer et al., 2013	NA
innatedb_genes	ENSG00000136631	VPS45	Breuer et al., 2013	NA
innatedb_genes	ENSG00000270123	VTRNA2-1	Breuer et al., 2013	NA
innatedb_genes	ENSG00000015285	WAS	Breuer et al., 2013	NA
innatedb_genes	ENSG00000075702	WDR62	Breuer et al., 2013	NA
innatedb_genes	ENSG00000168703	WFDC12	Breuer et al., 2013	NA
innatedb_genes	ENSG00000134245	WNT2B	Breuer et al., 2013	NA
innatedb_genes	ENSG00000154342	WNT3A	Breuer et al., 2013	NA
innatedb_genes	ENSG00000158955	WNT9B	Breuer et al., 2013	NA
innatedb_genes	ENSG00000100219	XBP1	Breuer et al., 2013	NA
innatedb_genes	ENSG00000158125	XDH	Breuer et al., 2013	NA
innatedb_genes	ENSG00000101966	XIAP	Breuer et al., 2013	NA
innatedb_genes	ENSG00000079246	XRCC5	Breuer et al., 2013	NA
innatedb_genes	ENSG00000196419	XRCC6	Breuer et al., 2013	NA
innatedb_genes	ENSG00000250067	YJEFN3	Breuer et al., 2013	NA
innatedb_genes	ENSG00000108953	YWHAE	Breuer et al., 2013	NA
innatedb_genes	ENSG00000100811	YY1	Breuer et al., 2013	NA
innatedb_genes	ENSG00000124256	ZBP1	Breuer et al., 2013	NA
innatedb_genes	ENSG00000109906	ZBTB16	Breuer et al., 2013	NA
innatedb_genes	ENSG00000163874	ZC3H12A	Breuer et al., 2013	NA
innatedb_genes	ENSG00000105939	ZC3HAV1	Breuer et al., 2013	NA
innatedb_genes	ENSG00000179588	ZFPM1	Breuer et al., 2013	NA
innatedb_genes	ENSG00000169946	ZFPM2	Breuer et al., 2013	NA
innatedb_genes	ENSG00000015171	ZMYND11	Breuer et al., 2013	NA
IFNresponse_COVID19_genes	ENSG00000130234	ACE2	van der Made et al., 2022	NA
IFNresponse_COVID19_genes	ENSG00000107201	DDX58	van der Made et al., 2022	NA
IFNresponse_COVID19_genes	ENSG00000055332	EIF2AK2	van der Made et al., 2022	NA
IFNresponse_COVID19_genes	ENSG00000115267	IFIH1	van der Made et al., 2022	NA
IFNresponse_COVID19_genes	ENSG00000142166	IFNAR1	van der Made et al., 2022	NA
IFNresponse_COVID19_genes	ENSG00000159110	IFNAR2	van der Made et al., 2022	NA
IFNresponse_COVID19_genes	ENSG00000263528	IKBKE	van der Made et al., 2022	NA
IFNresponse_COVID19_genes	ENSG00000198001	IRAK4	van der Made et al., 2022	NA
IFNresponse_COVID19_genes	ENSG00000126456	IRF3	van der Made et al., 2022	NA
IFNresponse_COVID19_genes	ENSG00000185507	IRF7	van der Made et al., 2022	NA
IFNresponse_COVID19_genes	ENSG00000213928	IRF9	van der Made et al., 2022	NA
IFNresponse_COVID19_genes	ENSG00000162434	JAK1	van der Made et al., 2022	NA
IFNresponse_COVID19_genes	ENSG00000088888	MAVS	van der Made et al., 2022	NA
IFNresponse_COVID19_genes	ENSG00000172936	MYD88	van der Made et al., 2022	NA
IFNresponse_COVID19_genes	ENSG00000089127	OAS1	van der Made et al., 2022	NA
IFNresponse_COVID19_genes	ENSG00000111335	OAS2	van der Made et al., 2022	NA
IFNresponse_COVID19_genes	ENSG00000111331	OAS3	van der Made et al., 2022	NA
IFNresponse_COVID19_genes	ENSG00000115415	STAT1	van der Made et al., 2022	NA
IFNresponse_COVID19_genes	ENSG00000170581	STAT2	van der Made et al., 2022	NA
IFNresponse_COVID19_genes	ENSG00000183735	TBK1	van der Made et al., 2022	NA
IFNresponse_COVID19_genes	ENSG00000137462	TLR2	van der Made et al., 2022	NA
IFNresponse_COVID19_genes	ENSG00000164342	TLR3	van der Made et al., 2022	NA
IFNresponse_COVID19_genes	ENSG00000136869	TLR4	van der Made et al., 2022	NA
IFNresponse_COVID19_genes	ENSG00000174130	TLR6	van der Made et al., 2022	NA
IFNresponse_COVID19_genes	ENSG00000196664	TLR7	van der Made et al., 2022	NA
IFNresponse_COVID19_genes	ENSG00000239732	TLR9	van der Made et al., 2022	NA
IFNresponse_COVID19_genes	ENSG00000184012	TMPRSS2	van der Made et al., 2022	NA
IFNresponse_COVID19_genes	ENSG00000131323	TRAF3	van der Made et al., 2022	NA
IFNresponse_COVID19_genes	ENSG00000175104	TRAF6	van der Made et al., 2022	NA
IFNresponse_COVID19_genes	ENSG00000188056	TREML4	van der Made et al., 2022	NA
IFNresponse_COVID19_genes	ENSG00000105397	TYK2	van der Made et al., 2022	NA
GWAS_genes	ENSG00000175164	ABO	Ellinghaus et al. 2020	42
GWAS_genes	ENSG00000130234	ACE2	COVID-19 HGI: First Update 2022	71
GWAS_genes	ENSG00000164398	ACSL6	Kousathanas et al. 2022	24
GWAS_genes	ENSG00000154027	AK5	COVID-19 HGI: Second Update 2023	4
GWAS_genes	ENSG00000053900	ANAPC4	COVID-19 HGI: Second Update 2023	20
GWAS_genes	ENSG00000165272	AQP3	Cruz et al. 2022	41
GWAS_genes	ENSG00000159314	ARHGAP27	Cruz et al. 2022	55
GWAS_genes	ENSG00000236699	ARHGEF38	COVID-19 HGI: Second Update 2023	20
GWAS_genes	ENSG00000228696	ARL17B	Degenhardt et al. 2021	55
GWAS_genes	ENSG00000068650	ATP11A	Kousathanas et al. 2022	49
GWAS_genes	ENSG00000241837	ATP5PO	Kousathanas et al. 2022	69
GWAS_genes	ENSG00000119866	BCL11A	Kousathanas et al. 2022	11
GWAS_genes	ENSG00000229876	CASC20	COVID-19 HGI: Second Update 2023	66
GWAS_genes	ENSG00000164989	CCDC171	COVID-19 HGI: Second Update 2023	39
GWAS_genes	ENSG00000204536	CCHCR1	Pairo-Castineira 2021	27
GWAS_genes	ENSG00000183625	CCR3	COVID-19 HGI: Flagship paper 2021	12
GWAS_genes	ENSG00000182504	CEP97	COVID-19 HGI: Second Update 2023	16
GWAS_genes	ENSG00000157884	CIB4	COVID-19 HGI: Second Update 2023	10
GWAS_genes	ENSG00000120088	CRHR1	Degenhardt et al. 2021	55
GWAS_genes	ENSG00000164400	CSF2	COVID-19 HGI: Second Update 2023	24
GWAS_genes	ENSG00000172215	CXCR6	Ellinghaus et al. 2020	13
GWAS_genes	ENSG00000142973	CYP4B1	COVID-19 HGI: Second Update 2023	2
GWAS_genes	ENSG00000137628	DDX60	COVID-19 HGI: Second Update 2023	23
GWAS_genes	ENSG00000064195	DLX3	Degenhardt et al. 2021	56
GWAS_genes	ENSG00000134516	DOCK2	Namkoong et al. 2022	25
GWAS_genes	ENSG00000142002	DPP9	Pairo-Castineira 2021	58
GWAS_genes	ENSG00000169242	EFNA1	Kousathanas et al. 2022	7
GWAS_genes	ENSG00000243364	EFNA4	Kousathanas et al. 2022	6
GWAS_genes	ENSG00000135374	ELF5	Kousathanas et al. 2022	46
GWAS_genes	ENSG00000112787	FBRSL1	Kousathanas et al. 2022	48
GWAS_genes	ENSG00000170608	FOXA3	COVID-19 HGI: Second Update 2023	62
GWAS_genes	ENSG00000176165	FOXG1	COVID-19 HGI: Second Update 2023	50
GWAS_genes	ENSG00000137166	FOXP4	COVID-19 HGI: Flagship paper 2021	33
GWAS_genes	ENSG00000176920	FUT2	Kousathanas et al. 2022	63
GWAS_genes	ENSG00000143630	HCN3	COVID-19 HGI: Second Update 2023	9
GWAS_genes	ENSG00000127946	HIP1	COVID-19 HGI: Second Update 2023	35
GWAS_genes	ENSG00000105376	ICAM5	Kousathanas et al. 2022	59
GWAS_genes	ENSG00000186803	IFNA10	Pairo-Castineira 2021	40
GWAS_genes	ENSG00000159110	IFNAR2	Pairo-Castineira 2021	67
GWAS_genes	ENSG00000243646	IL10RB	Kousathanas et al. 2022	68
GWAS_genes	ENSG00000125347	IRF1	Kousathanas et al. 2022	24
GWAS_genes	ENSG00000177508	IRX3	COVID-19 HGI: Second Update 2023	52
GWAS_genes	ENSG00000162434	JAK1	COVID-19 HGI: Second Update 2023	3
GWAS_genes	ENSG00000120071	KANSL1	Degenhardt et al. 2021	55
GWAS_genes	ENSG00000237945	LINC00649	Kousathanas et al. 2022	69
GWAS_genes	ENSG00000226917	LINC01276	Kousathanas et al. 2022	33
GWAS_genes	ENSG00000163818	LZTFL1	Ellinghaus et al. 2020	13
GWAS_genes	ENSG00000186868	MAPT	COVID-19 HGI: Second Update 2023	55
GWAS_genes	ENSG00000204516	MICB	COVID-19 HGI: Second Update 2023	29
GWAS_genes	ENSG00000185499	MUC1	COVID-19 HGI: Flagship paper 2021	8
GWAS_genes	ENSG00000176945	MUC20	COVID-19 HGI: Second Update 2023	18
GWAS_genes	ENSG00000145113	MUC4	COVID-19 HGI: Second Update 2023	18
GWAS_genes	ENSG00000117983	MUC5B	COVID-19 HGI: First Update 2022	45
GWAS_genes	ENSG00000131400	NAPSA	COVID-19 HGI: First Update 2022	65
GWAS_genes	ENSG00000204301	NOTCH4	Pairo-Castineira 2021	30
GWAS_genes	ENSG00000168743	NPNT	COVID-19 HGI: Second Update 2023	22
GWAS_genes	ENSG00000131408	NR1H2	COVID-19 HGI: First Update 2022	65
GWAS_genes	ENSG00000144815	NXPE3	COVID-19 HGI: Second Update 2023	16
GWAS_genes	ENSG00000089127	OAS1	Pairo-Castineira 2021	47
GWAS_genes	ENSG00000111335	OAS2	Pairo-Castineira 2021	47
GWAS_genes	ENSG00000111331	OAS3	Pairo-Castineira 2021	47
GWAS_genes	ENSG00000065989	PDE4A	COVID-19 HGI: Second Update 2023	60
GWAS_genes	ENSG00000038210	PI4K2B	COVID-19 HGI: Second Update 2023	19
GWAS_genes	ENSG00000105559	PLEKHA4	COVID-19 HGI: Flagship paper 2021	64
GWAS_genes	ENSG00000188313	PLSCR1	Kousathanas et al. 2022	17
GWAS_genes	ENSG00000108344	PSMD3	COVID-19 HGI: Second Update 2023	54
GWAS_genes	ENSG00000104388	RAB2A	COVID-19 HGI: Second Update 2023	37
GWAS_genes	ENSG00000161847	RAVER1	Kousathanas et al. 2022	59
GWAS_genes	ENSG00000182175	RGMA	Kousathanas et al. 2022	51
GWAS_genes	ENSG00000114391	RPL24	COVID-19 HGI: Flagship paper 2021	15
GWAS_genes	ENSG00000211456	SACM1L	COVID-19 HGI: Second Update 2023	12
GWAS_genes	ENSG00000133661	SFTPD	COVID-19 HGI: First Update 2022	43
GWAS_genes	ENSG00000259803	SLC22A31	Kousathanas et al. 2022	53
GWAS_genes	ENSG00000142583	SLC2A5	COVID-19 HGI: Second Update 2023	1
GWAS_genes	ENSG00000138821	SLC39A8	COVID-19 HGI: Second Update 2023	21
GWAS_genes	ENSG00000163817	SLC6A20	COVID-19 HGI: Flagship paper 2021	12
GWAS_genes	ENSG00000228649	SNHG26	COVID-19 HGI: Second Update 2023	34
GWAS_genes	ENSG00000176358	TAC4	Degenhardt et al. 2021	56
GWAS_genes	ENSG00000148737	TCF7L2	COVID-19 HGI: Second Update 2023	44
GWAS_genes	ENSG00000169231	THBS3	COVID-19 HGI: Flagship paper 2021	8
GWAS_genes	ENSG00000164983	TMEM65	COVID-19 HGI: Flagship paper 2021	38
GWAS_genes	ENSG00000184012	TMPRSS2	COVID-19 HGI: Second Update 2023	70
GWAS_genes	ENSG00000196683	TOMM7	COVID-19 HGI: Second Update 2023	34
GWAS_genes	ENSG00000163462	TRIM46	Kousathanas et al. 2022	7
GWAS_genes	ENSG00000104804	TULP2	COVID-19 HGI: Flagship paper 2021	64
GWAS_genes	ENSG00000105397	TYK2	Pairo-Castineira 2021	60
GWAS_genes	ENSG00000105668	UPK1A	Cruz et al. 2022	61
GWAS_genes	ENSG00000108379	WNT3	Degenhardt et al. 2021	55
GWAS_genes	ENSG00000066422	ZBTB11	COVID-19 HGI: Flagship paper 2021	15
GWAS_genes	ENSG00000178951	ZBTB7A	COVID-19 HGI: Second Update 2023	57
GWAS_genes	ENSG00000160685	ZBTB7B	COVID-19 HGI: Second Update 2023	5
GWAS_genes	ENSG00000220201	ZGLP1	Kousathanas et al. 2022	59
GWAS_genes	ENSG00000106261	ZKSCAN1	COVID-19 HGI: Second Update 2023	36
GWAS_genes	ENSG00000011590	ZBTB32	Cruz et al. 2022	61
References
1. Gillespie M, Jassal B, Stephan R, Milacic M, Rothfels K, Senff-Ribeiro A, et al. The reactome pathway knowledgebase 2022. Nucleic Acids Res. 2022 Jan 7;50(D1):D687–92.
2. Zhang Q, Bastard P, Liu Z, Le Pen J, Moncada-Velez M, Chen J, et al. Inborn errors of type I IFN immunity in patients with life-threatening COVID-19. Science. 2020 Oct 23;370(6515):eabd4570.
3. Breuer K, Foroushani AK, Laird MR, Chen C, Sribnaia A, Lo R, et al. InnateDB: systems biology of innate immunity and beyond--recent updates and continuing curation. Nucleic Acids Res. 2013 Jan;41:D1228-1233.
4. van der Made CI, Netea MG, van der Veerdonk FL, Hoischen A. Clinical implications of host genetic variation and susceptibility to severe or critical COVID-19. Genome Med. 2022 Aug 19;14(1):96
5. Ellinghaus D, Degenhardt F, Bujanda L, Buti M, Albillos A, et al. Genomewide Association Study of Severe Covid-19 with Respiratory Failure. N Engl J Med. 2020 Oct 15;383(16):1522-34.
6. COVID-19 Host Genetics Initiative. A first update on mapping the human genetic architecture of COVID-19. Nature. 2022 Aug;608(7921):E1–10.
7. COVID-19 Host Genetics Initiative. A second update on mapping the human genetic architecture of COVID-19. Nature. 2023 Sep;621(7977):E7–26.
8. Kousathanas A, Pairo-Castineira E, Rawlik K, Stuckey A, Odhams CA, Walker S, et al. Whole-genome sequencing reveals host factors underlying critical COVID-19. Nature. 2022 Jul;607(7917):97–103.
9. Cruz R, Diz-de Almeida S, López de Heredia M, Quintela I, Ceballos FC, Pita G, et al. Novel genes and sex differences in COVID-19 severity. Hum Mol Genet. 2022 Nov 10;31(22):3789-806.
10. Degenhardt F, Ellinghaus D, Juzenas S, Lerga-Jaso J, Wendorff M, Maya-Miles D, et al. Detailed stratified GWAS analysis for severe COVID-19 in four European populations. Hum Mol Genet. 2022 Nov 28;31(23):3945–66.
11. Pairo-Castineira E, Clohisey S, Klaric L, Bretherick AD, Rawlik K, Pasko D, et al. Genetic mechanisms of critical illness in COVID-19. Nature. 2021 Mar;591(7848):92–8.
12. COVID-19 Host Genetics Initiative. Mapping the human genetic architecture of COVID-19. Nature. 2021 Dec;600(7889):472–7.
13. Namkoong H, Edahiro R, Takano T, Nishihara H, Shirai Y, Sonehara K, et al. DOCK2 is involved in the host genetics and biology of severe COVID-19. Nature. 2022 Sep;609(7928):754-60.
