# Supplementary material for: Systematic assessment of COVID-19 host genetics using whole genome sequencing data
Source: PLoS Pathog. 2024 Dec 23;20(12):e1012786. doi: 10.1371/journal.ppat.1012786 (PMC11706450; doi:10.1371/journal.ppat.1012786)
Supplement: S4 Table — (XLSX) [file ppat.1012786.s012.xlsx]

## Sheet: Tabelle1
Supplementary Table 4: Definition of functional masks for gene collapsing analyses.
region	name of category	definition	pLoF	strong_COD	medium_COD	PROM	PROM_CADD	UTR5	UTR5_CADD	UTR3	UTR3_CADD	ENH	ENH_CADD
coding	pLoF	VEP impact high	x	x	x
	missense.revel07	missense variant and REVEL score > 0.7		x	x
	missense.revel05	missense variant and REVEL score > 0.5			x
	missense.revel03	missense variant and REVEL score > 0.3			x
	moderate	all other missense variants and inframe indels			x
non-coding	promoter	VEP upstream_gene_variant and distance to TSS<=1000 and CADD_phred < 10				x
	promoter_CADD	VEP upstream_gene_variant and distance to TSS<=1000 and CADD_phred >= 10				x	x
	UTR5	VEP 5_prime_UTR_variant and CADD_phred < 10						x
	UTR5_CADD	VEP 5_prime_UTR_variant and CADD_phred >= 10						x	x
	UTR3	VEP 3_prime_UTR_variant and CADD_phred < 10								x
	UTR3_CADD	VEP 3_prime_UTR_variant and CADD_phred >= 10								x	x
	enhancer	located in a DHS and CADD_phred < 10										x
	enhancer_CADD	located in a DHS and CADD_phred >= 10										x	x
List of abbreviations:
pLoF	predicted to be Loss-of-Function
VEP	Ensembl Variant Effect Predictor
indels	small insertions and deletions
UTR3	untranslated region on the 3' side
UTR5	untranslated region on the 5' side
DHS	DNase I hypersensitive sites
