# Supplementary material for: Systematic assessment of COVID-19 host genetics using whole genome sequencing data
Source: PLoS Pathog. 2024 Dec 23;20(12):e1012786. doi: 10.1371/journal.ppat.1012786 (PMC11706450; doi:10.1371/journal.ppat.1012786)
Supplement: S5 Table — (XLSX) [file ppat.1012786.s013.xlsx]

## Sheet: Tabelle1
Supplementary Table 5: Rare variants within coding and non-coding regions of TLR7.
Element name, Element ID or amino acid change (if available)#	Variant ID (hg38)	rs-number (if available)	maximum allele frequency in gnomad 3.1.2 (Popmax 95%)	CADD score (for missense variants: REVEL score)	male (DeCOI/DeCOI EUR)			female (DeCOI/DeCOI EUR)
					hospitalized_severe (n=263/199)	hospitalized_moderate (n=275/214)	ambulatory_mild (n=192/177)	hospitalized_severe (n=82/73)	hospitalized_moderate (n=207/169)	ambulatory_mild (n=201/185)
Coding region
p.Gln11Leu (het/hemi)	chrX:12885540:A:T	rs179008	0.2120	5.13 (0.036)	61/50	59/48	42/40	31/29	60/47	55/51
p.Gln11Leu (hom)	chrX:12885540:A:T	rs179008	0.2120	5.13 (0.036)	-/-	-/-	-/-	4/3	16/14	13/13
p.Val222Asp	chrX:12886173:T:A	rs55907843	0.003935	2.58 (0.043)	0/0	1/1	1/1	1/1	3/3	5/4
p.Ala1032Thr	chrX:12888602:G:A	rs147244662	0.0005841	21.4 (0.120)	1/0	2/2	2/2	0/0	1/0	1/1
Noncoding region*
EH38E2742780	chrX:12844080:A:G	rs780480599	0.0002655	15.6	0/0	0/0	0/0	0/0	2/2	0/0
EH38E2742782	chrX:12865653:G:A	rs184272599	0.0005032	2023-07-03	0/0	0/0	0/0	0/0	1/1	0/0
EH38E2742783	chrX:12866268:A:G	rs139044277	0.008419	2.36	3/3	1/1	5/1	1/1	2/2	5/4
promoter, EH38E2742785	chrX:12866960:G:A	rs56130508	0.001264	5.45	0/0	1/1	1/1	0/0	0/0	1/1
promoter	chrX:12868140:A:G	rs5743717	0.009619	0.128	1/0	1/0	0/0	0/0	1/0	0/0
promoter	chrX:12868347:G:T	rs964573149	0.00008041	0.439	0/0	0	0/0	0/0	1/1	0/0
promoter	chrX:12868501:T:C	n/a	0.000008950	6.44	0/0	1/1	0/0	0/0	0/0	0/0
promoter	chrX:12868646:G:A	n/a	-	-	0/0	0/0	0/0	0/0	1/1	0/0
promoter	chrX:12868702:C:CT	rs758139988	0.005409	0.382	1/1	0/0	2/1	1/1	1/1	1/1
promoter, EH38E2742788	chrX:12869067:T:A	n/a	-	-	0/0	0/0	0/0	0/0	1/0	0/0
promoter	chrX:12869321:C:T	rs991063254	0.00001497	0.850	0/0	0/0	0/0	0/0	0/0	1/0
EH38E2742789	chrX:12870844:G:T	n/a	-	-	0/0	0/0	0/0	1/0	0/0	0/0
EH38E2742789	chrX:12870936:A:G	rs748609720	0,0003109 (Europan)	5.28	0/0	0/0	0/0	0/0	0/0	2/2
EH38E2742790	chrX:12871490:C:A	rs897532455	0,0003007 (European)	1.47	0/0	0/0	2/2	0/0	0/0	1/1
EH38E2742791	chrX:12872974:C:T	rs184167451	0.0001769	2.88	0/0	0/0	0/0	0/0	1/0	0/0
3'UTR	chrX:12888901:C:T	rs200773978	0.0003591	2.50	0/0	0/0	0/0	0/0	2/2	0/0
3'UTR	chrX:12889028:C:T	n/a	-	-	0/0	0/0	0/0	1/1	0/0	0/0
3'UTR	chrX:12889182:G:A	rs200605695	0.0001885	0.863	0/0	0/0	0/0	0/0	0/0	1/1
3'UTR	chrX:12889355:G:A	rs768926097	0.000009131	1.09	0/0	0/0	0/0	0/0	1/0	0/0
3'UTR	chrX:12889563:T:C	rs5743785	0.001651	0.469	0/0	2/2	0/0	0/0	0/0	1/1
3'UTR	chrX:12889790:G:A	rs186028172	0.00006329	0.776	1/0	1/0	0/0	0/0	0/0	0/0
3'UTR	chrX:12890002:C:T	rs192357402	0.001387	2.29	3/3	0/0	0/0	1/1	1/1	1/1
3'UTR	chrX:12890011:TCA:T	rs1217214825	0.00004823	0.527	0/0	0/0	0/0	0/0	0/0	1/1
*compared to previous studies, rare non-coding variants are reported for the first time and, therefore, require independent replication
# if no genotype information is given, all observations are hemizygous (male individuals) or heterozygous (female individuals)
