# Supplementary material for: Systematic assessment of COVID-19 host genetics using whole genome sequencing data
Source: PLoS Pathog. 2024 Dec 23;20(12):e1012786. doi: 10.1371/journal.ppat.1012786 (PMC11706450; doi:10.1371/journal.ppat.1012786)
Supplement: S6 Table — (XLSX) [file ppat.1012786.s014.xlsx]

## Sheet: Tabelle1
Supplementary Table 6: Replication results for rs192357402 in the Quebec Biobank.
Gene	Chr-pos (hg38)	Cohort
			Allele distribution across males (ref / alt)			Allele distribution across females (ref hom / het / ref alt)
			Hospitalized severe	Hospitalized moderate*	Ambulatory mild	Hospitalized severe	Hospitalized moderate*	Ambulatory mild
TLR7	chrX:12890002:C:T	ALL	152/1	335/1	525/2	92/2/0	268/2/0	554/6/2
		EUR	112/1	241/1	428/2	65/2/0	191/2/0	450/6/2
* includes severe; means: if carrier of a T and hospitalized, then also severe disease.
