# Supplementary material for: Systematic assessment of COVID-19 host genetics using whole genome sequencing data
Source: PLoS Pathog. 2024 Dec 23;20(12):e1012786. doi: 10.1371/journal.ppat.1012786 (PMC11706450; doi:10.1371/journal.ppat.1012786)
Supplement: S7 Table — (XLSX) [file ppat.1012786.s015.xlsx]

## Sheet: Tabelle1
Supplementary Table 7: Variants in 13 genes previously implicated in severe COVID-19 and characteristics of carriers.
Variant (format: CHR_POS_REF_ALT)	Gene	Transcript	HGVSc	HGVSp	genotype	functional effect according to experiments in PMID 32972995	sex, age range	COVID-19 severity	population background
chr11_67999551_AGGCACGAT_A	UNC93B1	ENST00000227471	c.514_521del	p.(Ile172SerfsTer18)	heterozygous		female, 25-34 years	Mild (WHO 2)	European
chr11_613321_G_T	IRF7	ENST00000525445	c.1122C>A	p.(Cys374Ter)	heterozygous		female, 55-64 years	Moderate (WHO 5)	European
chr11_614947_C_CG	IRF7	ENST00000525445	c.243dup	p.(Glu82ArgfsTer3)	heterozygous		male, 25-34 years	Mild (WHO 2)	European
chr19_49662427_T_TC	IRF3	ENST00000377139	c.598dup	p.(Glu200GlyfsTer109)	heterozygous		female, 65-74 years	Severe (WHO 6-10)	European
chr21_33355315_G_A	IFNAR1	ENST00000270139	c.1441-1G>A	-	heterozygous		male, 35-44 years	Mild (WHO 2)	European
chr19_49662588_G_C	IRF3	ENST00000377139	c.438C>G	p.(Asn146Lys)	heterozygous	"c.438C>G leads to both p.Asn146Lys (hypomorphic) and a cryptic splicing site"	male, 25-34 years	Moderate (WHO 5)	European
chr21_33241978_G_C	IFNAR2	ENST00000342136	c.55+1G>C	-	heterozygous
chr11_613337_C_T	IRF7	ENST00000525445	c.1106G>A	p.(Arg369Gln)	heterozygous	"severely hypomorphic"	male, 55-64 years	Moderate (WHO 5)	Admixed American
