# Supplementary material for: Systematic assessment of COVID-19 host genetics using whole genome sequencing data
Source: PLoS Pathog. 2024 Dec 23;20(12):e1012786. doi: 10.1371/journal.ppat.1012786 (PMC11706450; doi:10.1371/journal.ppat.1012786)
Supplement: S8 Table — This table contains the 5000 most significant results, for a full list please refer to the Data Availability section. (XLSX) [file ppat.1012786.s016.xlsx]

## Sheet: Tabelle1
Supplementary Table 8: Results of gene collapsing analysis in Ex. This table contains the 5000 most significant results, for a full list please refer to the Data Availability section.
CHROM	ENSG	Functional mask	gene symbol	A1FREQ	A1FREQ_CASES	A1FREQ_CONTROLS	N	N_CASES	N_CONTROLS	TEST	BETA	SE	CHISQ	LOG10P
6	ENSG00000112379	PROM	ARFGEF3	0.00394322	0	0.00690608	634	272	362	ADD	-5.32966	1.32715	16.1272	4.22748
12	ENSG00000139726	UTR3	DENR	0.00867508	0.00367647	0.0124309	634	272	362	ADD	-3.35996	0.876213	14.7044	3.90049
6	ENSG00000112379	PROM_CADD	ARFGEF3	0.00236593	0	0.00414365	634	272	362	ADD	-5.29375	1.38999	14.5046	3.85443
16	ENSG00000103197	medium_COD	TSC2	0.0141956	0.0257353	0.00552486	634	272	362	ADD	2.47149	0.651772	14.3789	3.82545
6	ENSG00000137270	PROM	GCM1	0.00315457	0.00735294	0	634	272	362	ADD	5.77383	1.53951	14.0658	3.7532
15	ENSG00000235711	PROM	ANKRD34C	0.00157729	0.00367647	0	634	272	362	ADD	5.83628	1.56355	13.9331	3.72255
12	ENSG00000111011	UTR3	RSRC2	0.00394322	0	0.00690608	634	272	362	ADD	-4.36007	1.18001	13.6526	3.6577
2	ENSG00000155657	pLoF	TTN	0.00237342	0.00551471	0	632	272	360	ADD	5.71679	1.55087	13.5879	3.64275
3	ENSG00000156959	medium_COD	LHFPL4	0.00157729	0.00367647	0	634	272	362	ADD	5.71509	1.56093	13.4055	3.60051
1	ENSG00000188610	PROM	FAM72B	0.00315457	0.00735294	0	634	272	362	ADD	5.71741	1.60178	12.7408	3.44639
7	ENSG00000248767	PROM	FOXL3	0.00315457	0	0.00552486	634	272	362	ADD	-4.61022	1.31352	12.3189	3.34833
15	ENSG00000255346	strong_COD	NOX5	0.00394322	0.00919118	0	634	272	362	ADD	5.55363	1.59199	12.1695	3.31356
9	ENSG00000160326	PROM	SLC2A6	0.0055205	0	0.00966851	634	272	362	ADD	-4.764	1.39076	11.7339	3.21203
1	ENSG00000163220	PROM	S100A9	0.00315457	0	0.00552486	634	272	362	ADD	-4.47684	1.31005	11.6779	3.19897
1	ENSG00000254726	UTR3	MEX3A	0.0126183	0.0238971	0.00414365	634	272	362	ADD	2.30068	0.678058	11.5127	3.16039
1	ENSG00000142611	medium_COD	PRDM16	0.00946372	0.0128676	0.00690608	634	272	362	ADD	2.4676	0.733391	11.3209	3.11554
2	ENSG00000121988	UTR3	ZRANB3	0.00788644	0.0128676	0.00414365	634	272	362	ADD	3.23467	0.966142	11.2093	3.08943
7	ENSG00000176532	PROM	PRR15	0.00630915	0.00183824	0.00966851	634	272	362	ADD	-2.86865	0.862344	11.0661	3.05591
20	ENSG00000042062	medium_COD	RIPOR3	0.00709779	0.00183824	0.0110497	634	272	362	ADD	-3.92701	1.1811	11.0547	3.05325
5	ENSG00000161013	UTR3	MGAT4B	0.00236593	0.00551471	0	634	272	362	ADD	4.06621	1.22869	10.952	3.02917
7	ENSG00000133627	UTR5	ACTR3B	0.00315956	0.00551471	0.00138504	633	272	361	ADD	3.91962	1.18489	10.9429	3.02705
6	ENSG00000198833	UTR3_CADD	UBE2J1	0.00157729	0.00367647	0	634	272	362	ADD	5.73662	1.73965	10.8739	3.01088
13	ENSG00000136100	UTR3	VPS36	0.00788644	0.0147059	0.00276243	634	272	362	ADD	3.09634	0.939845	10.8539	3.00618
22	ENSG00000100225	PROM	FBXO7	0.00394322	0	0.00690608	634	272	362	ADD	-4.26478	1.29615	10.8264	2.99972
5	ENSG00000152495	UTR5	CAMK4	0.00157729	0.00367647	0	634	272	362	ADD	4.36391	1.33279	10.7209	2.97497
23	ENSG00000147124	UTR3	ZNF41	0.00161031	0.0037037	0	621	270	351	ADD	5.6422	1.72817	10.6591	2.96047
19	ENSG00000105281	PROM	SLC1A5	0.00315457	0.00735294	0	634	272	362	ADD	3.9022	1.1965	10.6364	2.95514
17	ENSG00000006062	medium_COD	MAP3K14	0.00630915	0.00183824	0.00966851	634	272	362	ADD	-3.58406	1.10793	10.4647	2.91478
6	ENSG00000091831	PROM	ESR1	0.00315457	0	0.00552486	634	272	362	ADD	-4.60144	1.42733	10.393	2.89793
6	ENSG00000112149	medium_COD	CD83	0.00157729	0.00183824	0.00138122	634	272	362	ADD	6.81372	2.12186	10.3118	2.87882
1	ENSG00000132702	medium_COD	HAPLN2	0.00157729	0.00183824	0.00138122	634	272	362	ADD	5.85936	1.82516	10.3062	2.87751
15	ENSG00000104043	strong_COD	ATP8B4	0.00315457	0	0.00552486	634	272	362	ADD	-4.59092	1.4305	10.2997	2.87597
14	ENSG00000100916	UTR3_CADD	BRMS1L	0.00157978	0	0.00277008	633	272	361	ADD	-4.75376	1.48353	10.2679	2.86849
17	ENSG00000225190	UTR3	PLEKHM1	0.00946372	0.00183824	0.0151934	634	272	362	ADD	-3.6122	1.13146	10.1921	2.85064
23	ENSG00000169446	PROM	MMGT1	7.96178e-4	0.00186567	0	628	268	360	ADD	5.647	1.77471	10.1246	2.83475
19	ENSG00000130244	pLoF	FAM98C	7.89889e-4	0.00184502	0	633	271	362	ADD	5.64225	1.77463	10.1085	2.83095
19	ENSG00000130244	strong_COD	FAM98C	7.89889e-4	0.00184502	0	633	271	362	ADD	5.64225	1.77463	10.1085	2.83095
5	ENSG00000125347	UTR3_CADD	IRF1	8e-4	0.00187266	0	625	267	358	ADD	5.64236	1.77476	10.1075	2.83071
1	ENSG00000171608	pLoF	PIK3CD	7.88644e-4	0.00183824	0	634	272	362	ADD	5.64058	1.7746	10.1029	2.82964
1	ENSG00000171608	strong_COD	PIK3CD	7.88644e-4	0.00183824	0	634	272	362	ADD	5.64058	1.7746	10.1029	2.82964
2	ENSG00000221843	UTR3_CADD	C2orf16	7.88644e-4	0.00183824	0	634	272	362	ADD	5.64058	1.7746	10.1029	2.82964
3	ENSG00000163635	PROM	ATXN7	7.88644e-4	0.00183824	0	634	272	362	ADD	5.64058	1.7746	10.1029	2.82964
3	ENSG00000163635	PROM_CADD	ATXN7	7.88644e-4	0.00183824	0	634	272	362	ADD	5.64058	1.7746	10.1029	2.82964
4	ENSG00000047365	UTR5_CADD	ARAP2	7.88644e-4	0.00183824	0	634	272	362	ADD	5.64058	1.7746	10.1029	2.82964
4	ENSG00000145388	UTR5	METTL14	7.88644e-4	0.00183824	0	634	272	362	ADD	5.64058	1.7746	10.1029	2.82964
5	ENSG00000112972	UTR3_CADD	HMGCS1	7.88644e-4	0.00183824	0	634	272	362	ADD	5.64058	1.7746	10.1029	2.82964
5	ENSG00000120708	UTR3	TGFBI	7.88644e-4	0.00183824	0	634	272	362	ADD	5.64058	1.7746	10.1029	2.82964
5	ENSG00000113302	PROM_CADD	IL12B	7.88644e-4	0.00183824	0	634	272	362	ADD	5.64058	1.7746	10.1029	2.82964
13	ENSG00000125247	strong_COD	TMTC4	7.88644e-4	0.00183824	0	634	272	362	ADD	5.64058	1.7746	10.1029	2.82964
14	ENSG00000100450	medium_COD	GZMH	7.88644e-4	0.00183824	0	634	272	362	ADD	5.64058	1.7746	10.1029	2.82964
16	ENSG00000135740	UTR5	SLC9A5	7.88644e-4	0.00183824	0	634	272	362	ADD	5.64058	1.7746	10.1029	2.82964
16	ENSG00000135740	UTR5_CADD	SLC9A5	7.88644e-4	0.00183824	0	634	272	362	ADD	5.64058	1.7746	10.1029	2.82964
17	ENSG00000167258	UTR5_CADD	CDK12	7.88644e-4	0.00183824	0	634	272	362	ADD	5.64058	1.7746	10.1029	2.82964
17	ENSG00000120075	UTR5	HOXB5	7.88644e-4	0.00183824	0	634	272	362	ADD	5.64058	1.7746	10.1029	2.82964
17	ENSG00000120075	UTR5_CADD	HOXB5	7.88644e-4	0.00183824	0	634	272	362	ADD	5.64058	1.7746	10.1029	2.82964
17	ENSG00000157637	PROM_CADD	SLC38A10	7.88644e-4	0.00183824	0	634	272	362	ADD	5.64058	1.7746	10.1029	2.82964
19	ENSG00000099337	UTR5	KCNK6	7.88644e-4	0.00183824	0	634	272	362	ADD	5.64058	1.7746	10.1029	2.82964
19	ENSG00000099337	UTR5_CADD	KCNK6	7.88644e-4	0.00183824	0	634	272	362	ADD	5.64058	1.7746	10.1029	2.82964
19	ENSG00000099338	PROM	CATSPERG	7.88644e-4	0.00183824	0	634	272	362	ADD	5.64058	1.7746	10.1029	2.82964
19	ENSG00000099338	UTR3	CATSPERG	7.88644e-4	0.00183824	0	634	272	362	ADD	5.64058	1.7746	10.1029	2.82964
20	ENSG00000101132	PROM_CADD	PFDN4	7.88644e-4	0.00183824	0	634	272	362	ADD	5.64058	1.7746	10.1029	2.82964
21	ENSG00000160185	pLoF	UBASH3A	7.88644e-4	0.00183824	0	634	272	362	ADD	5.64058	1.7746	10.1029	2.82964
21	ENSG00000160185	strong_COD	UBASH3A	7.88644e-4	0.00183824	0	634	272	362	ADD	5.64058	1.7746	10.1029	2.82964
22	ENSG00000184076	UTR3	UQCR10	7.88644e-4	0.00183824	0	634	272	362	ADD	5.64058	1.7746	10.1029	2.82964
11	ENSG00000150764	PROM_CADD	DIXDC1	7.89889e-4	0.00183824	0	633	272	361	ADD	5.63887	1.77457	10.0971	2.82826
11	ENSG00000131626	UTR3_CADD	PPFIA1	7.89889e-4	0.00183824	0	633	272	361	ADD	5.63775	1.77456	10.0933	2.82736
23	ENSG00000102265	medium_COD	TIMP1	7.92393e-4	0.00184502	0	631	271	360	ADD	5.63758	1.77459	10.0923	2.82713
13	ENSG00000083544	pLoF	TDRD3	7.91139e-4	0.00183824	0	632	272	360	ADD	5.63741	1.77458	10.0918	2.82702
13	ENSG00000083544	strong_COD	TDRD3	7.91139e-4	0.00183824	0	632	272	360	ADD	5.63741	1.77458	10.0918	2.82702
6	ENSG00000111846	UTR5_CADD	GCNT2	7.89889e-4	0.00183824	0	633	272	361	ADD	5.63714	1.7745	10.0917	2.82699
14	ENSG00000257115	PROM	OR11H12	7.96178e-4	0.00185185	0	628	270	358	ADD	5.6361	1.77453	10.0877	2.82605
9	ENSG00000148296	PROM	SURF6	0.00630915	0	0.0110497	634	272	362	ADD	-3.50845	1.1047	10.0865	2.82576
14	ENSG00000100557	UTR5	CCDC198	8e-4	0.00184502	0	625	271	354	ADD	5.63582	1.77469	10.0848	2.82538
23	ENSG00000122121	UTR5	XPNPEP2	7.91139e-4	0.00183824	0	632	272	360	ADD	5.63463	1.77453	10.0824	2.8248
7	ENSG00000170775	pLoF	GPR37	7.98722e-4	0.00183824	0	626	272	354	ADD	5.63334	1.77455	10.0776	2.82366
7	ENSG00000170775	strong_COD	GPR37	7.98722e-4	0.00183824	0	626	272	354	ADD	5.63334	1.77455	10.0776	2.82366
11	ENSG00000166368	pLoF	OR2D2	8.01282e-4	0.00183824	0	624	272	352	ADD	5.6336	1.77469	10.0769	2.8235
11	ENSG00000166368	strong_COD	OR2D2	8.01282e-4	0.00183824	0	624	272	352	ADD	5.6336	1.77469	10.0769	2.8235
17	ENSG00000183048	UTR3	SLC25A10	0.00157729	0.00183824	0.00138122	634	272	362	ADD	5.57865	1.75892	10.0592	2.81934
6	ENSG00000168394	PROM	TAP1	0.00394322	0	0.00690608	634	272	362	ADD	-4.65999	1.46949	10.0563	2.81865
3	ENSG00000171109	UTR3	MFN1	0.011041	0.0165441	0.00690608	634	272	362	ADD	2.35261	0.742966	10.0268	2.81168
11	ENSG00000167360	PROM	OR51Q1	0.00630915	0.0110294	0.00276243	634	272	362	ADD	3.17079	1.0022	10.0098	2.80768
13	ENSG00000136167	UTR3	LCP1	0.00315457	0	0.00552486	634	272	362	ADD	-4.756	1.50338	10.008	2.80726
20	ENSG00000101115	medium_COD	SALL4	0.00867508	0.00551471	0.0110497	634	272	362	ADD	-2.40425	0.762668	9.93774	2.79069
4	ENSG00000132466	medium_COD	ANKRD17	0.0055205	0.0128676	0	634	272	362	ADD	5.56593	1.77105	9.87676	2.7763
7	ENSG00000106038	PROM	EVX1	0.00315457	0.00735294	0	634	272	362	ADD	5.57807	1.77855	9.83636	2.76676
7	ENSG00000106038	PROM_CADD	EVX1	0.00315457	0.00735294	0	634	272	362	ADD	5.57807	1.77855	9.83636	2.76676
10	ENSG00000198873	medium_COD	GRK5	0.00394322	0.00919118	0	634	272	362	ADD	4.12474	1.32574	9.68008	2.72984
14	ENSG00000136319	UTR3	TTC5	0.00630915	0.0128676	0.00138122	634	272	362	ADD	3.1919400000000002	1.0274	9.65222	2.72326
6	ENSG00000112159	medium_COD	MDN1	0.0212934	0.0349265	0.0110497	634	272	362	ADD	1.81415	0.583999	9.64992	2.72271
1	ENSG00000162552	medium_COD	WNT4	0.00157729	0.00367647	0	634	272	362	ADD	5.7213	1.84187	9.64875	2.72243
1	ENSG00000187554	medium_COD	TLR5	0.00867508	0.0147059	0.00414365	634	272	362	ADD	2.61614	0.842325	9.64637	2.72187
5	ENSG00000119048	PROM_CADD	UBE2B	0.00157729	0	0.00276243	634	272	362	ADD	-4.76192	1.53331	9.64508	2.72157
1	ENSG00000187889	PROM	FYB2	0.00473186	0.00183824	0.00690608	634	272	362	ADD	-3.09764	0.997945	9.63495	2.71917
3	ENSG00000178252	UTR5	WDR6	0.00157729	0	0.00276243	634	272	362	ADD	-4.67037	1.50485	9.63194	2.71846
6	ENSG00000153162	UTR5	BMP6	0.00630915	0.00183824	0.00966851	634	272	362	ADD	-3.3179	1.06926	9.62861	2.71767
12	ENSG00000178882	medium_COD	RFLNA	0.00236593	0.00551471	0	634	272	362	ADD	5.60763	1.81126	9.58509	2.70738
16	ENSG00000154118	UTR3	JPH3	0.0102524	0.00183824	0.0165746	634	272	362	ADD	-2.81459	0.909472	9.5775	2.70559
4	ENSG00000164144	medium_COD	ARFIP1	0.00157729	0.00367647	0	634	272	362	ADD	4.10773	1.33013	9.5371	2.69603
11	ENSG00000149742	UTR3	SLC22A9	0.00236967	0	0.00415512	633	272	361	ADD	-4.23758	1.37344	9.51955	2.69187
19	ENSG00000198300	PROM	PEG3	0.00473186	0.0110294	0	634	272	362	ADD	5.6259	1.82564	9.49626	2.68636
8	ENSG00000156103	PROM	MMP16	0.00315457	0.00735294	0	634	272	362	ADD	3.97268	1.29081	9.47204	2.68063
10	ENSG00000138166	UTR3	DUSP5	0.00394322	0.00919118	0	634	272	362	ADD	3.83161	1.24578	9.45975	2.67772
9	ENSG00000106852	UTR3	LHX6	0.00709779	0	0.0124309	634	272	362	ADD	-3.08002	1.00196	9.44941	2.67527
1	ENSG00000085998	pLoF	POMGNT1	0.00157729	0.00367647	0	634	272	362	ADD	5.63345	1.8351	9.42387	2.66922
11	ENSG00000053918	strong_COD	KCNQ1	0.00394322	0	0.00690608	634	272	362	ADD	-4.22802	1.37832	9.40961	2.66585
7	ENSG00000278685	medium_COD	IQCA1L	0.011041	0.0202206	0.00414365	634	272	362	ADD	2.545	0.829808	9.40635	2.66507
20	ENSG00000130701	medium_COD	RBBP8NL	0.0055205	0.0128676	0	634	272	362	ADD	3.3566	1.09553	9.38755	2.66062
9	ENSG00000119487	UTR5_CADD	MAPKAP1	0.00157729	0.00367647	0	634	272	362	ADD	5.6423	1.84461	9.35631	2.65322
6	ENSG00000112182	PROM	BACH2	0.00236593	0.00367647	0.00138122	634	272	362	ADD	5.21506	1.70519	9.35343	2.65254
2	ENSG00000243943	PROM	ZNF512	0.00394322	0.00919118	0	634	272	362	ADD	5.60338	1.83561	9.31836	2.64422
5	ENSG00000161013	UTR3_CADD	MGAT4B	0.00157729	0.00367647	0	634	272	362	ADD	3.99833	1.3106	9.30718	2.64157
12	ENSG00000273079	UTR3	GRIN2B	0.0694006	0.0551471	0.0801105	634	272	362	ADD	-0.959936	0.315698	9.24574	2.62701
22	ENSG00000205560	medium_COD	CPT1B	0.00709779	0.00183824	0.0110497	634	272	362	ADD	-2.9366	0.967484	9.21304	2.61925
1	ENSG00000116350	PROM_CADD	SRSF4	0.00236593	0	0.00414365	634	272	362	ADD	-4.60776	1.51908	9.20066	2.61631
2	ENSG00000221843	UTR3	C2orf16	0.00157729	0.00367647	0	634	272	362	ADD	5.61103	1.85037	9.19535	2.61505
17	ENSG00000176155	PROM	CCDC57	0.00236593	0.00183824	0.00276243	634	272	362	ADD	4.83463	1.59686	9.16625	2.60815
3	ENSG00000121440	medium_COD	PDZRN3	0.00709779	0	0.0124309	634	272	362	ADD	-3.47913	1.15008	9.1513	2.6046
21	ENSG00000160299	medium_COD	PCNT	0.0244479	0.0386029	0.0138122	634	272	362	ADD	1.43263	0.474035	9.13371	2.60043
8	ENSG00000167700	PROM	MFSD3	0.00630915	0.0110294	0.00276243	634	272	362	ADD	4.24491	1.40479	9.13089	2.59976
1	ENSG00000162409	UTR3	PRKAA2	0.0181388	0.00919118	0.0248619	634	272	362	ADD	-1.61079	0.533103	9.12963	2.59946
12	ENSG00000120800	PROM	UTP20	0.00473186	0.00183824	0.00690608	634	272	362	ADD	-3.28171	1.08877	9.08504	2.58887
10	ENSG00000107882	UTR5	SUFU	0.00157729	0.00367647	0	634	272	362	ADD	5.63758	1.87159	9.0733	2.58608
10	ENSG00000107882	UTR5_CADD	SUFU	0.00157729	0.00367647	0	634	272	362	ADD	5.63758	1.87159	9.0733	2.58608
2	ENSG00000163161	UTR3	ERCC3	0.00157729	0	0.00276243	634	272	362	ADD	-4.57349	1.51857	9.0704	2.58539
19	ENSG00000176024	medium_COD	ZNF613	0.00315457	0	0.00552486	634	272	362	ADD	-4.08484	1.35873	9.03831	2.57777
9	ENSG00000196781	PROM_CADD	TLE1	0.00236593	0	0.00414365	634	272	362	ADD	-4.12877	1.37492	9.01745	2.57281
2	ENSG00000182083	UTR3	OR6B2	0.00236593	0.00367647	0.00138122	634	272	362	ADD	6.19022	2.06348	8.99938	2.56852
3	ENSG00000151789	UTR3_CADD	ZNF385D	0.00709779	0.0165441	0	634	272	362	ADD	3.28362	1.09463	8.99856	2.56833
4	ENSG00000138639	medium_COD	ARHGAP24	0.00473186	0.00367647	0.00552486	634	272	362	ADD	-2.83232	0.946664	8.95145	2.55713
11	ENSG00000170325	PROM_CADD	PRDM10	0.00157729	0.00367647	0	634	272	362	ADD	5.5904	1.87063	8.93119	2.55231
17	ENSG00000131470	PROM	PSMC3IP	0.0055205	0.0110294	0.00138122	634	272	362	ADD	3.40815	1.14246	8.89932	2.54473
13	ENSG00000132972	PROM	RNF17	0.00394322	0	0.00690608	634	272	362	ADD	-4.04047	1.35505	8.8911	2.54278
1	ENSG00000155366	PROM	RHOC	0.00394322	0.00919118	0	634	272	362	ADD	3.98226	1.33659	8.87693	2.53941
12	ENSG00000139445	medium_COD	FOXN4	0.00236593	0.00367647	0.00138122	634	272	362	ADD	6.18372	2.07667	8.86675	2.53699
19	ENSG00000269699	PROM	ZIM2	0.00394322	0.00919118	0	634	272	362	ADD	5.60841	1.88602	8.84275	2.53128
12	ENSG00000135655	UTR3_CADD	USP15	0.00394322	0.00183824	0.00552486	634	272	362	ADD	-3.07434	1.03395	8.84103	2.53087
3	ENSG00000184814	PROM	PRR23B	0.00315457	0.00735294	0	634	272	362	ADD	5.60213	1.88548	8.82802	2.52777
5	ENSG00000113649	UTR3_CADD	TCERG1	8.06452e-4	0	0.00143266	620	271	349	ADD	12.264	4.14592	8.75037	2.50928
3	ENSG00000177707	UTR3_CADD	NECTIN3	0.00240385	0.00551471	0	624	272	352	ADD	3.47276	1.17407	8.74912	2.50899
11	ENSG00000110042	medium_COD	DTX4	0.00315457	0.00551471	0.00138122	634	272	362	ADD	3.45379	1.16786	8.74607	2.50826
11	ENSG00000150764	PROM	DIXDC1	0.00157729	0.00367647	0	634	272	362	ADD	5.63977	1.90754	8.7413	2.50712
3	ENSG00000184307	UTR3	ZDHHC23	0.00394322	0.00919118	0	634	272	362	ADD	5.62612	1.90351	8.73587	2.50583
12	ENSG00000119242	medium_COD	CCDC92	0.00157729	0.00367647	0	634	272	362	ADD	5.63741	1.90911	8.71965	2.50197
15	ENSG00000166825	PROM	ANPEP	0.00157729	0.00367647	0	634	272	362	ADD	5.64085	1.91399	8.68583	2.49391
17	ENSG00000261873	UTR5	SMIM36	0.00157729	0.00367647	0	634	272	362	ADD	5.63478	1.91257	8.67997	2.49251
19	ENSG00000218891	PROM	ZNF579	0.00236593	0.00367647	0.00138122	634	272	362	ADD	5.21117	1.76898	8.67811	2.49207
16	ENSG00000103042	UTR5	SLC38A7	0.00157729	0.00367647	0	634	272	362	ADD	5.63055	1.91279	8.66501	2.48895
2	ENSG00000144118	PROM_CADD	RALB	0.00157729	0	0.00276243	634	272	362	ADD	-4.34394	1.47573	8.6647	2.48887
19	ENSG00000160951	UTR3	PTGER1	0.00157729	0.00367647	0	634	272	362	ADD	5.63556	1.91634	8.64826	2.48496
23	ENSG00000147378	medium_COD	FATE1	0.00237342	0.0037037	0.00138122	632	270	362	ADD	4.19116	1.42563	8.64278	2.48365
1	ENSG00000196805	PROM	SPRR2B	0.00315457	0	0.00552486	634	272	362	ADD	-4.1179	1.40132	8.63532	2.48187
19	ENSG00000198182	UTR5	ZNF607	0.00157729	0.00367647	0	634	272	362	ADD	5.62723	1.91521	8.63287	2.48129
8	ENSG00000104388	UTR3_CADD	RAB2A	8.07754e-4	0	0.00144092	619	272	347	ADD	12.2082	4.15656	8.62657	2.47979
4	ENSG00000152785	medium_COD	BMP3	0.00394322	0	0.00690608	634	272	362	ADD	-4.66116	1.58914	8.60322	2.47422
1	ENSG00000171790	UTR3	SLFNL1	0.00394322	0.00183824	0.00552486	634	272	362	ADD	-4.00518	1.36581	8.59937	2.4733
14	ENSG00000185246	UTR3_CADD	PRPF39	0.00161031	0.00184502	0.00142857	621	271	350	ADD	4.56151	1.55558	8.59865	2.47313
1	ENSG00000130772	PROM	MED18	0.00315457	0.00735294	0	634	272	362	ADD	3.68645	1.25913	8.57189	2.46674
17	ENSG00000141314	UTR3_CADD	RHBDL3	0.00157729	0.00367647	0	634	272	362	ADD	5.62624	1.92178	8.57091	2.46651
16	ENSG00000140995	medium_COD	DEF8	0.00236593	0.00551471	0	634	272	362	ADD	5.6246	1.92406	8.54567	2.46049
1	ENSG00000154370	PROM_CADD	TRIM11	0.00236593	0	0.00414365	634	272	362	ADD	-4.55287	1.55805	8.53901	2.4589
3	ENSG00000170876	UTR3	TMEM43	0.00473186	0.00919118	0.00138122	634	272	362	ADD	3.80595	1.30304	8.53119	2.45704
3	ENSG00000164086	PROM_CADD	DUSP7	0.00157729	0.00367647	0	634	272	362	ADD	5.6488	1.93411	8.53003	2.45676
7	ENSG00000288558	medium_COD	DUS4L-BCAP29	0.00236593	0.00551471	0	634	272	362	ADD	5.65381	1.93629	8.52589	2.45577
7	ENSG00000075790	medium_COD	BCAP29	0.00236593	0.00551471	0	634	272	362	ADD	5.65381	1.93629	8.52589	2.45577
3	ENSG00000088538	PROM	DOCK3	0.00473186	0.00183824	0.00690608	634	272	362	ADD	-2.96406	1.01538	8.52148	2.45472
2	ENSG00000162999	UTR3	DUSP19	0.00709779	0.0128676	0.00276243	634	272	362	ADD	4.24395	1.45528	8.50447	2.45066
1	ENSG00000186283	PROM	TOR3A	0.00157729	0	0.00276243	634	272	362	ADD	-4.57194	1.56967	8.48364	2.44569
9	ENSG00000095261	medium_COD	PSMD5	0.00157729	0.00367647	0	634	272	362	ADD	5.62357	1.93368	8.45771	2.4395
1	ENSG00000127054	UTR5	INTS11	0.00236593	0	0.00414365	634	272	362	ADD	-4.59785	1.58113	8.45622	2.43914
5	ENSG00000113302	PROM	IL12B	0.00157729	0.00367647	0	634	272	362	ADD	5.64069	1.94006	8.45348	2.43849
21	ENSG00000159197	UTR3	KCNE2	0.00157729	0.00367647	0	634	272	362	ADD	5.62321	1.93575	8.4386	2.43493
19	ENSG00000130005	medium_COD	GAMT	0.00315457	0	0.00552486	634	272	362	ADD	-4.09658	1.41149	8.42336	2.43129
4	ENSG00000156136	medium_COD	DCK	0.00315457	0.00735294	0	634	272	362	ADD	5.61548	1.93484	8.42332	2.43128
19	ENSG00000127511	medium_COD	SIN3B	0.00473186	0.00919118	0.00138122	634	272	362	ADD	2.63355	0.908349	8.40574	2.42708
10	ENSG00000107758	UTR3	PPP3CB	0.00315457	0	0.00552486	634	272	362	ADD	-4.74429	1.63708	8.39847	2.42535
10	ENSG00000107758	UTR3_CADD	PPP3CB	0.00315457	0	0.00552486	634	272	362	ADD	-4.74429	1.63708	8.39847	2.42535
2	ENSG00000243943	PROM_CADD	ZNF512	0.00157729	0.00367647	0	634	272	362	ADD	5.63877	1.94602	8.39602	2.42476
12	ENSG00000008405	medium_COD	CRY1	0.00473186	0.00735294	0.00276243	634	272	362	ADD	4.45348	1.5373000000000001	8.39236	2.42389
3	ENSG00000197885	medium_COD	NKIRAS1	0.00157729	0.00367647	0	634	272	362	ADD	5.63064	1.94503	8.38035	2.42102
1	ENSG00000143772	PROM_CADD	ITPKB	0.00157729	0.00183824	0.00138122	634	272	362	ADD	4.39965	1.51981	8.38029	2.421
13	ENSG00000165556	PROM	CDX2	0.00236593	0	0.00414365	634	272	362	ADD	-3.4371	1.18732	8.3801	2.42096
8	ENSG00000168333	UTR3	PPDPFL	0.00394322	0.00183824	0.00552486	634	272	362	ADD	-3.54755	1.22561	8.37817	2.4205
16	ENSG00000141101	medium_COD	NOB1	0.00394322	0.00919118	0	634	272	362	ADD	5.63947	1.94923	8.3705	2.41866
11	ENSG00000156587	PROM	UBE2L6	0.00394322	0	0.00690608	634	272	362	ADD	-3.58073	1.23783	8.36794	2.41805
15	ENSG00000035664	UTR3	DAPK2	0.0189274	0.00551471	0.0290055	634	272	362	ADD	-1.7551	0.607834	8.33742	2.41076
20	ENSG00000101222	PROM	SPEF1	0.00315457	0.00735294	0	634	272	362	ADD	3.71686	1.28948	8.30848	2.40384
14	ENSG00000071537	UTR3	SEL1L	0.0134069	0.00551471	0.019337	634	272	362	ADD	-1.87004	0.649495	8.2899	2.3994
2	ENSG00000116005	PROM	PCYOX1	0.00473186	0.0110294	0	634	272	362	ADD	3.05958	1.06438	8.2628	2.39291
9	ENSG00000106688	UTR3	SLC1A1	0.00394322	0.00919118	0	634	272	362	ADD	3.56686	1.24144	8.25505	2.39106
19	ENSG00000105141	PROM	CASP14	0.00236593	0.00551471	0	634	272	362	ADD	5.62124	1.95782	8.24364	2.38833
22	ENSG00000100302	PROM	RASD2	0.00473186	0	0.00828729	634	272	362	ADD	-3.11403	1.08481	8.24018	2.3875
7	ENSG00000146963	PROM_CADD	LUC7L2	0.00236593	0.00551471	0	634	272	362	ADD	5.61623	1.95889	8.21993	2.38266
10	ENSG00000165733	UTR3	BMS1	0.011041	0.00551471	0.0151934	634	272	362	ADD	-2.1069	0.735071	8.21543	2.38158
8	ENSG00000181790	PROM	ADGRB1	0.00157729	0.00367647	0	634	272	362	ADD	4.02516	1.4044	8.2146	2.38138
19	ENSG00000170906	PROM	NDUFA3	0.0055205	0.00919118	0.00276243	634	272	362	ADD	3.03182	1.05784	8.21425	2.3813
19	ENSG00000142552	UTR3	RCN3	0.00236593	0.00367647	0.00138122	634	272	362	ADD	4.74919	1.65707	8.21405	2.38125
1	ENSG00000162761	PROM	LMX1A	0.00394322	0.00735294	0.00138122	634	272	362	ADD	3.18573	1.11237	8.20199	2.37836
2	ENSG00000186854	medium_COD	TRABD2A	0.00394322	0.00551471	0.00276243	634	272	362	ADD	2.84506	0.99488	8.17787	2.37259
23	ENSG00000166707	medium_COD	ZCCHC18	0.00158228	0.00185185	0.00138122	632	270	362	ADD	4.46317	1.5615	8.16968	2.37063
22	ENSG00000099942	UTR3	CRKL	0.00946372	0.00183824	0.0151934	634	272	362	ADD	-2.48827	0.871017	8.16098	2.36854
20	ENSG00000088782	PROM	DEFB127	0.00394322	0.00183824	0.00552486	634	272	362	ADD	-2.85888	1.00158	8.14744	2.3653
4	ENSG00000109610	PROM	SOD3	0.0055205	0.00919118	0.00276243	634	272	362	ADD	3.5562	1.24598	8.14616	2.36499
9	ENSG00000187866	UTR3	PABIR1	0.0126183	0.0202206	0.00690608	634	272	362	ADD	1.92536	0.674778	8.14141	2.36386
1	ENSG00000162512	UTR3_CADD	SDC3	0.00157729	0	0.00276243	634	272	362	ADD	-4.78502	1.67705	8.14098	2.36375
1	ENSG00000162490	UTR3	DRAXIN	0.0189274	0.0128676	0.0234807	634	272	362	ADD	-1.38387	0.485417	8.12758	2.36054
17	ENSG00000154760	PROM	SLFN13	0.00473186	0	0.00828729	634	272	362	ADD	-3.11711	1.09369	8.12303	2.35945
6	ENSG00000171408	PROM	PDE7B	0.00315457	0.00735294	0	634	272	362	ADD	3.90362	1.36999	8.11893	2.35847
14	ENSG00000198554	PROM	WDHD1	0.00236593	0.00551471	0	634	272	362	ADD	3.41401	1.19922	8.10457	2.35503
13	ENSG00000213995	UTR3	NAXD	0.00709779	0	0.0124309	634	272	362	ADD	-3.49428	1.22753	8.1031	2.35468
11	ENSG00000186714	PROM	CCDC73	0.00394322	0.00735294	0.00138122	634	272	362	ADD	4.05199	1.42522	8.08306	2.34988
5	ENSG00000113083	UTR3	LOX	0.0126183	0.0220588	0.00552486	634	272	362	ADD	2.09602	0.737353	8.08054	2.34927
20	ENSG00000125817	PROM	CENPB	0.00394322	0	0.00690608	634	272	362	ADD	-4.05862	1.42853	8.07199	2.34722
3	ENSG00000008300	strong_COD	CELSR3	0.00236593	0.00367647	0.00138122	634	272	362	ADD	4.8506	1.7095	8.05108	2.34221
19	ENSG00000012061	PROM	ERCC1	0.00630915	0.00183824	0.00966851	634	272	362	ADD	-3.635	1.28178	8.04235	2.34012
16	ENSG00000170537	PROM	TMC7	0.00473186	0.00919118	0.00138122	634	272	362	ADD	4.59321	1.62141	8.02508	2.33598
19	ENSG00000105048	PROM	TNNT1	0.00473186	0	0.00828729	634	272	362	ADD	-3.96715	1.40063	8.02249	2.33536
5	ENSG00000113494	UTR3_CADD	PRLR	0.00157729	0	0.00276243	634	272	362	ADD	-4.04211	1.42751	8.01781	2.33424
1	ENSG00000169224	PROM	GCSAML	0.00394322	0.00919118	0	634	272	362	ADD	3.3172	1.17164	8.01597	2.33379
1	ENSG00000134186	PROM	PRPF38B	0.00394322	0	0.00690608	634	272	362	ADD	-3.49284	1.23427	8.00827	2.33195
8	ENSG00000175806	medium_COD	MSRA	0.00315457	0	0.00552486	634	272	362	ADD	-4.7775	1.68966	7.99471	2.3287
11	ENSG00000162341	UTR3	TPCN2	0.011041	0.00367647	0.0165746	634	272	362	ADD	-2.15837	0.763447	7.99275	2.32823
6	ENSG00000153303	UTR3	FRMD1	0.0141956	0.0238971	0.00690608	634	272	362	ADD	1.8967	0.672322	7.95875	2.32007
8	ENSG00000153310	UTR5	CYRIB	0.00236593	0	0.00414365	634	272	362	ADD	-4.59755	1.63069	7.949	2.31773
8	ENSG00000153310	UTR5_CADD	CYRIB	0.00236593	0	0.00414365	634	272	362	ADD	-4.59755	1.63069	7.949	2.31773
6	ENSG00000096070	PROM	BRPF3	0.00236593	0.00551471	0	634	272	362	ADD	3.70518	1.31654	7.92052	2.31089
6	ENSG00000096070	PROM_CADD	BRPF3	0.00236593	0.00551471	0	634	272	362	ADD	3.70518	1.31654	7.92052	2.31089
1	ENSG00000116667	UTR3	C1orf21	0.022082	0.0147059	0.0276243	634	272	362	ADD	-1.38767	0.4931	7.91955	2.31066
1	ENSG00000116863	PROM_CADD	ADPRS	0.00236593	0	0.00414365	634	272	362	ADD	-3.69778	1.31474	7.91043	2.30847
13	ENSG00000133083	UTR3_CADD	DCLK1	0.00394322	0	0.00690608	634	272	362	ADD	-4.02612	1.43227	7.9017	2.30638
12	ENSG00000111671	strong_COD	SPSB2	0.00157729	0.00367647	0	634	272	362	ADD	3.83083	1.36293	7.90024	2.30602
1	ENSG00000066294	UTR3	CD84	0.0181388	0.0275735	0.0110497	634	272	362	ADD	1.53143	0.54538	7.88493	2.30235
11	ENSG00000159063	PROM	ALG8	0.00394322	0	0.00690608	634	272	362	ADD	-3.43346	1.22306	7.88077	2.30135
17	ENSG00000141503	UTR3	MINK1	0.00788644	0.00183824	0.0124309	634	272	362	ADD	-3.10538	1.10712	7.8675	2.29816
18	ENSG00000186496	UTR3	ZNF396	0.0055205	0.00919118	0.00276243	634	272	362	ADD	3.58433	1.27812	7.86452	2.29745
14	ENSG00000100722	PROM	ZC3H14	0.00394322	0	0.00690608	634	272	362	ADD	-4.59638	1.63946	7.86013	2.29639
22	ENSG00000215012	medium_COD	RTL10	0.00315457	0.00735294	0	634	272	362	ADD	3.73652	1.33406	7.84476	2.2927
16	ENSG00000196296	medium_COD	ATP2A1	0.00394322	0.00735294	0.00138122	634	272	362	ADD	4.08482	1.46004	7.82735	2.28852
1	ENSG00000162517	PROM	PEF1	0.00315457	0	0.00552486	634	272	362	ADD	-3.60279	1.28781	7.82661	2.28834
16	ENSG00000180035	PROM_CADD	ZNF48	0.00315457	0	0.00552486	634	272	362	ADD	-4.61089	1.64962	7.81274	2.28501
13	ENSG00000150907	UTR3_CADD	FOXO1	0.00630915	0.00919118	0.00414365	634	272	362	ADD	2.46467	0.881803	7.81223	2.28488
1	ENSG00000143409	PROM	MINDY1	0.00236593	0	0.00414365	634	272	362	ADD	-3.97965	1.42482	7.80138	2.28228
3	ENSG00000283765	medium_COD	NA	0.00315457	0	0.00552486	634	272	362	ADD	-4.58041	1.6401	7.79953	2.28183
2	ENSG00000119820	medium_COD	YIPF4	0.00157978	0	0.00277008	633	272	361	ADD	-4.62684	1.65737	7.79351	2.28038
4	ENSG00000170846	medium_COD	NA	0.00236593	0	0.00414365	634	272	362	ADD	-3.95703	1.41963	7.76938	2.27459
10	ENSG00000203805	UTR3	PLPP4	0.00709779	0.0165441	0	634	272	362	ADD	3.0263	1.08654	7.75774	2.27179
19	ENSG00000254004	medium_COD	ZNF260	0.00236593	0.00551471	0	634	272	362	ADD	3.80516	1.36677	7.75094	2.27015
12	ENSG00000135424	PROM	ITGA7	0.00394322	0	0.00690608	634	272	362	ADD	-4.61505	1.6577	7.75068	2.27009
15	ENSG00000140323	PROM	DISP2	0.0055205	0.0110294	0.00138122	634	272	362	ADD	3.78185	1.35987	7.73424	2.26613
12	ENSG00000139330	PROM	KERA	0.00320513	0	0.00568182	624	272	352	ADD	-3.74789	1.34867	7.72254	2.26332
14	ENSG00000156030	UTR5	MIDEAS	0.00236593	0	0.00414365	634	272	362	ADD	-4.61387	1.66064	7.71932	2.26254
17	ENSG00000108684	UTR3_CADD	ASIC2	0.00315457	0	0.00552486	634	272	362	ADD	-3.31231	1.19297	7.70907	2.26008
6	ENSG00000204564	medium_COD	C6orf136	0.00236593	0.00551471	0	634	272	362	ADD	3.9848	1.43539	7.70673	2.25952
19	ENSG00000065268	medium_COD	WDR18	0.00394322	0.00735294	0.00138122	634	272	362	ADD	4.25364	1.53322	7.69681	2.25713
16	ENSG00000217555	PROM	CKLF	0.00473186	0.0110294	0	634	272	362	ADD	3.68052	1.3267	7.69619	2.25698
1	ENSG00000163463	PROM	KRTCAP2	0.00236593	0	0.00414365	634	272	362	ADD	-4.06615	1.46589	7.69421	2.2565
19	ENSG00000130204	PROM_CADD	TOMM40	0.00236593	0.00551471	0	634	272	362	ADD	3.65664	1.31882	7.68762	2.25492
6	ENSG00000204694	medium_COD	OR11A1	0.00236593	0	0.00414365	634	272	362	ADD	-3.93809	1.42058	7.68495	2.25428
9	ENSG00000188152	medium_COD	NUTM2G	0.00157729	0	0.00276243	634	272	362	ADD	-3.83874	1.38652	7.66526	2.24954
4	ENSG00000163995	UTR5	ABLIM2	0.00236593	0	0.00414365	634	272	362	ADD	-3.99156	1.4421	7.66119	2.24856
12	ENSG00000057704	PROM	TMCC3	0.00473186	0.0110294	0	634	272	362	ADD	3.68885	1.33496	7.63562	2.2424
11	ENSG00000135378	PROM	PRRG4	0.00394322	0	0.00690608	634	272	362	ADD	-4.54708	1.64559	7.63519	2.2423
22	ENSG00000133454	PROM	MYO18B	0.0055205	0.0110294	0.00138122	634	272	362	ADD	2.77167	1.00309	7.63489	2.24222
2	ENSG00000152253	PROM	SPC25	0.00394322	0.00919118	0	634	272	362	ADD	3.44315	1.2463	7.63253	2.24166
9	ENSG00000155833	PROM	CYLC2	8.21018e-4	0	0.00147929	609	271	338	ADD	-4.65713	1.68614	7.62868	2.24073
5	ENSG00000113448	UTR3	PDE4D	0.011041	0.0220588	0.00276243	634	272	362	ADD	1.82293	0.660165	7.6249	2.23982
23	ENSG00000165288	medium_COD	BRWD3	0.00394945	0.00551471	0.00277008	633	272	361	ADD	3.27265	1.18641	7.60905	2.236
16	ENSG00000140836	UTR3_CADD	ZFHX3	0.0126183	0.00919118	0.0151934	634	272	362	ADD	-1.76767	0.641191	7.60022	2.23387
3	ENSG00000163807	UTR3	KIAA1143	0.00630915	0.00735294	0.00552486	634	272	362	ADD	2.98832	1.08414	7.5977	2.23327
10	ENSG00000138166	UTR3_CADD	DUSP5	0.00315457	0.00735294	0	634	272	362	ADD	3.76309	1.36529	7.59698	2.23309
2	ENSG00000082898	PROM	XPO1	0.00709779	0.00183824	0.0110497	634	272	362	ADD	-2.57194	0.935688	7.55542	2.22308
7	ENSG00000221866	PROM_CADD	PLXNA4	8.21018e-4	0	0.00145773	609	266	343	ADD	-4.63113	1.68533	7.55099	2.22201
15	ENSG00000104043	pLoF	ATP8B4	8e-4	0	0.00141643	625	272	353	ADD	-4.62954	1.68528	7.54628	2.22088
12	ENSG00000110888	PROM	CAPRIN2	0.0055205	0.0110294	0.00138122	634	272	362	ADD	2.81742	1.02579	7.54375	2.22027
19	ENSG00000197124	medium_COD	ZNF682	7.98722e-4	0	0.00141243	626	272	354	ADD	-4.62726	1.68512	7.54028	2.21943
5	ENSG00000178394	medium_COD	HTR1A	0.00236593	0	0.00414365	634	272	362	ADD	-4.57545	1.66721	7.53163	2.21735
14	ENSG00000156381	UTR5	ANKRD9	0.00315457	0	0.00552486	634	272	362	ADD	-4.61845	1.68349	7.52613	2.21602
5	ENSG00000183580	UTR3	FBXL7	0.0134069	0.0110294	0.0151934	634	272	362	ADD	-1.64545	0.599824	7.52523	2.21581
11	ENSG00000110330	PROM_CADD	BIRC2	7.98722e-4	0	0.00140056	626	269	357	ADD	-4.62037	1.68491	7.51967	2.21446
1	ENSG00000203965	medium_COD	EFCAB7	0.00315457	0	0.00552486	634	272	362	ADD	-4.04733	1.47629	7.51617	2.21362
15	ENSG00000140497	UTR5	SCAMP2	7.98722e-4	0	0.00139276	626	267	359	ADD	-4.61967	1.68512	7.51549	2.21346
1	ENSG00000159164	UTR3	SV2A	0.0055205	0.00919118	0.00276243	634	272	362	ADD	2.96663	1.08228	7.51352	2.21298
2	ENSG00000143954	pLoF	REG3G	7.92393e-4	0	0.00139276	631	272	359	ADD	-4.61833	1.68487	7.51338	2.21295
2	ENSG00000143954	strong_COD	REG3G	7.92393e-4	0	0.00139276	631	272	359	ADD	-4.61833	1.68487	7.51338	2.21295
2	ENSG00000143954	medium_COD	REG3G	7.92393e-4	0	0.00139276	631	272	359	ADD	-4.61833	1.68487	7.51338	2.21295
19	ENSG00000235034	UTR3	C19orf81	7.89889e-4	0	0.00138504	633	272	361	ADD	-4.61751	1.68484	7.51097	2.21237
13	ENSG00000172915	UTR5	NBEA	7.91139e-4	0	0.00138504	632	271	361	ADD	-4.61728	1.68482	7.51045	2.21224
2	ENSG00000233757	PROM_CADD	NA	7.89889e-4	0	0.00138504	633	272	361	ADD	-4.61605	1.68478	7.5068	2.21136
14	ENSG00000213920	pLoF	MDP1	7.89889e-4	0	0.00138504	633	272	361	ADD	-4.61605	1.68478	7.5068	2.21136
14	ENSG00000213920	strong_COD	MDP1	7.89889e-4	0	0.00138504	633	272	361	ADD	-4.61605	1.68478	7.5068	2.21136
14	ENSG00000213920	medium_COD	MDP1	7.89889e-4	0	0.00138504	633	272	361	ADD	-4.61605	1.68478	7.5068	2.21136
20	ENSG00000175063	PROM_CADD	UBE2C	7.89889e-4	0	0.00138504	633	272	361	ADD	-4.61605	1.68478	7.5068	2.21136
3	ENSG00000151577	PROM_CADD	DRD3	7.91139e-4	0	0.00138889	632	272	360	ADD	-4.615	1.68473	7.50383	2.21065
12	ENSG00000275778	pLoF	NA	7.89889e-4	0	0.00138504	633	272	361	ADD	-4.61481	1.68474	7.50315	2.21048
12	ENSG00000275778	strong_COD	NA	7.89889e-4	0	0.00138504	633	272	361	ADD	-4.61481	1.68474	7.50315	2.21048
12	ENSG00000275778	medium_COD	NA	7.89889e-4	0	0.00138504	633	272	361	ADD	-4.61481	1.68474	7.50315	2.21048
8	ENSG00000172164	UTR5	SNTB1	7.89889e-4	0	0.00138504	633	272	361	ADD	-4.61465	1.68473	7.50272	2.21038
7	ENSG00000146955	strong_COD	RAB19	7.89889e-4	0	0.00138504	633	272	361	ADD	-4.6146	1.68472	7.50262	2.21035
6	ENSG00000124787	UTR3	RPP40	7.89889e-4	0	0.00138504	633	272	361	ADD	-4.61457	1.68472	7.50249	2.21032
1	ENSG00000175279	medium_COD	CENPS	7.88644e-4	0	0.00138122	634	272	362	ADD	-4.61445	1.68472	7.50208	2.21022
1	ENSG00000142615	strong_COD	CELA2A	7.88644e-4	0	0.00138122	634	272	362	ADD	-4.61445	1.68472	7.50208	2.21022
1	ENSG00000163218	UTR5	PGLYRP4	7.88644e-4	0	0.00138122	634	272	362	ADD	-4.61445	1.68472	7.50208	2.21022
1	ENSG00000163485	ENH	ADORA1	7.88644e-4	0	0.00138122	634	272	362	ADD	-4.61445	1.68472	7.50208	2.21022
1	ENSG00000122180	ENH	MYOG	7.88644e-4	0	0.00138122	634	272	362	ADD	-4.61445	1.68472	7.50208	2.21022
1	ENSG00000196878	pLoF	LAMB3	7.88644e-4	0	0.00138122	634	272	362	ADD	-4.61445	1.68472	7.50208	2.21022
1	ENSG00000196878	strong_COD	LAMB3	7.88644e-4	0	0.00138122	634	272	362	ADD	-4.61445	1.68472	7.50208	2.21022
2	ENSG00000168702	PROM	LRP1B	7.88644e-4	0	0.00138122	634	272	362	ADD	-4.61445	1.68472	7.50208	2.21022
2	ENSG00000168702	PROM_CADD	LRP1B	7.88644e-4	0	0.00138122	634	272	362	ADD	-4.61445	1.68472	7.50208	2.21022
2	ENSG00000003400	PROM_CADD	CASP10	7.88644e-4	0	0.00138122	634	272	362	ADD	-4.61445	1.68472	7.50208	2.21022
3	ENSG00000178467	UTR3	P4HTM	7.88644e-4	0	0.00138122	634	272	362	ADD	-4.61445	1.68472	7.50208	2.21022
3	ENSG00000178467	UTR3_CADD	P4HTM	7.88644e-4	0	0.00138122	634	272	362	ADD	-4.61445	1.68472	7.50208	2.21022
3	ENSG00000178252	UTR5_CADD	WDR6	7.88644e-4	0	0.00138122	634	272	362	ADD	-4.61445	1.68472	7.50208	2.21022
3	ENSG00000174839	UTR5_CADD	DENND6A	7.88644e-4	0	0.00138122	634	272	362	ADD	-4.61445	1.68472	7.50208	2.21022
3	ENSG00000013293	UTR3_CADD	SLC7A14	7.88644e-4	0	0.00138122	634	272	362	ADD	-4.61445	1.68472	7.50208	2.21022
3	ENSG00000180834	medium_COD	MAP6D1	7.88644e-4	0	0.00138122	634	272	362	ADD	-4.61445	1.68472	7.50208	2.21022
4	ENSG00000237765	PROM	FAM200B	7.88644e-4	0	0.00138122	634	272	362	ADD	-4.61445	1.68472	7.50208	2.21022
4	ENSG00000163257	UTR5_CADD	DCAF16	7.88644e-4	0	0.00138122	634	272	362	ADD	-4.61445	1.68472	7.50208	2.21022
4	ENSG00000169299	pLoF	PGM2	7.88644e-4	0	0.00138122	634	272	362	ADD	-4.61445	1.68472	7.50208	2.21022
4	ENSG00000169299	strong_COD	PGM2	7.88644e-4	0	0.00138122	634	272	362	ADD	-4.61445	1.68472	7.50208	2.21022
4	ENSG00000198856	PROM_CADD	OSTC	7.88644e-4	0	0.00138122	634	272	362	ADD	-4.61445	1.68472	7.50208	2.21022
4	ENSG00000172403	UTR3_CADD	SYNPO2	7.88644e-4	0	0.00138122	634	272	362	ADD	-4.61445	1.68472	7.50208	2.21022
4	ENSG00000164040	medium_COD	PGRMC2	7.88644e-4	0	0.00138122	634	272	362	ADD	-4.61445	1.68472	7.50208	2.21022
5	ENSG00000170549	PROM_CADD	IRX1	7.88644e-4	0	0.00138122	634	272	362	ADD	-4.61445	1.68472	7.50208	2.21022
5	ENSG00000178394	pLoF	HTR1A	7.88644e-4	0	0.00138122	634	272	362	ADD	-4.61445	1.68472	7.50208	2.21022
5	ENSG00000253846	PROM	PCDHGA10	7.88644e-4	0	0.00138122	634	272	362	ADD	-4.61445	1.68472	7.50208	2.21022
5	ENSG00000253846	PROM_CADD	PCDHGA10	7.88644e-4	0	0.00138122	634	272	362	ADD	-4.61445	1.68472	7.50208	2.21022
6	ENSG00000204525	UTR3	HLA-C	7.88644e-4	0	0.00138122	634	272	362	ADD	-4.61445	1.68472	7.50208	2.21022
6	ENSG00000146410	UTR5	MTFR2	7.88644e-4	0	0.00138122	634	272	362	ADD	-4.61445	1.68472	7.50208	2.21022
7	ENSG00000105928	UTR5	GSDME	7.88644e-4	0	0.00138122	634	272	362	ADD	-4.61445	1.68472	7.50208	2.21022
7	ENSG00000187260	ENH	WDR86	7.88644e-4	0	0.00138122	634	272	362	ADD	-4.61445	1.68472	7.50208	2.21022
7	ENSG00000127377	ENH	CRYGN	7.88644e-4	0	0.00138122	634	272	362	ADD	-4.61445	1.68472	7.50208	2.21022
7	ENSG00000130675	PROM_CADD	MNX1	7.88644e-4	0	0.00138122	634	272	362	ADD	-4.61445	1.68472	7.50208	2.21022
8	ENSG00000175806	strong_COD	MSRA	7.88644e-4	0	0.00138122	634	272	362	ADD	-4.61445	1.68472	7.50208	2.21022
8	ENSG00000104375	UTR5_CADD	STK3	7.88644e-4	0	0.00138122	634	272	362	ADD	-4.61445	1.68472	7.50208	2.21022
9	ENSG00000278889	medium_COD	OR2S2	7.88644e-4	0	0.00138122	634	272	362	ADD	-4.61445	1.68472	7.50208	2.21022
9	ENSG00000186130	medium_COD	ZBTB6	7.88644e-4	0	0.00138122	634	272	362	ADD	-4.61445	1.68472	7.50208	2.21022
10	ENSG00000107897	PROM_CADD	ACBD5	7.88644e-4	0	0.00138122	634	272	362	ADD	-4.61445	1.68472	7.50208	2.21022
10	ENSG00000138207	medium_COD	RBP4	7.88644e-4	0	0.00138122	634	272	362	ADD	-4.61445	1.68472	7.50208	2.21022
11	ENSG00000173457	PROM_CADD	PPP1R14B	7.88644e-4	0	0.00138122	634	272	362	ADD	-4.61445	1.68472	7.50208	2.21022
11	ENSG00000075388	UTR3_CADD	FGF4	7.88644e-4	0	0.00138122	634	272	362	ADD	-4.61445	1.68472	7.50208	2.21022
11	ENSG00000170276	UTR3	HSPB2	7.88644e-4	0	0.00138122	634	272	362	ADD	-4.61445	1.68472	7.50208	2.21022
11	ENSG00000170276	UTR3_CADD	HSPB2	7.88644e-4	0	0.00138122	634	272	362	ADD	-4.61445	1.68472	7.50208	2.21022
12	ENSG00000008394	PROM_CADD	MGST1	7.88644e-4	0	0.00138122	634	272	362	ADD	-4.61445	1.68472	7.50208	2.21022
12	ENSG00000139540	UTR5	SLC39A5	7.88644e-4	0	0.00138122	634	272	362	ADD	-4.61445	1.68472	7.50208	2.21022
12	ENSG00000135454	PROM	B4GALNT1	7.88644e-4	0	0.00138122	634	272	362	ADD	-4.61445	1.68472	7.50208	2.21022
12	ENSG00000135454	PROM_CADD	B4GALNT1	7.88644e-4	0	0.00138122	634	272	362	ADD	-4.61445	1.68472	7.50208	2.21022
12	ENSG00000139372	PROM_CADD	TDG	7.88644e-4	0	0.00138122	634	272	362	ADD	-4.61445	1.68472	7.50208	2.21022
14	ENSG00000129538	medium_COD	RNASE1	7.88644e-4	0	0.00138122	634	272	362	ADD	-4.61445	1.68472	7.50208	2.21022
14	ENSG00000100804	medium_COD	PSMB5	7.88644e-4	0	0.00138122	634	272	362	ADD	-4.61445	1.68472	7.50208	2.21022
14	ENSG00000129514	medium_COD	FOXA1	7.88644e-4	0	0.00138122	634	272	362	ADD	-4.61445	1.68472	7.50208	2.21022
14	ENSG00000197776	PROM_CADD	KLHDC1	7.88644e-4	0	0.00138122	634	272	362	ADD	-4.61445	1.68472	7.50208	2.21022
14	ENSG00000196405	PROM_CADD	EVL	7.88644e-4	0	0.00138122	634	272	362	ADD	-4.61445	1.68472	7.50208	2.21022
14	ENSG00000080823	UTR5	MOK	7.88644e-4	0	0.00138122	634	272	362	ADD	-4.61445	1.68472	7.50208	2.21022
15	ENSG00000103888	UTR5	CEMIP	7.88644e-4	0	0.00138122	634	272	362	ADD	-4.61445	1.68472	7.50208	2.21022
15	ENSG00000103888	UTR5_CADD	CEMIP	7.88644e-4	0	0.00138122	634	272	362	ADD	-4.61445	1.68472	7.50208	2.21022
16	ENSG00000121270	UTR3	ABCC11	7.88644e-4	0	0.00138122	634	272	362	ADD	-4.61445	1.68472	7.50208	2.21022
16	ENSG00000205423	UTR5_CADD	CNEP1R1	7.88644e-4	0	0.00138122	634	272	362	ADD	-4.61445	1.68472	7.50208	2.21022
17	ENSG00000168961	UTR5	LGALS9	7.88644e-4	0	0.00138122	634	272	362	ADD	-4.61445	1.68472	7.50208	2.21022
18	ENSG00000186496	pLoF	ZNF396	7.88644e-4	0	0.00138122	634	272	362	ADD	-4.61445	1.68472	7.50208	2.21022
18	ENSG00000186496	strong_COD	ZNF396	7.88644e-4	0	0.00138122	634	272	362	ADD	-4.61445	1.68472	7.50208	2.21022
19	ENSG00000186300	pLoF	ZNF555	7.88644e-4	0	0.00138122	634	272	362	ADD	-4.61445	1.68472	7.50208	2.21022
19	ENSG00000186300	strong_COD	ZNF555	7.88644e-4	0	0.00138122	634	272	362	ADD	-4.61445	1.68472	7.50208	2.21022
19	ENSG00000186300	UTR5	ZNF555	7.88644e-4	0	0.00138122	634	272	362	ADD	-4.61445	1.68472	7.50208	2.21022
19	ENSG00000186300	UTR5_CADD	ZNF555	7.88644e-4	0	0.00138122	634	272	362	ADD	-4.61445	1.68472	7.50208	2.21022
19	ENSG00000181786	UTR3	ACTL9	7.88644e-4	0	0.00138122	634	272	362	ADD	-4.61445	1.68472	7.50208	2.21022
21	ENSG00000156256	PROM	USP16	7.88644e-4	0	0.00138122	634	272	362	ADD	-4.61445	1.68472	7.50208	2.21022
21	ENSG00000189169	UTR3	KRTAP10-12	7.88644e-4	0	0.00138122	634	272	362	ADD	-4.61445	1.68472	7.50208	2.21022
22	ENSG00000093010	ENH	COMT	7.88644e-4	0	0.00138122	634	272	362	ADD	-4.61445	1.68472	7.50208	2.21022
22	ENSG00000175329	medium_COD	ISX	7.88644e-4	0	0.00138122	634	272	362	ADD	-4.61445	1.68472	7.50208	2.21022
5	ENSG00000183072	PROM_CADD	NKX2-5	7.89889e-4	0	0.00138122	633	271	362	ADD	-4.61437	1.68473	7.50177	2.21015
2	ENSG00000182551	strong_COD	ADI1	0.00157729	0	0.00276243	634	272	362	ADD	-4.61142	1.68372	7.50119	2.21001
2	ENSG00000121989	UTR3_CADD	ACVR2A	0.00473186	0	0.00828729	634	272	362	ADD	-3.00643	1.09788	7.4988	2.20943
2	ENSG00000136715	UTR5	SAP130	7.89889e-4	0	0.00138122	633	271	362	ADD	-4.61038	1.68457	7.49022	2.20736
2	ENSG00000136715	UTR5_CADD	SAP130	7.89889e-4	0	0.00138122	633	271	362	ADD	-4.61038	1.68457	7.49022	2.20736
22	ENSG00000138892	medium_COD	TTLL8	0.00473186	0	0.00828729	634	272	362	ADD	-3.06066	1.1184	7.48927	2.20713
2	ENSG00000115419	UTR5	GLS	7.92393e-4	0	0.00138504	631	270	361	ADD	-4.6082	1.68452	7.48359	2.20576
1	ENSG00000197106	UTR5	SLC6A17	0.00394322	0	0.00690608	634	272	362	ADD	-3.23784	1.1838	7.48095	2.20513
4	ENSG00000164074	PROM	ABHD18	0.00236593	0.00551471	0	634	272	362	ADD	3.83603	1.40283	7.47743	2.20428
12	ENSG00000139187	UTR3	KLRG1	0.0016	0	0.00283286	625	272	353	ADD	-4.61912	1.68945	7.47529	2.20376
12	ENSG00000125207	medium_COD	PIWIL1	0.00394322	0	0.00690608	634	272	362	ADD	-4.5657	1.67039	7.47097	2.20272
15	ENSG00000140548	UTR5	ZNF710	8.13008e-4	0	0.00142045	615	263	352	ADD	-4.60066	1.68417	7.46219	2.2006
15	ENSG00000140548	UTR5_CADD	ZNF710	8.13008e-4	0	0.00142045	615	263	352	ADD	-4.60066	1.68417	7.46219	2.2006
11	ENSG00000279116	PROM	OR8D2	0.00316957	0.00735294	0	631	272	359	ADD	3.9816	1.45852	7.45231	2.19822
2	ENSG00000144118	PROM	RALB	0.0055205	0.00367647	0.00690608	634	272	362	ADD	-2.18925	0.802148	7.4487	2.19735
14	ENSG00000156030	UTR5_CADD	MIDEAS	0.00157729	0	0.00276243	634	272	362	ADD	-4.62307	1.69434	7.44494	2.19644
12	ENSG00000139372	PROM	TDG	0.00157729	0	0.00276243	634	272	362	ADD	-4.61447	1.69145	7.44263	2.19588
1	ENSG00000143107	medium_COD	FNDC7	0.0055205	0	0.00966851	634	272	362	ADD	-3.47767	1.27669	7.41999	2.19042
12	ENSG00000166986	medium_COD	MARS1	0.00236593	0.00551471	0	634	272	362	ADD	3.97049	1.45845	7.41144	2.18835
16	ENSG00000103343	PROM	ZNF174	0.00394322	0.00183824	0.00552486	634	272	362	ADD	-3.15249	1.16059	7.37818	2.18032
13	ENSG00000152192	PROM	POU4F1	0.00315457	0.00551471	0.00138122	634	272	362	ADD	3.43516	1.26467	7.37808	2.1803
13	ENSG00000152192	PROM_CADD	POU4F1	0.00315457	0.00551471	0.00138122	634	272	362	ADD	3.43516	1.26467	7.37808	2.1803
3	ENSG00000173230	PROM	GOLGB1	0.00157729	0	0.00276243	634	272	362	ADD	-4.58503	1.68813	7.37691	2.18002
15	ENSG00000157766	PROM_CADD	ACAN	0.00315457	0.00551471	0.00138122	634	272	362	ADD	3.90379	1.43799	7.36991	2.17833
1	ENSG00000185946	PROM	RNPC3	0.00236593	0	0.00414365	634	272	362	ADD	-3.59163	1.32406	7.35812	2.17548
7	ENSG00000128536	PROM	CDHR3	0.0055205	0.0110294	0.00138122	634	272	362	ADD	3.49443	1.28861	7.35382	2.17444
10	ENSG00000154485	UTR3	MMP21	0.0055205	0.0128676	0	634	272	362	ADD	3.00742	1.10914	7.35213	2.17403
17	ENSG00000141576	medium_COD	RNF157	0.00315457	0	0.00552486	634	272	362	ADD	-3.40528	1.25637	7.34637	2.17264
3	ENSG00000144868	UTR3	TMEM108	0.00315457	0	0.00552486	634	272	362	ADD	-3.55258	1.3114	7.3386	2.17077
11	ENSG00000135378	PROM_CADD	PRRG4	0.00315457	0	0.00552486	634	272	362	ADD	-4.56191	1.68435	7.33545	2.17
17	ENSG00000178927	PROM	CYBC1	0.00394322	0.00735294	0.00138122	634	272	362	ADD	2.89255	1.068	7.33536	2.16998
16	ENSG00000184857	medium_COD	TMEM186	0.00315457	0	0.00552486	634	272	362	ADD	-4.58173	1.69271	7.32646	2.16783
1	ENSG00000174574	UTR3_CADD	AKIRIN1	0.00630915	0	0.0110497	634	272	362	ADD	-3.23905	1.19683	7.3243	2.16731
4	ENSG00000170846	UTR3	NA	0.00630915	0.0128676	0.00138122	634	272	362	ADD	2.82028	1.04219	7.32299	2.16699
19	ENSG00000177045	medium_COD	SIX5	0.0055205	0.00919118	0.00276243	634	272	362	ADD	2.4295	0.897828	7.32233	2.16683
2	ENSG00000115232	UTR3	ITGA4	0.0118297	0.0183824	0.00690608	634	272	362	ADD	1.92678	0.712054	7.32217	2.16679
7	ENSG00000105879	medium_COD	CBLL1	0.00315457	0	0.00552486	634	272	362	ADD	-3.32277	1.22804	7.32114	2.16655
6	ENSG00000112511	medium_COD	PHF1	0.00315457	0	0.00552486	634	272	362	ADD	-4.6096	1.70366	7.32079	2.16646
1	ENSG00000143167	PROM	GPA33	0.00946372	0.0147059	0.00552486	634	272	362	ADD	2.04425	0.755553	7.32043	2.16637
2	ENSG00000196872	medium_COD	CRACDL	0.0055205	0	0.00966851	634	272	362	ADD	-3.97678	1.46985	7.32013	2.1663
14	ENSG00000119682	medium_COD	AREL1	0.00630915	0.0128676	0.00138122	634	272	362	ADD	3.47658	1.28606	7.30772	2.1633
10	ENSG00000107554	UTR3	DNMBP	0.00394322	0	0.00690608	634	272	362	ADD	-3.9887	1.47563	7.30643	2.16299
3	ENSG00000227124	UTR5	ZNF717	0.00236593	0	0.00414365	634	272	362	ADD	-4.56638	1.69012	7.29973	2.16137
7	ENSG00000133606	PROM	MKRN1	0.00315457	0.00551471	0.00138122	634	272	362	ADD	2.91408	1.07955	7.28651	2.15818
3	ENSG00000197938	medium_COD	OR5H2	0.00157729	0	0.00276243	634	272	362	ADD	-4.6134	1.70929	7.28471	2.15774
15	ENSG00000104059	medium_COD	FAM189A1	0.00630915	0.00183824	0.00966851	634	272	362	ADD	-2.99655	1.11085	7.27661	2.15578
1	ENSG00000142684	PROM	ZNF593	0.00315457	0	0.00552486	634	272	362	ADD	-4.14032	1.53512	7.27412	2.15518
8	ENSG00000180543	UTR3	TSPYL5	0.00946372	0.00367647	0.0138122	634	272	362	ADD	-2.10861	0.782695	7.25781	2.15124
5	ENSG00000080709	PROM	KCNN2	0.00946372	0.00367647	0.0138122	634	272	362	ADD	-1.9686	0.730887	7.25464	2.15047
1	ENSG00000121851	PROM	POLR3GL	0.00315457	0.00551471	0.00138122	634	272	362	ADD	3.58878	1.33307	7.24753	2.14875
13	ENSG00000133105	medium_COD	RXFP2	0.00473186	0	0.00828729	634	272	362	ADD	-3.44369	1.2807	7.2303	2.14458
11	ENSG00000021762	PROM	OSBPL5	0.00315457	0	0.00552486	634	272	362	ADD	-3.45443	1.28523	7.22422	2.14311
5	ENSG00000134352	medium_COD	IL6ST	0.0055205	0.0110294	0.00138122	634	272	362	ADD	3.26139	1.21485	7.20705	2.13896
13	ENSG00000136159	PROM	NUDT15	0.0055205	0.00919118	0.00276243	634	272	362	ADD	2.69906	1.00579	7.20126	2.13756
12	ENSG00000214700	PROM	C12orf71	0.00315457	0.00551471	0.00138122	634	272	362	ADD	3.01896	1.12501	7.20113	2.13752
14	ENSG00000133997	UTR3	MED6	0.00315457	0.00735294	0	634	272	362	ADD	3.47381	1.29522	7.19326	2.13562
1	ENSG00000158850	medium_COD	B4GALT3	0.0055205	0.0110294	0.00138122	634	272	362	ADD	4.14439	1.54543	7.19155	2.13521
22	ENSG00000283900	PROM	TPTEP2-CSNK1E	0.0102524	0.00367647	0.0151934	634	272	362	ADD	-2.15388	0.803193	7.19126	2.13514
3	ENSG00000157103	UTR5	SLC6A1	0.00315457	0	0.00552486	634	272	362	ADD	-3.38703	1.26469	7.17243	2.13058
14	ENSG00000134001	UTR3	EIF2S1	0.0102524	0.00367647	0.0151934	634	272	362	ADD	-2.01158	0.751185	7.17102	2.13024
19	ENSG00000196361	UTR3	ELAVL3	0.0134069	0.0238971	0.00552486	634	272	362	ADD	1.93042	0.721054	7.16752	2.12939
2	ENSG00000079308	PROM	TNS1	0.00473186	0.0110294	0	634	272	362	ADD	3.40437	1.27192	7.16402	2.12854
11	ENSG00000247595	PROM	SPTY2D1OS	0.00394322	0	0.00690608	634	272	362	ADD	-4.57021	1.70904	7.15097	2.12538
8	ENSG00000155792	PROM	DEPTOR	0.00315457	0.00735294	0	634	272	362	ADD	3.70653	1.38672	7.14422	2.12375
22	ENSG00000100068	PROM	LRP5L	0.00315457	0.00735294	0	634	272	362	ADD	3.24291	1.21349	7.14167	2.12313
2	ENSG00000178602	PROM	OTOS	0.00157729	0	0.00276243	634	272	362	ADD	-4.61343	1.72662	7.13929	2.12255
16	ENSG00000103426	PROM	CORO7-PAM16	0.00236593	0.00551471	0	634	272	362	ADD	3.50717	1.31259	7.13926	2.12255
16	ENSG00000262246	PROM	CORO7	0.00236593	0.00551471	0	634	272	362	ADD	3.50717	1.31259	7.13926	2.12255
11	ENSG00000205339	medium_COD	IPO7	0.00157729	0.00367647	0	634	272	362	ADD	3.73281	1.39799	7.12955	2.12019
11	ENSG00000174996	UTR3	KLC2	0.00630915	0	0.0110497	634	272	362	ADD	-2.90368	1.08768	7.12687	2.11954
1	ENSG00000163346	UTR3	PBXIP1	0.00394322	0.00919118	0	634	272	362	ADD	3.50936	1.31462	7.12613	2.11937
7	ENSG00000253293	PROM	HOXA10	0.0055205	0.00183824	0.00828729	634	272	362	ADD	-2.69918	1.01162	7.11922	2.11769
9	ENSG00000175164	PROM	ABO	0.0055205	0.0110294	0.00138122	634	272	362	ADD	3.01237	1.13046	7.10073	2.11321
9	ENSG00000148290	strong_COD	SURF1	0.00236593	0.00551471	0	634	272	362	ADD	3.66807	1.37682	7.09778	2.1125
19	ENSG00000012124	UTR3	CD22	0.00236593	0	0.00414365	634	272	362	ADD	-4.58375	1.72056	7.09742	2.11241
14	ENSG00000151812	PROM	SLC35F4	0.00157729	0	0.00276243	634	272	362	ADD	-4.61226	1.73138	7.09644	2.11217
16	ENSG00000122304	medium_COD	PRM2	0.00315457	0	0.00552486	634	272	362	ADD	-3.31638	1.24496	7.09602	2.11207
12	ENSG00000130038	medium_COD	CRACR2A	0.0055205	0	0.00966851	634	272	362	ADD	-3.97863	1.49396	7.09238	2.11119
19	ENSG00000104974	medium_COD	LILRA1	0.0055205	0.0128676	0	634	272	362	ADD	2.88753	1.08435	7.09106	2.11087
1	ENSG00000054392	PROM	HHAT	0.00473186	0	0.00828729	634	272	362	ADD	-2.94175	1.10572	7.07813	2.10774
5	ENSG00000186105	medium_COD	LRRC70	0.00315457	0.00183824	0.00414365	634	272	362	ADD	-3.21962	1.2104	7.07539	2.10707
16	ENSG00000197912	medium_COD	SPG7	0.00709779	0.00183824	0.0110497	634	272	362	ADD	-2.43399	0.91594	7.06158	2.10373
2	ENSG00000088179	UTR3_CADD	PTPN4	0.00236593	0.00551471	0	634	272	362	ADD	3.57761	1.34635	7.06112	2.10361
1	ENSG00000162676	PROM_CADD	GFI1	0.00157729	0.00367647	0	634	272	362	ADD	3.97765	1.49691	7.06093	2.10357
3	ENSG00000144895	PROM	EIF2A	0.00315457	0	0.00552486	634	272	362	ADD	-3.35481	1.26264	7.05955	2.10323
7	ENSG00000146955	medium_COD	RAB19	0.00157729	0	0.00276243	634	272	362	ADD	-4.61221	1.738	7.04235	2.09906
13	ENSG00000132970	UTR3_CADD	WASF3	0.00157729	0	0.00276243	634	272	362	ADD	-4.61189	1.73792	7.04207	2.099
1	ENSG00000137960	UTR3	GIPC2	0.00630915	0	0.0110497	634	272	362	ADD	-2.93254	1.10532	7.03894	2.09824
1	ENSG00000179930	medium_COD	ZNF648	0.00630915	0.0128676	0.00138122	634	272	362	ADD	2.55584	0.964242	7.02578	2.09504
11	ENSG00000196224	medium_COD	KRTAP5-3	0.00236593	0.00367647	0.00138122	634	272	362	ADD	3.22411	1.21659	7.02307	2.09439
19	ENSG00000196605	medium_COD	ZNF846	0.00315457	0	0.00552486	634	272	362	ADD	-4.70695	1.77678	7.01798	2.09315
10	ENSG00000148482	medium_COD	SLC39A12	0.00315457	0.00735294	0	634	272	362	ADD	3.90935	1.47656	7.00979	2.09117
11	ENSG00000183715	PROM_CADD	OPCML	0.00157729	0.00367647	0	634	272	362	ADD	3.98165	1.50404	7.00825	2.09079
12	ENSG00000111671	medium_COD	SPSB2	0.00236593	0.00367647	0.00138122	634	272	362	ADD	3.15069	1.19035	7.00584	2.09021
19	ENSG00000198551	PROM	ZNF627	0.00473186	0.00183824	0.00690608	634	272	362	ADD	-3.1472	1.18937	7.00187	2.08924
7	ENSG00000164849	UTR3	GPR146	0.00236593	0	0.00414365	634	272	362	ADD	-4.61138	1.74303	6.99923	2.0886
3	ENSG00000007402	medium_COD	CACNA2D2	0.0055205	0.00735294	0.00414365	634	272	362	ADD	4.20868	1.593	6.98011	2.08396
10	ENSG00000188316	PROM	ENO4	0.00315457	0.00551471	0.00138122	634	272	362	ADD	2.87283	1.08745	6.97916	2.08373
20	ENSG00000101365	UTR3_CADD	IDH3B	0.00236593	0	0.00414365	634	272	362	ADD	-4.5882	1.73766	6.97193	2.08198
20	ENSG00000101365	UTR3	IDH3B	0.00315457	0	0.00552486	634	272	362	ADD	-4.5882	1.73769	6.97174	2.08193
2	ENSG00000213160	PROM	KLHL23	0.00315457	0	0.00552486	634	272	362	ADD	-3.96626	1.50245	6.96892	2.08125
11	ENSG00000149256	PROM	TENM4	0.00315457	0	0.00552486	634	272	362	ADD	-3.4428	1.3064	6.94502	2.07545
3	ENSG00000091181	PROM	IL5RA	0.00315457	0	0.00552486	634	272	362	ADD	-4.62334	1.75475	6.94196	2.0747
19	ENSG00000186300	medium_COD	ZNF555	0.00315457	0	0.00552486	634	272	362	ADD	-4.5695	1.73449	6.94051	2.07435
3	ENSG00000177565	UTR3	TBL1XR1	0.0173502	0.0294118	0.00828729	634	272	362	ADD	1.70033	0.645523	6.93814	2.07378
20	ENSG00000241690	PROM	NA	0.00473186	0.00919118	0.00138122	634	272	362	ADD	2.45967	0.933804	6.93814	2.07378
20	ENSG00000258713	PROM	C20orf141	0.00473186	0.00919118	0.00138122	634	272	362	ADD	2.45967	0.933804	6.93814	2.07378
5	ENSG00000134987	UTR3	WDR36	0.0055205	0.00183824	0.00828729	634	272	362	ADD	-3.60281	1.36802	6.93586	2.07322
18	ENSG00000176136	UTR3	MC5R	0.00236593	0.00551471	0	634	272	362	ADD	3.98462	1.5131	6.9349	2.07299
12	ENSG00000134531	UTR3	EMP1	0.0102524	0.00183824	0.0165746	634	272	362	ADD	-2.48515	0.943789	6.93355	2.07266
12	ENSG00000076555	medium_COD	ACACB	0.0197161	0.0294118	0.0124309	634	272	362	ADD	1.34523	0.511116	6.92717	2.07111
5	ENSG00000184840	medium_COD	TMED9	0.00315457	0.00367647	0.00276243	634	272	362	ADD	4.01876	1.52698	6.92658	2.07097
19	ENSG00000180884	PROM	ZNF792	0.00394322	0.00183824	0.00552486	634	272	362	ADD	-2.83362	1.07709	6.92116	2.06965
7	ENSG00000187391	UTR3_CADD	MAGI2	0.00315457	0.00367647	0.00276243	634	272	362	ADD	3.56033	1.35367	6.91756	2.06878
10	ENSG00000173848	PROM	NET1	0.0055205	0.0128676	0	634	272	362	ADD	2.75098	1.04637	6.91202	2.06743
19	ENSG00000174886	medium_COD	NDUFA11	0.00157729	0.00367647	0	634	272	362	ADD	3.8809	1.47689	6.90505	2.06574
1	ENSG00000137968	UTR3	SLC44A5	0.00709779	0.00183824	0.0110497	634	272	362	ADD	-3.02109	1.15107	6.88854	2.06173
13	ENSG00000118922	UTR3	KLF12	0.035489	0.0183824	0.0483425	634	272	362	ADD	-1.14066	0.434624	6.88781	2.06155
12	ENSG00000151067	PROM	CACNA1C	0.00394322	0.00919118	0	634	272	362	ADD	2.96103	1.12839	6.88598	2.06111
19	ENSG00000105198	UTR3	LGALS13	0.00157729	0	0.00276243	634	272	362	ADD	-4.59882	1.75309	6.8815	2.06002
16	ENSG00000232258	PROM	TMEM114	0.00709779	0.00183824	0.0110497	634	272	362	ADD	-2.13809	0.815272	6.87774	2.0591
2	ENSG00000171094	UTR5_CADD	ALK	0.00157729	0	0.00276243	634	272	362	ADD	-4.61246	1.75947	6.87232	2.05779
17	ENSG00000108641	PROM	B9D1	0.0055205	0.0110294	0.00138122	634	272	362	ADD	3.03856	1.15987	6.86306	2.05554
7	ENSG00000154415	PROM	PPP1R3A	0.0102524	0.00367647	0.0151934	634	272	362	ADD	-2.03472	0.776768	6.86166	2.0552
16	ENSG00000103335	UTR3	PIEZO1	0.00709779	0	0.0124309	634	272	362	ADD	-2.70552	1.03303	6.85926	2.05462
19	ENSG00000064687	medium_COD	ABCA7	0.0189274	0.0147059	0.0220994	634	272	362	ADD	-1.57907	0.603418	6.84804	2.05189
7	ENSG00000164604	PROM_CADD	GPR85	0.00157978	0.00369004	0	633	271	362	ADD	3.99544	1.52694	6.84677	2.05158
9	ENSG00000232434	UTR3	AJM1	0.00630915	0.00919118	0.00414365	634	272	362	ADD	2.59817	0.993132	6.84421	2.05096
19	ENSG00000131848	UTR5	ZSCAN5A	0.00157729	0	0.00276243	634	272	362	ADD	-3.99588	1.52771	6.84136	2.05026
2	ENSG00000115183	PROM	TANC1	0.00315457	0.00735294	0	634	272	362	ADD	3.76947	1.44171	6.83605	2.04897
13	ENSG00000102452	UTR3	NALCN	0.0055205	0	0.00966851	634	272	362	ADD	-4.61069	1.76348	6.83582	2.04892
5	ENSG00000113448	PROM_CADD	PDE4D	0.00236593	0	0.00414365	634	272	362	ADD	-4.61043	1.76381	6.83248	2.04811
19	ENSG00000174652	UTR3	ZNF266	0.00157729	0	0.00276243	634	272	362	ADD	-4.60942	1.76466	6.82292	2.04578
3	ENSG00000068885	medium_COD	IFT80	0.00473186	0.00919118	0.00138122	634	272	362	ADD	3.10004	1.18692	6.82169	2.04548
16	ENSG00000091262	pLoF	ABCC6	0.00315457	0	0.00552486	634	272	362	ADD	-3.3231	1.27259	6.81884	2.04479
1	ENSG00000189433	medium_COD	GJB4	0.00394322	0.00183824	0.00552486	634	272	362	ADD	-3.2742	1.25403	6.81704	2.04435
14	ENSG00000133962	PROM	CATSPERB	0.00157729	0	0.00276243	634	272	362	ADD	-4.63198	1.7743	6.81518	2.0439
13	ENSG00000043355	UTR5	ZIC2	0.00315457	0.00183824	0.00414365	634	272	362	ADD	-3.3043	1.26627	6.8094	2.04249
2	ENSG00000152049	UTR3_CADD	KCNE4	0.00630915	0.0110294	0.00276243	634	272	362	ADD	3.35964	1.28767	6.80733	2.04199
2	ENSG00000075340	UTR3	ADD2	0.0165615	0.00919118	0.0220994	634	272	362	ADD	-1.59404	0.610996	6.80644	2.04177
17	ENSG00000267318	PROM	NA	0.00315457	0.00551471	0.00138122	634	272	362	ADD	3.61745	1.38748	6.79758	2.03962
23	ENSG00000187808	PROM	SOWAHD	0.00158228	0	0.00277008	632	271	361	ADD	-3.69338	1.41665	6.79713	2.03951
3	ENSG00000168309	UTR3	FAM107A	0.00394322	0.00919118	0	634	272	362	ADD	3.50249	1.34401	6.79126	2.03808
5	ENSG00000039139	UTR3	DNAH5	0.00236593	0.00551471	0	634	272	362	ADD	3.63249	1.394	6.7902	2.03782
11	ENSG00000173914	UTR5_CADD	RBM4B	0.00157729	0	0.00276243	634	272	362	ADD	-4.5715	1.75472	6.78741	2.03714
1	ENSG00000174151	PROM	CYB561D1	0.00236593	0.00551471	0	634	272	362	ADD	3.44057	1.3208	6.78563	2.03671
11	ENSG00000176148	PROM	TCP11L1	0.0055205	0.00183824	0.00828729	634	272	362	ADD	-3.30913	1.27046	6.78436	2.0364
1	ENSG00000162572	UTR3	SCNN1D	0.00315457	0	0.00552486	634	272	362	ADD	-3.47033	1.33248	6.78299	2.03607
18	ENSG00000167306	UTR3	MYO5B	0.011041	0.0165441	0.00690608	634	272	362	ADD	1.78496	0.685567	6.77888	2.03507
15	ENSG00000137766	UTR3_CADD	UNC13C	8.19672e-4	0	0.00147493	610	271	339	ADD	9.37517	3.60113	6.77765	2.03477
2	ENSG00000163026	medium_COD	WDCP	0.00157729	0	0.00276243	634	272	362	ADD	-3.97314	1.52625	6.77663	2.03452
14	ENSG00000136327	PROM_CADD	NKX2-8	0.00236593	0.00367647	0.00138122	634	272	362	ADD	3.91183	1.50277	6.77601	2.03437
9	ENSG00000148225	PROM	WDR31	0.00473186	0	0.00828729	634	272	362	ADD	-4.60914	1.77079	6.77492	2.0341
4	ENSG00000109618	PROM	SEPSECS	0.00315457	0.00551471	0.00138122	634	272	362	ADD	3.67093	1.41073	6.77115	2.03319
5	ENSG00000146067	UTR3	FAM193B	0.00394322	0.00183824	0.00552486	634	272	362	ADD	-3.03884	1.16785	6.77082	2.03311
1	ENSG00000116138	PROM	DNAJC16	0.00473186	0	0.00828729	634	272	362	ADD	-3.03241	1.16557	6.76861	2.03257
5	ENSG00000081853	strong_COD	PCDHGA2	0.00157729	0	0.00276243	634	272	362	ADD	-3.62579	1.39474	6.75802	2.02999
1	ENSG00000143801	UTR3	PSEN2	0.00473186	0.00919118	0.00138122	634	272	362	ADD	2.85457	1.09819	6.75658	2.02964
19	ENSG00000105355	UTR3	PLIN3	0.00473186	0.00735294	0.00276243	634	272	362	ADD	2.78039	1.0703	6.74833	2.02763
19	ENSG00000126262	medium_COD	FFAR2	0.00236593	0	0.00414365	634	272	362	ADD	-4.63172	1.78437	6.73776	2.02506
1	ENSG00000236782	UTR3	ZNF593OS	0.00315457	0	0.00552486	634	272	362	ADD	-3.1326	1.20721	6.73352	2.02403
9	ENSG00000165219	UTR3	GAPVD1	0.0055205	0.00367647	0.00690608	634	272	362	ADD	-2.37742	0.916865	6.72358	2.02161
11	ENSG00000166833	UTR3	NAV2	0.011041	0.00735294	0.0138122	634	272	362	ADD	-1.64785	0.635781	6.71766	2.02017
15	ENSG00000128928	PROM	IVD	0.00236593	0.00551471	0	634	272	362	ADD	3.94945	1.52383	6.71741	2.0201
16	ENSG00000070761	PROM	CFAP20	0.00473186	0	0.00828729	634	272	362	ADD	-4.56813	1.76271	6.71606	2.01978
1	ENSG00000132879	PROM	FBXO44	0.0055205	0.0110294	0.00138122	634	272	362	ADD	2.75966	1.06491	6.71563	2.01967
4	ENSG00000151617	UTR5	EDNRA	0.00394322	0.00919118	0	634	272	362	ADD	3.91242	1.51002	6.7131	2.01906
8	ENSG00000184156	UTR5	KCNQ3	0.00157978	0	0.00277008	633	272	361	ADD	-4.64167	1.79223	6.70754	2.0177
8	ENSG00000184156	UTR5_CADD	KCNQ3	0.00157978	0	0.00277008	633	272	361	ADD	-4.64167	1.79223	6.70754	2.0177
19	ENSG00000130733	PROM_CADD	YIPF2	0.0055205	0	0.00966851	634	272	362	ADD	-3.19814	1.23509	6.70498	2.01708
14	ENSG00000170348	UTR3	TMED10	0.00867508	0.0147059	0.00414365	634	272	362	ADD	1.93917	0.748957	6.70372	2.01677
12	ENSG00000166046	medium_COD	TCP11L2	0.00236593	0	0.00414365	634	272	362	ADD	-4.57192	1.76649	6.69846	2.01549
2	ENSG00000034510	PROM	TMSB10	0.00236593	0	0.00414365	634	272	362	ADD	-3.32497	1.28475	6.69789	2.01535
5	ENSG00000112874	UTR3	NUDT12	0.0039557	0	0.00694444	632	272	360	ADD	-3.6213	1.40016	6.68915	2.01322
21	ENSG00000154736	UTR3	ADAMTS5	0.0165615	0.00735294	0.0234807	634	272	362	ADD	-1.68645	0.652062	6.68909	2.01321
17	ENSG00000136449	medium_COD	MYCBPAP	0.00946372	0.00367647	0.0138122	634	272	362	ADD	-1.83826	0.710813	6.68808	2.01296
11	ENSG00000023171	UTR3	GRAMD1B	0.00946372	0.0128676	0.00690608	634	272	362	ADD	2.71751	1.05109	6.68442	2.01207
12	ENSG00000173157	PROM	ADAMTS20	0.00315457	0.00735294	0	634	272	362	ADD	2.97717	1.15174	6.68188	2.01145
10	ENSG00000165471	UTR3	MBL2	0.00709779	0.0147059	0.00138122	634	272	362	ADD	2.6818	1.0375	6.68156	2.01137
1	ENSG00000127603	medium_COD	MACF1	0.0252366	0.0386029	0.0151934	634	272	362	ADD	1.17963	0.456443	6.67915	2.01079
7	ENSG00000160862	PROM	AZGP1	0.00315457	0	0.00552486	634	272	362	ADD	-3.41624	1.32216	6.67616	2.01006
12	ENSG00000139218	medium_COD	SCAF11	0.00709779	0.0128676	0.00276243	634	272	362	ADD	2.51819	0.974673	6.67514	2.00981
1	ENSG00000116350	PROM	SRSF4	0.0055205	0.00367647	0.00690608	634	272	362	ADD	-2.22327	0.860979	6.66806	2.00808
20	ENSG00000175063	PROM	UBE2C	0.00315457	0	0.00552486	634	272	362	ADD	-4.61416	1.78721	6.66552	2.00746
19	ENSG00000126243	PROM	LRFN3	0.00394322	0.00919118	0	634	272	362	ADD	2.91979	1.13133	6.6608	2.00631
5	ENSG00000253485	PROM	PCDHGA5	0.00236593	0	0.00414365	634	272	362	ADD	-3.62842	1.40598	6.66007	2.00614
3	ENSG00000044524	PROM	EPHA3	0.00473186	0.0110294	0	634	272	362	ADD	3.82558	1.48263	6.65782	2.00559
4	ENSG00000138685	UTR3	FGF2	0.0134069	0.00735294	0.0179558	634	272	362	ADD	-1.96246	0.760564	6.65776	2.00557
19	ENSG00000142444	medium_COD	TIMM29	0.00473186	0	0.00828729	634	272	362	ADD	-3.19681	1.23939	6.653	2.00441
12	ENSG00000135097	UTR3	MSI1	0.00709779	0.0110294	0.00414365	634	272	362	ADD	2.21751	0.86027	6.64451	2.00234
5	ENSG00000184347	UTR3_CADD	SLIT3	0.00315457	0	0.00552486	634	272	362	ADD	-3.92929	1.52501	6.63869	2.00092
16	ENSG00000280789	PROM	PAGR1	0.0055205	0.00183824	0.00828729	634	272	362	ADD	-2.39068	0.927885	6.63825	2.00082
6	ENSG00000124571	PROM	XPO5	0.00473186	0.00735294	0.00276243	634	272	362	ADD	4.27523	1.6601	6.63206	1.99931
14	ENSG00000185271	medium_COD	KLHL33	0.011041	0.00367647	0.0165746	634	272	362	ADD	-2.02851	0.788201	6.62341	1.9972
5	ENSG00000153395	medium_COD	LPCAT1	0.00236593	0.00551471	0	634	272	362	ADD	3.49916	1.36005	6.61941	1.99622
8	ENSG00000104728	UTR3	ARHGEF10	0.00709779	0.00367647	0.00966851	634	272	362	ADD	-2.58651	1.00548	6.6173	1.99571
17	ENSG00000275700	medium_COD	AATF	0.00157729	0	0.00276243	634	272	362	ADD	-4.61134	1.79278	6.61609	1.99541
16	ENSG00000140948	medium_COD	ZCCHC14	0.00709779	0.00183824	0.0110497	634	272	362	ADD	-2.64006	1.02641	6.61588	1.99536
8	ENSG00000164929	PROM	BAALC	0.00157729	0.00183824	0.00138122	634	272	362	ADD	3.78118	1.47032	6.61351	1.99478
10	ENSG00000170525	medium_COD	PFKFB3	0.00315457	0	0.00552486	634	272	362	ADD	-3.38694	1.31818	6.60188	1.99195
10	ENSG00000172671	PROM	ZFAND4	0.00394322	0	0.00690608	634	272	362	ADD	-3.43562	1.33878	6.58557	1.98797
2	ENSG00000136717	UTR3	BIN1	0.00157729	0	0.00276243	634	272	362	ADD	-4.58082	1.78579	6.58	1.98661
19	ENSG00000267041	medium_COD	ZNF850	0.00236593	0.00551471	0	634	272	362	ADD	3.61239	1.4083	6.57956	1.9865
12	ENSG00000060982	UTR3_CADD	BCAT1	0.00473934	0	0.00831025	633	272	361	ADD	-3.18558	1.24197	6.57893	1.98635
16	ENSG00000175643	UTR5	RMI2	0.00315457	0.00551471	0.00138122	634	272	362	ADD	2.86869	1.11862	6.57666	1.9858
9	ENSG00000173679	medium_COD	OR1L1	0.00157729	0	0.00276243	634	272	362	ADD	-4.64259	1.81052	6.57527	1.98546
6	ENSG00000112320	UTR3	SOBP	0.0165615	0.0238971	0.0110497	634	272	362	ADD	1.58393	0.617751	6.57424	1.9852
6	ENSG00000124564	PROM	SLC17A3	0.00236967	0	0.00415512	633	272	361	ADD	-4.59835	1.79438	6.56709	1.98346
5	ENSG00000178394	strong_COD	HTR1A	0.00157729	0	0.00276243	634	272	362	ADD	-4.62074	1.80359	6.56368	1.98263
2	ENSG00000178021	medium_COD	TSPYL6	0.00157729	0.00367647	0	634	272	362	ADD	3.91688	1.52915	6.56115	1.98201
11	ENSG00000023171	UTR3_CADD	GRAMD1B	0.00394322	0.00551471	0.00276243	634	272	362	ADD	5.04252	1.96907	6.558	1.98124
22	ENSG00000206069	PROM	LHFPL7	0.00236593	0	0.00414365	634	272	362	ADD	-4.60841	1.80008	6.55422	1.98032
9	ENSG00000175787	UTR3	ZNF169	0.00157729	0	0.00276243	634	272	362	ADD	-3.4203	1.3361	6.55317	1.98006
22	ENSG00000205560	strong_COD	CPT1B	0.00394322	0	0.00690608	634	272	362	ADD	-3.06056	1.1956	6.55281	1.97998
14	ENSG00000176253	medium_COD	OR4K13	0.00315457	0.00735294	0	634	272	362	ADD	3.99802	1.56205	6.55088	1.97951
1	ENSG00000116984	medium_COD	MTR	0.00315457	0	0.00552486	634	272	362	ADD	-3.97154	1.55184	6.54977	1.97923
7	ENSG00000164619	medium_COD	BMPER	0.0055205	0.0110294	0.00138122	634	272	362	ADD	3.12171	1.21984	6.54908	1.97907
3	ENSG00000144635	PROM	DYNC1LI1	0.00394322	0	0.00690608	634	272	362	ADD	-4.61044	1.80253	6.54216	1.97738
9	ENSG00000164970	medium_COD	FAM219A	0.00157729	0	0.00276243	634	272	362	ADD	-4.58195	1.79146	6.54163	1.97725
14	ENSG00000180998	UTR3_CADD	GPR137C	0.00157729	0	0.00276243	634	272	362	ADD	-4.60832	1.80179	6.54147	1.97721
1	ENSG00000143442	medium_COD	POGZ	0.0055205	0.0110294	0.00138122	634	272	362	ADD	2.75198	1.07607	6.54051	1.97697
16	ENSG00000158805	PROM	ZNF276	0.00394322	0.00919118	0	634	272	362	ADD	2.92128	1.14289	6.53334	1.97522
12	ENSG00000196498	PROM	NCOR2	0.0055205	0.00919118	0.00276243	634	272	362	ADD	3.72336	1.45733	6.52758	1.97382
2	ENSG00000182389	UTR3	CACNB4	0.0149842	0.00919118	0.019337	634	272	362	ADD	-1.90507	0.745673	6.52714	1.97371
5	ENSG00000049167	UTR3_CADD	ERCC8	0.00236593	0.00367647	0.00138122	634	272	362	ADD	2.9107	1.13949	6.52486	1.97315
11	ENSG00000165895	UTR5_CADD	ARHGAP42	0.00315457	0	0.00552486	634	272	362	ADD	-3.2844	1.28618	6.52093	1.97219
20	ENSG00000025772	UTR3	TOMM34	0.00236593	0	0.00414365	634	272	362	ADD	-4.61305	1.80663	6.51986	1.97193
12	ENSG00000111215	pLoF	PRR4	0.00157729	0	0.00276243	634	272	362	ADD	-4.61878	1.80921	6.51739	1.97133
12	ENSG00000111215	strong_COD	PRR4	0.00157729	0	0.00276243	634	272	362	ADD	-4.61878	1.80921	6.51739	1.97133
12	ENSG00000111215	medium_COD	PRR4	0.00157729	0	0.00276243	634	272	362	ADD	-4.61878	1.80921	6.51739	1.97133
1	ENSG00000176256	PROM	HMGB4	0.00473186	0.00367647	0.00552486	634	272	362	ADD	-2.33592	0.915407	6.5116	1.96991
11	ENSG00000174669	medium_COD	SLC29A2	0.00157729	0.00183824	0.00138122	634	272	362	ADD	-3.83376	1.50264	6.50939	1.96937
1	ENSG00000188786	medium_COD	MTF1	0.00236593	0.00551471	0	634	272	362	ADD	3.87497	1.51886	6.50883	1.96924
10	ENSG00000120054	medium_COD	CPN1	0.00315457	0.00735294	0	634	272	362	ADD	3.18717	1.24983	6.50297	1.96781
3	ENSG00000174839	UTR5	DENND6A	0.00157729	0	0.00276243	634	272	362	ADD	-4.60372	1.80601	6.49794	1.96658
17	ENSG00000176390	UTR3	CRLF3	0.00788644	0.00183824	0.0124309	634	272	362	ADD	-2.75499	1.08077	6.49794	1.96658
17	ENSG00000184922	PROM_CADD	FMNL1	0.00236593	0	0.00414365	634	272	362	ADD	-3.99776	1.56846	6.49662	1.96626
11	ENSG00000174804	PROM	FZD4	0.0055205	0.00183824	0.00828729	634	272	362	ADD	-2.34465	0.920468	6.48844	1.96426
17	ENSG00000108448	medium_COD	TRIM16L	0.00315457	0.00551471	0.00138122	634	272	362	ADD	3.3079	1.29869	6.48774	1.96409
1	ENSG00000188396	UTR5_CADD	DYNLT4	0.00157729	0	0.00276243	634	272	362	ADD	-4.60054	1.80673	6.48382	1.96313
19	ENSG00000121417	PROM	ZNF211	0.00315457	0.00735294	0	634	272	362	ADD	3.93564	1.54568	6.48319	1.96298
16	ENSG00000075399	PROM	VPS9D1	0.00315457	0.00735294	0	634	272	362	ADD	2.9201	1.1475	6.47575	1.96116
7	ENSG00000170027	UTR3_CADD	YWHAG	0.00315457	0	0.00552486	634	272	362	ADD	-3.40297	1.33741	6.47416	1.96077
2	ENSG00000118257	UTR3	NRP2	0.0102524	0.0202206	0.00276243	634	272	362	ADD	2.24753	0.883354	6.47351	1.96061
2	ENSG00000172482	PROM	AGXT	0.00473186	0.0110294	0	634	272	362	ADD	3.57033	1.40434	6.46359	1.95819
1	ENSG00000118873	PROM	RAB3GAP2	0.00473186	0.00735294	0.00276243	634	272	362	ADD	2.17152	0.854184	6.46284	1.958
19	ENSG00000118620	medium_COD	ZNF430	0.00157729	0	0.00276243	634	272	362	ADD	-4.02477	1.5832	6.46267	1.95796
9	ENSG00000106809	medium_COD	OGN	0.00236593	0.00367647	0.00138122	634	272	362	ADD	2.96397	1.16605	6.46117	1.95759
1	ENSG00000162383	medium_COD	SLC1A7	0.0102524	0.0147059	0.00690608	634	272	362	ADD	2.14024	0.842573	6.45225	1.95541
10	ENSG00000133661	medium_COD	SFTPD	0.00236593	0.00551471	0	634	272	362	ADD	3.89621	1.53392	6.45176	1.95529
11	ENSG00000279116	medium_COD	OR8D2	0.00158479	0	0.00278552	631	272	359	ADD	-3.51406	1.38364	6.45022	1.95492
17	ENSG00000131242	UTR3_CADD	RAB11FIP4	0.00157729	0.00367647	0	634	272	362	ADD	3.96464	1.56126	6.44845	1.95448
6	ENSG00000112685	medium_COD	EXOC2	0.00788644	0.00183824	0.0124309	634	272	362	ADD	-2.32349	0.915197	6.44542	1.95374
3	ENSG00000163430	PROM	FSTL1	0.00709779	0.0110294	0.00414365	634	272	362	ADD	2.51371	0.990161	6.44491	1.95362
17	ENSG00000167183	UTR3	PRR15L	0.00157729	0	0.00276243	634	272	362	ADD	-4.60406	1.814	6.4418	1.95286
6	ENSG00000111886	medium_COD	GABRR2	0.00394322	0.00183824	0.00552486	634	272	362	ADD	-3.16258	1.24615	6.44089	1.95264
2	ENSG00000155636	UTR3	RBM45	0.00867508	0.00183824	0.0138122	634	272	362	ADD	-2.57309	1.01445	6.43349	1.95083
19	ENSG00000063245	medium_COD	EPN1	0.00315457	0	0.00552486	634	272	362	ADD	-3.97019	1.5655	6.43159	1.95036
17	ENSG00000169689	UTR3	CENPX	0.00157729	0	0.00276243	634	272	362	ADD	-4.59865	1.8134	6.43091	1.9502
6	ENSG00000135535	UTR3	CD164	0.00630915	0.00183824	0.00966851	634	272	362	ADD	-2.22148	0.876034	6.43047	1.95009
17	ENSG00000260325	PROM	HSPB9	0.00394322	0.00551471	0.00276243	634	272	362	ADD	3.45843	1.36386	6.43013	1.95001
20	ENSG00000101311	medium_COD	FERMT1	0.00473186	0	0.00828729	634	272	362	ADD	-2.89716	1.14257	6.42958	1.94987
5	ENSG00000155545	PROM	MIER3	0.00157729	0	0.00276243	634	272	362	ADD	-4.59897	1.81394	6.42799	1.94948
5	ENSG00000070614	medium_COD	NDST1	0.00315457	0.00551471	0.00138122	634	272	362	ADD	3.45384	1.36278	6.42324	1.94832
7	ENSG00000130675	PROM	MNX1	0.00157729	0	0.00276243	634	272	362	ADD	-4.58736	1.81005	6.42307	1.94828
12	ENSG00000174718	medium_COD	RESF1	0.0126183	0.00551471	0.0179558	634	272	362	ADD	-1.68275	0.664058	6.42135	1.94786
7	ENSG00000001626	PROM	CFTR	0.00236593	0	0.00414365	634	272	362	ADD	-4.58034	1.80782	6.41929	1.94735
2	ENSG00000162999	PROM	DUSP19	0.00394322	0	0.00690608	634	272	362	ADD	-4.61377	1.82117	6.41816	1.94708
6	ENSG00000145990	UTR5	GFOD1	0.00236593	0.00551471	0	634	272	362	ADD	3.50998	1.38585	6.4147	1.94623
14	ENSG00000170054	UTR3	SERPINA9	0.00157729	0	0.00276243	634	272	362	ADD	-4.59441	1.81413	6.41389	1.94604
1	ENSG00000122420	UTR3_CADD	PTGFR	0.00159744	0	0.00282486	626	272	354	ADD	-4.02066	1.58789	6.41142	1.94543
16	ENSG00000005339	medium_COD	CREBBP	0.0134069	0.0183824	0.00966851	634	272	362	ADD	1.65798	0.654974	6.40779	1.94454
13	ENSG00000102572	UTR3_CADD	STK24	0.00630915	0.00183824	0.00966851	634	272	362	ADD	-2.97114	1.174	6.40488	1.94383
9	ENSG00000196358	medium_COD	NTNG2	0.00236593	0.00551471	0	634	272	362	ADD	3.10288	1.22607	6.40466	1.94378
6	ENSG00000227057	PROM_CADD	WDR46	0.00236593	0	0.00414365	634	272	362	ADD	-3.4157	1.35019	6.3999	1.94261
20	ENSG00000124232	PROM	RBPJL	0.00236593	0	0.00414365	634	272	362	ADD	-4.61639	1.82522	6.39699	1.9419
20	ENSG00000124159	PROM	MATN4	0.00236593	0	0.00414365	634	272	362	ADD	-4.61639	1.82522	6.39699	1.9419
10	ENSG00000134452	medium_COD	FBH1	0.00709779	0.0128676	0.00276243	634	272	362	ADD	2.26809	0.896884	6.39513	1.94145
9	ENSG00000123975	UTR5	CKS2	0.00236593	0	0.00414365	634	272	362	ADD	-4.59996	1.8198	6.38943	1.94005
8	ENSG00000155189	medium_COD	AGPAT5	0.00473186	0.00919118	0.00138122	634	272	362	ADD	2.91619	1.15375	6.38857	1.93984
8	ENSG00000104375	UTR5	STK3	0.00236593	0	0.00414365	634	272	362	ADD	-4.60328	1.82154	6.3864	1.93931
1	ENSG00000186205	medium_COD	MTARC1	0.00157729	0.00367647	0	634	272	362	ADD	3.63518	1.43871	6.38416	1.93876
2	ENSG00000198648	PROM	STK39	0.0055205	0.0110294	0.00138122	634	272	362	ADD	2.3533	0.931523	6.38215	1.93827
23	ENSG00000274588	PROM	DGKK	0.00236593	0.00367647	0.00138122	634	272	362	ADD	3.32102	1.31461	6.38186	1.9382
1	ENSG00000116396	UTR3	KCNC4	0.0457413	0.0367647	0.0524862	634	272	362	ADD	-0.888443	0.351711	6.38096	1.93798
4	ENSG00000178950	PROM	GAK	0.00394322	0	0.00690608	634	272	362	ADD	-3.99396	1.58188	6.37469	1.93644
8	ENSG00000120907	PROM	ADRA1A	0.00315457	0.00735294	0	634	272	362	ADD	3.00696	1.19116	6.37258	1.93593
3	ENSG00000144741	UTR3	SLC25A26	0.00473186	0.00183824	0.00690608	634	272	362	ADD	-2.67396	1.05946	6.37009	1.93532
6	ENSG00000137309	PROM	HMGA1	0.00473186	0	0.00828729	634	272	362	ADD	-3.22785	1.27897	6.36949	1.93517
4	ENSG00000118564	medium_COD	FBXL5	0.00315457	0.00551471	0.00138122	634	272	362	ADD	4.19116	1.66102	6.36678	1.93451
11	ENSG00000154134	PROM	ROBO3	0.00473186	0.0110294	0	634	272	362	ADD	3.45607	1.37	6.36389	1.9338
19	ENSG00000196267	PROM	ZNF836	0.00236593	0	0.00414365	634	272	362	ADD	-4.56957	1.81161	6.36239	1.93343
11	ENSG00000137502	PROM	RAB30	0.00236593	0	0.00414365	634	272	362	ADD	-3.96856	1.57363	6.36008	1.93287
19	ENSG00000197608	medium_COD	ZNF841	0.0055205	0	0.00966851	634	272	362	ADD	-3.26282	1.29399	6.35808	1.93238
13	ENSG00000250709	medium_COD	CCDC169-SOHLH2	0.00394322	0.00735294	0.00138122	634	272	362	ADD	3.9421	1.56349	6.3572	1.93216
16	ENSG00000062038	PROM	CDH3	0.00473186	0.00183824	0.00690608	634	272	362	ADD	-2.33652	0.926726	6.35678	1.9320600000000001
16	ENSG00000103168	PROM	TAF1C	0.00315457	0.00735294	0	634	272	362	ADD	3.82656	1.51874	6.34821	1.92996
9	ENSG00000165716	PROM	DIPK1B	0.00630915	0.00735294	0.00552486	634	272	362	ADD	2.2789	0.904881	6.34263	1.9286
6	ENSG00000124557	medium_COD	BTN1A1	0.00236593	0	0.00414365	634	272	362	ADD	-3.99254	1.58581	6.33866	1.92763
18	ENSG00000154832	PROM	CXXC1	0.00394322	0.00183824	0.00552486	634	272	362	ADD	-2.46479	0.979415	6.33326	1.9263
3	ENSG00000088727	UTR3	KIF9	0.00236593	0.00551471	0	634	272	362	ADD	3.55549	1.41292	6.33236	1.92608
12	ENSG00000110887	PROM	DAO	0.00236593	0.00367647	0.00138122	634	272	362	ADD	2.99373	1.19003	6.32859	1.92516
17	ENSG00000108684	UTR3	ASIC2	0.00394322	0.00183824	0.00552486	634	272	362	ADD	-2.4832	0.987529	6.32302	1.9238
12	ENSG00000110880	UTR3_CADD	CORO1C	0.00236593	0	0.00414365	634	272	362	ADD	-4.59952	1.83017	6.31599	1.92207
16	ENSG00000205336	PROM	ADGRG1	0.00315457	0	0.00552486	634	272	362	ADD	-3.96529	1.57831	6.31195	1.92108
10	ENSG00000185532	PROM	PRKG1	0.00315457	0.00183824	0.00414365	634	272	362	ADD	-2.81251	1.11992	6.30692	1.91985
13	ENSG00000120669	medium_COD	SOHLH2	0.00315457	0.00551471	0.00138122	634	272	362	ADD	3.95166	1.57364	6.30593	1.91961
14	ENSG00000258643	medium_COD	BCL2L2-PABPN1	0.00236593	0	0.00414365	634	272	362	ADD	-4.00817	1.59619	6.3055	1.9195
15	ENSG00000167202	PROM_CADD	TBC1D2B	7.89889e-4	0.00184502	0	633	271	362	ADD	3.9586	1.5772	6.29959	1.91806
23	ENSG00000184481	medium_COD	FOXO4	7.91139e-4	0.00185185	0	632	270	362	ADD	3.95851	1.57719	6.29933	1.91799
12	ENSG00000188735	medium_COD	TMEM120B	0.00236593	0	0.00414365	634	272	362	ADD	-4.58643	1.82827	6.29317	1.91648
2	ENSG00000163083	PROM_CADD	INHBB	0.00236593	0	0.00414365	634	272	362	ADD	-3.97528	1.58499	6.2905	1.91583
14	ENSG00000100439	UTR3	ABHD4	0.00709779	0	0.0124309	634	272	362	ADD	-2.86815	1.14373	6.28861	1.91536
2	ENSG00000088205	UTR5	DDX18	7.88644e-4	0.00183824	0	634	272	362	ADD	3.95453	1.57701	6.28816	1.91526
5	ENSG00000152495	UTR5_CADD	CAMK4	7.88644e-4	0.00183824	0	634	272	362	ADD	3.95453	1.57701	6.28816	1.91526
6	ENSG00000096395	PROM_CADD	MLN	7.88644e-4	0.00183824	0	634	272	362	ADD	3.95453	1.57701	6.28816	1.91526
6	ENSG00000095970	UTR3	TREM2	7.88644e-4	0.00183824	0	634	272	362	ADD	3.95453	1.57701	6.28816	1.91526
8	ENSG00000156103	PROM_CADD	MMP16	7.88644e-4	0.00183824	0	634	272	362	ADD	3.95453	1.57701	6.28816	1.91526
11	ENSG00000285283	medium_COD	NA	7.88644e-4	0.00183824	0	634	272	362	ADD	3.95453	1.57701	6.28816	1.91526
11	ENSG00000049449	medium_COD	RCN1	7.88644e-4	0.00183824	0	634	272	362	ADD	3.95453	1.57701	6.28816	1.91526
11	ENSG00000172757	UTR3	CFL1	7.88644e-4	0.00183824	0	634	272	362	ADD	3.95453	1.57701	6.28816	1.91526
11	ENSG00000085741	PROM	WNT11	7.88644e-4	0.00183824	0	634	272	362	ADD	3.95453	1.57701	6.28816	1.91526
12	ENSG00000139292	strong_COD	LGR5	7.88644e-4	0.00183824	0	634	272	362	ADD	3.95453	1.57701	6.28816	1.91526
12	ENSG00000008405	pLoF	CRY1	7.88644e-4	0.00183824	0	634	272	362	ADD	3.95453	1.57701	6.28816	1.91526
14	ENSG00000226174	UTR5	TEX22	7.88644e-4	0.00183824	0	634	272	362	ADD	3.95453	1.57701	6.28816	1.91526
15	ENSG00000178761	medium_COD	FAM219B	7.88644e-4	0.00183824	0	634	272	362	ADD	3.95453	1.57701	6.28816	1.91526
16	ENSG00000284395	ENH	PERCC1	7.88644e-4	0.00183824	0	634	272	362	ADD	3.95453	1.57701	6.28816	1.91526
16	ENSG00000261210	medium_COD	CLEC19A	7.88644e-4	0.00183824	0	634	272	362	ADD	3.95453	1.57701	6.28816	1.91526
17	ENSG00000167925	UTR5	GHDC	7.88644e-4	0.00183824	0	634	272	362	ADD	3.95453	1.57701	6.28816	1.91526
19	ENSG00000131400	UTR3	NAPSA	7.88644e-4	0.00183824	0	634	272	362	ADD	3.95453	1.57701	6.28816	1.91526
13	ENSG00000152520	ENH	PAN3	7.89889e-4	0.00183824	0	633	272	361	ADD	3.95416	1.57699	6.28707	1.91499
2	ENSG00000143919	pLoF	CAMKMT	7.89889e-4	0.00183824	0	633	272	361	ADD	3.95385	1.577	6.28607	1.91474
2	ENSG00000143919	strong_COD	CAMKMT	7.89889e-4	0.00183824	0	633	272	361	ADD	3.95385	1.577	6.28607	1.91474
11	ENSG00000181698	UTR3	OR5T1	7.91139e-4	0.00183824	0	632	272	360	ADD	3.95295	1.57695	6.28362	1.91414
1	ENSG00000204160	PROM	ZDHHC18	0.00236593	0	0.00414365	634	272	362	ADD	-4.61261	1.84013	6.28342	1.91409
8	ENSG00000131203	PROM_CADD	IDO1	7.91139e-4	0.00183824	0	632	272	360	ADD	3.95266	1.57693	6.28281	1.91395
19	ENSG00000007264	UTR5	MATK	0.00236593	0	0.00414365	634	272	362	ADD	-4.59675	1.83389	6.28284	1.91395
11	ENSG00000173120	UTR3_CADD	KDM2A	0.00473186	0.00183824	0.00690608	634	272	362	ADD	-3.10942	1.24052	6.28272	1.91392
19	ENSG00000171119	PROM	NRTN	0.00236593	0	0.00414365	634	272	362	ADD	-4.60363	1.83684	6.28144	1.91361
7	ENSG00000146910	UTR3_CADD	CNPY1	7.89889e-4	0.00183824	0	633	272	361	ADD	3.95214	1.5769	6.28141	1.9136
7	ENSG00000135250	UTR3	SRPK2	0.00473186	0.0110294	0	634	272	362	ADD	3.46022	1.38072	6.2805	1.91338
22	ENSG00000070010	UTR3_CADD	UFD1	0.00236593	0	0.00414365	634	272	362	ADD	-3.13872	1.25251	6.27977	1.9132
17	ENSG00000167880	medium_COD	EVPL	0.0197161	0.0349265	0.00828729	634	272	362	ADD	1.35648	0.541375	6.27813	1.9128
23	ENSG00000165192	medium_COD	ASB11	7.91139e-4	0.00183824	0	632	272	360	ADD	3.95081	1.57682	6.27783	1.91272
10	ENSG00000148677	medium_COD	ANKRD1	8.06452e-4	0.00186567	0	620	268	352	ADD	3.95093	1.57694	6.27723	1.91258
23	ENSG00000063587	medium_COD	ZNF275	7.96178e-4	0.00185185	0	628	270	358	ADD	3.95046	1.5768	6.27682	1.91248
12	ENSG00000017427	UTR3	IGF1	0.00946372	0.00367647	0.0138122	634	272	362	ADD	-2.37513	0.9481	6.27578	1.91222
8	ENSG00000234616	medium_COD	JRK	0.00473186	0.0110294	0	634	272	362	ADD	3.15054	1.25833	6.26873	1.91049
11	ENSG00000176787	ENH	OR52E2	7.97448e-4	0.00183824	0	627	272	355	ADD	3.94635	1.57666	6.26492	1.90956
12	ENSG00000165685	PROM	TMEM52B	0.00236593	0.00551471	0	634	272	362	ADD	3.91508	1.56427	6.2641	1.90936
12	ENSG00000139182	PROM	CLSTN3	0.00315457	0.00551471	0.00138122	634	272	362	ADD	3.83961	1.53458	6.26027	1.90842
12	ENSG00000111728	UTR5	ST8SIA1	0.00315457	0.00735294	0	634	272	362	ADD	2.95411	1.18072	6.25979	1.9083
12	ENSG00000111728	UTR5_CADD	ST8SIA1	0.00315457	0.00735294	0	634	272	362	ADD	2.95411	1.18072	6.25979	1.9083
5	ENSG00000262209	strong_COD	PCDHGB3	0.00157729	0	0.00276243	634	272	362	ADD	-3.43073	1.3715	6.25717	1.90766
23	ENSG00000069509	PROM_CADD	FUNDC1	7.93651e-4	0.00183824	0	630	272	358	ADD	3.94346	1.5765	6.25703	1.90763
22	ENSG00000205702	UTR5	CYP2D7	0.00236593	0	0.00414365	634	272	362	ADD	-4.58607	1.8348	6.24748	1.90528
1	ENSG00000197532	UTR5	OR6Y1	0.00394322	0.00183824	0.00552486	634	272	362	ADD	-2.87417	1.15031	6.24302	1.90419
14	ENSG00000255804	UTR3	OR6J1	0.00788644	0.0147059	0.00276243	634	272	362	ADD	2.02112	0.80925	6.23762	1.90287
7	ENSG00000127993	UTR3	RBM48	0.0165615	0.0238971	0.0110497	634	272	362	ADD	1.30925	0.524298	6.23574	1.9024
1	ENSG00000127054	medium_COD	INTS11	0.0055205	0.00183824	0.00828729	634	272	362	ADD	-2.1305	0.853188	6.23555	1.90236
4	ENSG00000109756	UTR5_CADD	RAPGEF2	0.00394322	0.00183824	0.00552486	634	272	362	ADD	-2.56633	1.02785	6.23401	1.90198
3	ENSG00000173402	UTR5	DAG1	0.00236593	0	0.00414365	634	272	362	ADD	-3.53084	1.41479	6.22837	1.9006
23	ENSG00000198932	UTR5_CADD	GPRASP1	8.10373e-4	0.00187266	0	617	267	350	ADD	3.93298	1.57607	6.22721	1.90031
4	ENSG00000109452	PROM	INPP4B	0.00236593	0.00183824	0.00276243	634	272	362	ADD	-3.8982	1.56246	6.22457	1.89967
19	ENSG00000090932	medium_COD	DLL3	0.00315457	0.00735294	0	634	272	362	ADD	3.55091	1.42339	6.22343	1.89939
8	ENSG00000261787	UTR3	TCF24	0.0055205	0.0110294	0.00138122	634	272	362	ADD	3.72712	1.49487	6.21644	1.89767
16	ENSG00000140623	PROM	SEPTIN12	0.00315457	0.00735294	0	634	272	362	ADD	3.80944	1.52806	6.21499	1.89732
19	ENSG00000167680	medium_COD	SEMA6B	0.00630915	0.00183824	0.00966851	634	272	362	ADD	-2.6104	1.04732	6.21238	1.89668
11	ENSG00000175538	medium_COD	KCNE3	0.00236593	0.00551471	0	634	272	362	ADD	4.90839	1.96938	6.21183	1.89654
10	ENSG00000156574	UTR3	NODAL	0.00315457	0.00551471	0.00138122	634	272	362	ADD	4.01798	1.61262	6.20803	1.89561
12	ENSG00000008405	strong_COD	CRY1	0.00157729	0.00367647	0	634	272	362	ADD	3.95518	1.58802	6.20326	1.89444
10	ENSG00000012779	medium_COD	ALOX5	0.00394322	0.00735294	0.00138122	634	272	362	ADD	3.35661	1.34792	6.2012	1.89393
2	ENSG00000196912	PROM	ANKRD36B	0.00315457	0.00183824	0.00414365	634	272	362	ADD	-2.57645	1.03515	6.19493	1.89239
20	ENSG00000054793	strong_COD	ATP9A	0.00157729	0.00367647	0	634	272	362	ADD	4.88439	1.96345	6.18846	1.89081
1	ENSG00000143341	strong_COD	HMCN1	0.00315457	0	0.00552486	634	272	362	ADD	-4.59418	1.84697	6.18721	1.8905
14	ENSG00000254656	PROM_CADD	RTL1	0.00394322	0.00919118	0	634	272	362	ADD	2.82402	1.13559	6.18432	1.88979
5	ENSG00000214357	UTR3	NEURL1B	0.0173502	0.00919118	0.0234807	634	272	362	ADD	-1.61152	0.648282	6.17934	1.88857
19	ENSG00000183207	medium_COD	RUVBL2	0.00236593	0.00551471	0	634	272	362	ADD	3.65551	1.47066	6.17833	1.88832
11	ENSG00000205867	PROM	KRTAP5-2	0.00394322	0.00735294	0.00138122	634	272	362	ADD	2.63179	1.05881	6.17826	1.8883
4	ENSG00000145451	UTR3	GLRA3	0.0173502	0.0110294	0.0220994	634	272	362	ADD	-1.45609	0.585912	6.17603	1.88775
7	ENSG00000146910	UTR3	CNPY1	0.00394322	0.00551471	0.00276243	634	272	362	ADD	3.23502	1.30175	6.1759	1.88772
9	ENSG00000175893	PROM	ZDHHC21	0.00315457	0.00183824	0.00414365	634	272	362	ADD	-3.8652	1.5555	6.17451	1.88738
1	ENSG00000162409	UTR3_CADD	PRKAA2	0.00236593	0	0.00414365	634	272	362	ADD	-3.30846	1.33149	6.17416	1.8873
18	ENSG00000141391	UTR3	PRELID3A	0.00394322	0	0.00690608	634	272	362	ADD	-3.29893	1.32871	6.16432	1.8848800000000001
9	ENSG00000148288	medium_COD	GBGT1	0.00315457	0	0.00552486	634	272	362	ADD	-4.58446	1.8466	6.16354	1.88469
11	ENSG00000284931	PROM	NA	0.00473186	0.00183824	0.00690608	634	272	362	ADD	-2.13741	0.861036	6.16213	1.88434
16	ENSG00000132600	PROM	PRMT7	0.00394322	0	0.00690608	634	272	362	ADD	-2.99559	1.20729	6.15663	1.88299
18	ENSG00000166845	PROM	C18orf54	0.00473186	0	0.00828729	634	272	362	ADD	-3.04468	1.22713	6.15609	1.88286
2	ENSG00000115875	PROM_CADD	SRSF7	0.00236593	0	0.00414365	634	272	362	ADD	-3.30171	1.33089	6.15452	1.88247
19	ENSG00000160570	ENH	DEDD2	8.01282e-4	0	0.00140449	624	268	356	ADD	-4.01602	1.61961	6.14851	1.881
19	ENSG00000079432	ENH	CIC	8.01282e-4	0	0.00140449	624	268	356	ADD	-4.01602	1.61961	6.14851	1.881
19	ENSG00000105723	ENH	GSK3A	8.01282e-4	0	0.00140449	624	268	356	ADD	-4.01602	1.61961	6.14851	1.881
19	ENSG00000268643	ENH	NA	8.01282e-4	0	0.00140449	624	268	356	ADD	-4.01602	1.61961	6.14851	1.881
19	ENSG00000105722	ENH	ERF	8.01282e-4	0	0.00140449	624	268	356	ADD	-4.01602	1.61961	6.14851	1.881
19	ENSG00000188368	ENH	PRR19	8.01282e-4	0	0.00140449	624	268	356	ADD	-4.01602	1.61961	6.14851	1.881
19	ENSG00000167619	ENH	TMEM145	8.01282e-4	0	0.00140449	624	268	356	ADD	-4.01602	1.61961	6.14851	1.881
1	ENSG00000162692	UTR5	VCAM1	0.0016	0	0.00283286	625	272	353	ADD	-4.01579	1.61959	6.148	1.88087
12	ENSG00000197870	medium_COD	PRB3	0.00157729	0.00367647	0	634	272	362	ADD	3.46712	1.39832	6.14788	1.88084
11	ENSG00000255012	PROM_CADD	OR5M1	7.96178e-4	0	0.00140449	628	272	356	ADD	-4.01482	1.6195	6.14569	1.88031
2	ENSG00000197223	medium_COD	C1D	7.92393e-4	0	0.00139276	631	272	359	ADD	-4.01386	1.61942	6.14333	1.87973
19	ENSG00000105612	medium_COD	DNASE2	0.00157729	0	0.00276243	634	272	362	ADD	-4.04511	1.63227	6.1415	1.87928
19	ENSG00000104827	pLoF	CGB3	7.93651e-4	0	0.00139276	630	271	359	ADD	-4.01321	1.61941	6.14142	1.87926
19	ENSG00000104827	strong_COD	CGB3	7.93651e-4	0	0.00139276	630	271	359	ADD	-4.01321	1.61941	6.14142	1.87926
19	ENSG00000104827	medium_COD	CGB3	7.93651e-4	0	0.00139276	630	271	359	ADD	-4.01321	1.61941	6.14142	1.87926
1	ENSG00000162692	UTR5_CADD	VCAM1	8e-4	0	0.00141643	625	272	353	ADD	-4.0126	1.61931	6.14032	1.87899
1	ENSG00000143183	UTR5_CADD	TMCO1	7.89889e-4	0	0.00138504	633	272	361	ADD	-4.0124	1.61936	6.13936	1.87875
1	ENSG00000143179	UTR5_CADD	UCK2	7.89889e-4	0	0.00138504	633	272	361	ADD	-4.0124	1.61936	6.13936	1.87875
11	ENSG00000149289	pLoF	ZC3H12C	7.92393e-4	0	0.00138889	631	271	360	ADD	-4.01162	1.61927	6.13764	1.87833
11	ENSG00000149289	strong_COD	ZC3H12C	7.92393e-4	0	0.00138889	631	271	360	ADD	-4.01162	1.61927	6.13764	1.87833
12	ENSG00000111011	UTR3_CADD	RSRC2	7.89889e-4	0	0.00138504	633	272	361	ADD	-4.01134	1.61929	6.13665	1.87809
1	ENSG00000117222	PROM	RBBP5	0.00157729	0	0.00276243	634	272	362	ADD	-3.46596	1.39917	6.13629	1.878
3	ENSG00000163710	UTR3	PCOLCE2	0.00157729	0	0.00276243	634	272	362	ADD	-3.46596	1.39917	6.13629	1.878
17	ENSG00000161594	UTR3	KLHL10	7.89889e-4	0	0.00138504	633	272	361	ADD	-4.01101	1.61928	6.13568	1.87785
17	ENSG00000161594	UTR3_CADD	KLHL10	7.89889e-4	0	0.00138504	633	272	361	ADD	-4.01101	1.61928	6.13568	1.87785
5	ENSG00000176788	pLoF	BASP1	7.92393e-4	0	0.00138504	631	270	361	ADD	-4.01059	1.61926	6.13453	1.87756
5	ENSG00000176788	strong_COD	BASP1	7.92393e-4	0	0.00138504	631	270	361	ADD	-4.01059	1.61926	6.13453	1.87756
7	ENSG00000106077	UTR3	ABHD11	7.92393e-4	0	0.00139276	631	272	359	ADD	-4.01029	1.6192	6.13407	1.87745
7	ENSG00000221858	UTR5	OR2A12	7.89889e-4	0	0.00138504	633	272	361	ADD	-4.0096	1.6192	6.13197	1.87694
1	ENSG00000143452	pLoF	HORMAD1	7.89889e-4	0	0.00138504	633	272	361	ADD	-4.00957	1.6192	6.13192	1.87692
1	ENSG00000143452	strong_COD	HORMAD1	7.89889e-4	0	0.00138504	633	272	361	ADD	-4.00957	1.6192	6.13192	1.87692
1	ENSG00000143452	medium_COD	HORMAD1	7.89889e-4	0	0.00138504	633	272	361	ADD	-4.00957	1.6192	6.13192	1.87692
14	ENSG00000181552	UTR3	EDDM3B	7.89889e-4	0	0.00138504	633	272	361	ADD	-4.00954	1.6192	6.13179	1.87689
1	ENSG00000116254	UTR3_CADD	CHD5	7.88644e-4	0	0.00138122	634	272	362	ADD	-4.00938	1.6192	6.13132	1.87678
1	ENSG00000171824	UTR3	EXOSC10	7.88644e-4	0	0.00138122	634	272	362	ADD	-4.00938	1.6192	6.13132	1.87678
1	ENSG00000282872	UTR5	C1orf232	7.88644e-4	0	0.00138122	634	272	362	ADD	-4.00938	1.6192	6.13132	1.87678
1	ENSG00000152760	UTR5	DYNLT5	7.88644e-4	0	0.00138122	634	272	362	ADD	-4.00938	1.6192	6.13132	1.87678
1	ENSG00000152760	UTR5_CADD	DYNLT5	7.88644e-4	0	0.00138122	634	272	362	ADD	-4.00938	1.6192	6.13132	1.87678
1	ENSG00000143457	UTR5	GOLPH3L	7.88644e-4	0	0.00138122	634	272	362	ADD	-4.00938	1.6192	6.13132	1.87678
1	ENSG00000143457	UTR5_CADD	GOLPH3L	7.88644e-4	0	0.00138122	634	272	362	ADD	-4.00938	1.6192	6.13132	1.87678
1	ENSG00000143376	UTR3_CADD	SNX27	7.88644e-4	0	0.00138122	634	272	362	ADD	-4.00938	1.6192	6.13132	1.87678
2	ENSG00000135973	strong_COD	GPR45	7.88644e-4	0	0.00138122	634	272	362	ADD	-4.00938	1.6192	6.13132	1.87678
2	ENSG00000135973	medium_COD	GPR45	7.88644e-4	0	0.00138122	634	272	362	ADD	-4.00938	1.6192	6.13132	1.87678
2	ENSG00000254126	medium_COD	CD8B2	7.88644e-4	0	0.00138122	634	272	362	ADD	-4.00938	1.6192	6.13132	1.87678
2	ENSG00000183840	medium_COD	GPR39	7.88644e-4	0	0.00138122	634	272	362	ADD	-4.00938	1.6192	6.13132	1.87678
2	ENSG00000150551	UTR3_CADD	LYPD1	7.88644e-4	0	0.00138122	634	272	362	ADD	-4.00938	1.6192	6.13132	1.87678
3	ENSG00000121853	UTR5	GHSR	7.88644e-4	0	0.00138122	634	272	362	ADD	-4.00938	1.6192	6.13132	1.87678
4	ENSG00000109610	UTR5	SOD3	7.88644e-4	0	0.00138122	634	272	362	ADD	-4.00938	1.6192	6.13132	1.87678
4	ENSG00000109610	UTR5_CADD	SOD3	7.88644e-4	0	0.00138122	634	272	362	ADD	-4.00938	1.6192	6.13132	1.87678
5	ENSG00000212122	UTR5	TSSK1B	7.88644e-4	0	0.00138122	634	272	362	ADD	-4.00938	1.6192	6.13132	1.87678
5	ENSG00000198108	UTR3_CADD	CHSY3	7.88644e-4	0	0.00138122	634	272	362	ADD	-4.00938	1.6192	6.13132	1.87678
5	ENSG00000204970	pLoF	PCDHA1	7.88644e-4	0	0.00138122	634	272	362	ADD	-4.00938	1.6192	6.13132	1.87678
5	ENSG00000204970	strong_COD	PCDHA1	7.88644e-4	0	0.00138122	634	272	362	ADD	-4.00938	1.6192	6.13132	1.87678
6	ENSG00000054598	PROM_CADD	FOXC1	7.88644e-4	0	0.00138122	634	272	362	ADD	-4.00938	1.6192	6.13132	1.87678
6	ENSG00000204511	pLoF	MCCD1	7.88644e-4	0	0.00138122	634	272	362	ADD	-4.00938	1.6192	6.13132	1.87678
6	ENSG00000204511	strong_COD	MCCD1	7.88644e-4	0	0.00138122	634	272	362	ADD	-4.00938	1.6192	6.13132	1.87678
6	ENSG00000231925	UTR5	TAPBP	7.88644e-4	0	0.00138122	634	272	362	ADD	-4.00938	1.6192	6.13132	1.87678
6	ENSG00000231925	UTR5_CADD	TAPBP	7.88644e-4	0	0.00138122	634	272	362	ADD	-4.00938	1.6192	6.13132	1.87678
6	ENSG00000137218	UTR3	FRS3	7.88644e-4	0	0.00138122	634	272	362	ADD	-4.00938	1.6192	6.13132	1.87678
6	ENSG00000112584	pLoF	FAM120B	7.88644e-4	0	0.00138122	634	272	362	ADD	-4.00938	1.6192	6.13132	1.87678
6	ENSG00000112584	strong_COD	FAM120B	7.88644e-4	0	0.00138122	634	272	362	ADD	-4.00938	1.6192	6.13132	1.87678
7	ENSG00000122641	medium_COD	INHBA	7.88644e-4	0	0.00138122	634	272	362	ADD	-4.00938	1.6192	6.13132	1.87678
8	ENSG00000261678	UTR5_CADD	SCRT1	7.88644e-4	0	0.00138122	634	272	362	ADD	-4.00938	1.6192	6.13132	1.87678
9	ENSG00000120162	ENH	MOB3B	7.88644e-4	0	0.00138122	634	272	362	ADD	-4.00938	1.6192	6.13132	1.87678
9	ENSG00000198722	UTR3_CADD	UNC13B	7.88644e-4	0	0.00138122	634	272	362	ADD	-4.00938	1.6192	6.13132	1.87678
9	ENSG00000230054	medium_COD	TEX53	7.88644e-4	0	0.00138122	634	272	362	ADD	-4.00938	1.6192	6.13132	1.87678
9	ENSG00000044574	PROM	HSPA5	7.88644e-4	0	0.00138122	634	272	362	ADD	-4.00938	1.6192	6.13132	1.87678
9	ENSG00000044574	PROM_CADD	HSPA5	7.88644e-4	0	0.00138122	634	272	362	ADD	-4.00938	1.6192	6.13132	1.87678
9	ENSG00000148300	PROM_CADD	REXO4	7.88644e-4	0	0.00138122	634	272	362	ADD	-4.00938	1.6192	6.13132	1.87678
11	ENSG00000175390	UTR5	EIF3F	7.88644e-4	0	0.00138122	634	272	362	ADD	-4.00938	1.6192	6.13132	1.87678
11	ENSG00000110756	UTR5_CADD	HPS5	7.88644e-4	0	0.00138122	634	272	362	ADD	-4.00938	1.6192	6.13132	1.87678
11	ENSG00000110768	PROM_CADD	GTF2H1	7.88644e-4	0	0.00138122	634	272	362	ADD	-4.00938	1.6192	6.13132	1.87678
11	ENSG00000109851	UTR5	DBX1	7.88644e-4	0	0.00138122	634	272	362	ADD	-4.00938	1.6192	6.13132	1.87678
11	ENSG00000109851	UTR5_CADD	DBX1	7.88644e-4	0	0.00138122	634	272	362	ADD	-4.00938	1.6192	6.13132	1.87678
11	ENSG00000133315	UTR3_CADD	MACROD1	7.88644e-4	0	0.00138122	634	272	362	ADD	-4.00938	1.6192	6.13132	1.87678
11	ENSG00000178105	PROM_CADD	DDX10	7.88644e-4	0	0.00138122	634	272	362	ADD	-4.00938	1.6192	6.13132	1.87678
11	ENSG00000150455	ENH	TIRAP	7.88644e-4	0	0.00138122	634	272	362	ADD	-4.00938	1.6192	6.13132	1.87678
11	ENSG00000150455	ENH_CADD	TIRAP	7.88644e-4	0	0.00138122	634	272	362	ADD	-4.00938	1.6192	6.13132	1.87678
11	ENSG00000110063	ENH	DCPS	7.88644e-4	0	0.00138122	634	272	362	ADD	-4.00938	1.6192	6.13132	1.87678
11	ENSG00000110063	ENH_CADD	DCPS	7.88644e-4	0	0.00138122	634	272	362	ADD	-4.00938	1.6192	6.13132	1.87678
11	ENSG00000182934	ENH	SRPRA	7.88644e-4	0	0.00138122	634	272	362	ADD	-4.00938	1.6192	6.13132	1.87678
11	ENSG00000182934	ENH_CADD	SRPRA	7.88644e-4	0	0.00138122	634	272	362	ADD	-4.00938	1.6192	6.13132	1.87678
12	ENSG00000144785	PROM_CADD	NA	7.88644e-4	0	0.00138122	634	272	362	ADD	-4.00938	1.6192	6.13132	1.87678
12	ENSG00000257727	PROM_CADD	CNPY2	7.88644e-4	0	0.00138122	634	272	362	ADD	-4.00938	1.6192	6.13132	1.87678
12	ENSG00000135473	UTR3_CADD	PAN2	7.88644e-4	0	0.00138122	634	272	362	ADD	-4.00938	1.6192	6.13132	1.87678
14	ENSG00000182512	strong_COD	GLRX5	7.88644e-4	0	0.00138122	634	272	362	ADD	-4.00938	1.6192	6.13132	1.87678
14	ENSG00000182512	medium_COD	GLRX5	7.88644e-4	0	0.00138122	634	272	362	ADD	-4.00938	1.6192	6.13132	1.87678
15	ENSG00000137880	pLoF	GCHFR	7.88644e-4	0	0.00138122	634	272	362	ADD	-4.00938	1.6192	6.13132	1.87678
15	ENSG00000137880	strong_COD	GCHFR	7.88644e-4	0	0.00138122	634	272	362	ADD	-4.00938	1.6192	6.13132	1.87678
15	ENSG00000168970	pLoF	JMJD7-PLA2G4B	7.88644e-4	0	0.00138122	634	272	362	ADD	-4.00938	1.6192	6.13132	1.87678
15	ENSG00000168970	strong_COD	JMJD7-PLA2G4B	7.88644e-4	0	0.00138122	634	272	362	ADD	-4.00938	1.6192	6.13132	1.87678
15	ENSG00000243708	pLoF	PLA2G4B	7.88644e-4	0	0.00138122	634	272	362	ADD	-4.00938	1.6192	6.13132	1.87678
15	ENSG00000243708	strong_COD	PLA2G4B	7.88644e-4	0	0.00138122	634	272	362	ADD	-4.00938	1.6192	6.13132	1.87678
15	ENSG00000128918	UTR5_CADD	ALDH1A2	7.88644e-4	0	0.00138122	634	272	362	ADD	-4.00938	1.6192	6.13132	1.87678
16	ENSG00000155666	UTR5	KDM8	7.88644e-4	0	0.00138122	634	272	362	ADD	-4.00938	1.6192	6.13132	1.87678
16	ENSG00000229809	medium_COD	ZNF688	7.88644e-4	0	0.00138122	634	272	362	ADD	-4.00938	1.6192	6.13132	1.87678
16	ENSG00000140839	UTR5_CADD	CLEC18B	7.88644e-4	0	0.00138122	634	272	362	ADD	-4.00938	1.6192	6.13132	1.87678
16	ENSG00000152910	PROM_CADD	CNTNAP4	7.88644e-4	0	0.00138122	634	272	362	ADD	-4.00938	1.6192	6.13132	1.87678
17	ENSG00000065559	PROM_CADD	MAP2K4	7.88644e-4	0	0.00138122	634	272	362	ADD	-4.00938	1.6192	6.13132	1.87678
17	ENSG00000181396	ENH	OGFOD3	7.88644e-4	0	0.00138122	634	272	362	ADD	-4.00938	1.6192	6.13132	1.87678
18	ENSG00000172361	PROM_CADD	CFAP53	7.88644e-4	0	0.00138122	634	272	362	ADD	-4.00938	1.6192	6.13132	1.87678
19	ENSG00000105011	UTR5_CADD	ASF1B	7.88644e-4	0	0.00138122	634	272	362	ADD	-4.00938	1.6192	6.13132	1.87678
19	ENSG00000161031	pLoF	PGLYRP2	7.88644e-4	0	0.00138122	634	272	362	ADD	-4.00938	1.6192	6.13132	1.87678
19	ENSG00000161031	strong_COD	PGLYRP2	7.88644e-4	0	0.00138122	634	272	362	ADD	-4.00938	1.6192	6.13132	1.87678
19	ENSG00000213096	UTR5	ZNF254	7.88644e-4	0	0.00138122	634	272	362	ADD	-4.00938	1.6192	6.13132	1.87678
19	ENSG00000126460	PROM_CADD	PRRG2	7.88644e-4	0	0.00138122	634	272	362	ADD	-4.00938	1.6192	6.13132	1.87678
19	ENSG00000105617	pLoF	LENG1	7.88644e-4	0	0.00138122	634	272	362	ADD	-4.00938	1.6192	6.13132	1.87678
19	ENSG00000105617	strong_COD	LENG1	7.88644e-4	0	0.00138122	634	272	362	ADD	-4.00938	1.6192	6.13132	1.87678
20	ENSG00000125872	pLoF	LRRN4	7.88644e-4	0	0.00138122	634	272	362	ADD	-4.00938	1.6192	6.13132	1.87678
20	ENSG00000215545	PROM_CADD	DEFB116	7.88644e-4	0	0.00138122	634	272	362	ADD	-4.00938	1.6192	6.13132	1.87678
20	ENSG00000064787	UTR3_CADD	BCAS1	7.88644e-4	0	0.00138122	634	272	362	ADD	-4.00938	1.6192	6.13132	1.87678
21	ENSG00000206106	UTR5	KRTAP22-2	7.88644e-4	0	0.00138122	634	272	362	ADD	-4.00938	1.6192	6.13132	1.87678
21	ENSG00000159147	pLoF	DONSON	7.88644e-4	0	0.00138122	634	272	362	ADD	-4.00938	1.6192	6.13132	1.87678
22	ENSG00000099889	PROM_CADD	ARVCF	7.88644e-4	0	0.00138122	634	272	362	ADD	-4.00938	1.6192	6.13132	1.87678
17	ENSG00000141027	UTR5	NCOR1	7.89889e-4	0	0.00138122	633	271	362	ADD	-4.00934	1.61921	6.13113	1.87673
17	ENSG00000141027	UTR5_CADD	NCOR1	7.89889e-4	0	0.00138122	633	271	362	ADD	-4.00934	1.61921	6.13113	1.87673
2	ENSG00000071677	PROM	PRLH	7.91139e-4	0	0.00138504	632	271	361	ADD	-4.00835	1.61913	6.12868	1.87613
7	ENSG00000132437	ENH	DDC	7.89889e-4	0	0.00138122	633	271	362	ADD	-4.0083	1.61917	6.12827	1.87603
13	ENSG00000102683	strong_COD	SGCG	7.89889e-4	0	0.00138122	633	271	362	ADD	-4.00755	1.61911	6.12645	1.87558
2	ENSG00000168702	medium_COD	LRP1B	0.0141956	0.00735294	0.019337	634	272	362	ADD	-1.59434	0.644212	6.12498	1.87522
20	ENSG00000101189	medium_COD	MRGBP	7.98722e-4	0	0.00139665	626	268	358	ADD	-4.0069	1.61906	6.12482	1.87518
7	ENSG00000178381	UTR3	ZFAND2A	0.00236593	0.00551471	0	634	272	362	ADD	2.9758	1.20244	6.12461	1.87513
19	ENSG00000104903	medium_COD	LYL1	0.00236593	0.00551471	0	634	272	362	ADD	3.92253	1.58529	6.12228	1.87456
1	ENSG00000160767	medium_COD	FAM189B	0.0055205	0	0.00966851	634	272	362	ADD	-3.15753	1.27635	6.12001	1.874
11	ENSG00000149021	PROM	SCGB1A1	0.00236593	0.00551471	0	634	272	362	ADD	3.0232	1.22254	6.11515	1.8728
3	ENSG00000058063	UTR5	ATP11B	8.05153e-4	0	0.00141243	621	267	354	ADD	-4.00287	1.6189	6.11368	1.87244
7	ENSG00000177679	UTR3_CADD	SRRM3	0.00157729	0.00367647	0	634	272	362	ADD	3.94855	1.59726	6.11116	1.87183
19	ENSG00000105672	medium_COD	ETV2	0.00236593	0	0.00414365	634	272	362	ADD	-3.47433	1.40546	6.11092	1.87176
1	ENSG00000132485	PROM	ZRANB2	0.00236593	0	0.00414365	634	272	362	ADD	-3.04245	1.23079	6.11055	1.87167
9	ENSG00000167136	PROM	ENDOG	0.00315457	0	0.00552486	634	272	362	ADD	-3.15003	1.27483	6.10555	1.87045
11	ENSG00000177225	PROM	GATD1	0.00473186	0	0.00828729	634	272	362	ADD	-3.28614	1.33031	6.1019	1.86955
17	ENSG00000167080	UTR3	B4GALNT2	0.0197161	0.03125	0.0110497	634	272	362	ADD	1.31799	0.533619	6.10041	1.86918
7	ENSG00000059377	medium_COD	TBXAS1	0.00630915	0.00735294	0.00552486	634	272	362	ADD	2.97659	1.20523	6.09958	1.86898
13	ENSG00000132938	PROM	MTUS2	0.00394322	0	0.00690608	634	272	362	ADD	-2.8582	1.15738	6.09864	1.86875
18	ENSG00000168234	UTR3	TTC39C	0.00867508	0.00551471	0.0110497	634	272	362	ADD	-2.18564	0.885368	6.09412	1.86764
20	ENSG00000171940	PROM_CADD	ZNF217	0.00236593	0	0.00414365	634	272	362	ADD	-3.31253	1.34198	6.09299	1.86736
12	ENSG00000139154	UTR3_CADD	AEBP2	0.00238095	0.00367647	0.00139665	630	272	358	ADD	3.38009	1.36965	6.09027	1.86669
6	ENSG00000204469	PROM	PRRC2A	0.00709779	0	0.0124309	634	272	362	ADD	-2.83925	1.15098	6.08515	1.86543
22	ENSG00000099998	medium_COD	GGT5	0.00236593	0.00183824	0.00276243	634	272	362	ADD	3.41034	1.38253	6.08479	1.86534
10	ENSG00000213551	PROM	DNAJC9	0.00394322	0.00919118	0	634	272	362	ADD	2.94872	1.19552	6.08351	1.86503
1	ENSG00000143401	PROM_CADD	ANP32E	0.00315457	0.00183824	0.00414365	634	272	362	ADD	-4.10942	1.66656	6.0802	1.86421
17	ENSG00000236320	UTR3	SLFN14	0.00630915	0.0110294	0.00276243	634	272	362	ADD	4.34833	1.76399	6.07647	1.8633
9	ENSG00000119318	PROM_CADD	RAD23B	0.00315457	0.00551471	0.00138122	634	272	362	ADD	3.78534	1.53567	6.07592	1.86316
6	ENSG00000112419	PROM	PHACTR2	0.00867508	0.00735294	0.00966851	634	272	362	ADD	-1.83078	0.742781	6.07503	1.86294
1	ENSG00000127472	PROM	PLA2G5	0.00315457	0.00551471	0.00138122	634	272	362	ADD	2.62914	1.06717	6.06958	1.8616
5	ENSG00000280987	medium_COD	NA	0.00236593	0	0.00414365	634	272	362	ADD	-3.26328	1.32513	6.06447	1.86035
17	ENSG00000010244	UTR3	ZNF207	0.0268139	0.0386029	0.0179558	634	272	362	ADD	1.17403	0.476767	6.06384	1.86019
6	ENSG00000135535	UTR3_CADD	CD164	0.00315457	0	0.00552486	634	272	362	ADD	-2.96463	1.20424	6.06058	1.85939
11	ENSG00000176567	PROM	OR4X1	0.00236967	0.00367647	0.00138504	633	272	361	ADD	3.22708	1.31105	6.05868	1.85892
2	ENSG00000064012	PROM	CASP8	0.00315457	0.00183824	0.00414365	634	272	362	ADD	-3.08484	1.25342	6.05717	1.85855
8	ENSG00000104218	medium_COD	CSPP1	0.0055205	0.00367647	0.00690608	634	272	362	ADD	-2.07447	0.842998	6.05566	1.85818
8	ENSG00000174226	UTR3	SNX31	0.00394322	0	0.00690608	634	272	362	ADD	-3.26094	1.32548	6.05258	1.85742
1	ENSG00000254726	UTR3_CADD	MEX3A	0.00709779	0.0128676	0.00276243	634	272	362	ADD	2.27831	0.92628	6.04981	1.85674
3	ENSG00000144821	UTR3	MYH15	0.00236593	0	0.00414365	634	272	362	ADD	-3.98607	1.62068	6.04921	1.85659
2	ENSG00000177519	medium_COD	RPRM	0.00157729	0.00367647	0	634	272	362	ADD	3.55656	1.44614	6.04836	1.85639
11	ENSG00000166483	UTR3	WEE1	0.00394322	0.00735294	0.00138122	634	272	362	ADD	2.24394	0.912486	6.04744	1.85616
1	ENSG00000116984	PROM	MTR	0.00236593	0	0.00414365	634	272	362	ADD	-4.00358	1.62832	6.0453	1.85563
4	ENSG00000164056	UTR3	SPRY1	0.00394322	0.00183824	0.00552486	634	272	362	ADD	-2.83538	1.15331	6.04407	1.85533
11	ENSG00000179817	UTR5	MRGPRX4	0.00236593	0	0.00414365	634	272	362	ADD	-3.45784	1.40669	6.04246	1.85493
3	ENSG00000114388	PROM	NPRL2	0.00236593	0.00551471	0	634	272	362	ADD	4.87229	1.9823	6.04124	1.85463
2	ENSG00000130508	medium_COD	PXDN	0.00709779	0.0110294	0.00414365	634	272	362	ADD	2.18969	0.891087	6.03843	1.85394
1	ENSG00000117407	medium_COD	ARTN	0.00236593	0.00551471	0	634	272	362	ADD	3.80699	1.54949	6.03652	1.85347
8	ENSG00000182674	UTR5_CADD	KCNB2	0.00473186	0	0.00828729	634	272	362	ADD	-2.74921	1.11927	6.03318	1.85265
3	ENSG00000172061	UTR3	LRRC15	0.00709779	0.00919118	0.00552486	634	272	362	ADD	2.42123	0.985772	6.03278	1.85255
9	ENSG00000158122	PROM	PRXL2C	0.00157729	0.00183824	0.00138122	634	272	362	ADD	3.57415	1.45534	6.03135	1.8522
13	ENSG00000083544	medium_COD	TDRD3	0.00157729	0.00183824	0.00138122	634	272	362	ADD	3.57415	1.45534	6.03135	1.8522
20	ENSG00000198768	UTR3	APCDD1L	0.00630915	0.00919118	0.00414365	634	272	362	ADD	2.35685	0.959691	6.03118	1.85216
1	ENSG00000253831	UTR5	ETV3L	0.00157729	0	0.00276243	634	272	362	ADD	-4.00208	1.62977	6.03002	1.85187
19	ENSG00000130167	PROM	TSPAN16	0.00473186	0.00735294	0.00276243	634	272	362	ADD	2.60559	1.06139	6.0265	1.85101
17	ENSG00000177731	medium_COD	FLII	0.0118297	0.00367647	0.0179558	634	272	362	ADD	-1.69491	0.690712	6.02141	1.84975
9	ENSG00000178966	UTR3	RMI1	0.00315457	0.00735294	0	634	272	362	ADD	3.86413	1.57511	6.01839	1.84901
4	ENSG00000174123	PROM	TLR10	0.00315457	0	0.00552486	634	272	362	ADD	-2.92302	1.19168	6.01651	1.84855
12	ENSG00000170855	UTR3	TRIAP1	0.00394322	0.00919118	0	634	272	362	ADD	2.68983	1.09663	6.01632	1.8485
8	ENSG00000261678	UTR5	SCRT1	0.00157729	0	0.00276243	634	272	362	ADD	-4.00809	1.63431	6.01458	1.84807
1	ENSG00000163239	PROM	TDRD10	0.00788644	0.00183824	0.0124309	634	272	362	ADD	-2.27241	0.926598	6.01437	1.84802
11	ENSG00000184524	PROM	CEND1	0.00394322	0	0.00690608	634	272	362	ADD	-3.21011	1.30898	6.01415	1.84797
12	ENSG00000089041	medium_COD	P2RX7	0.00394322	0.00919118	0	634	272	362	ADD	3.13459	1.2782	6.01399	1.84793
17	ENSG00000172123	medium_COD	SLFN12	0.00236593	0	0.00414365	634	272	362	ADD	-3.33145	1.35884	6.01078	1.84714
7	ENSG00000005486	UTR3	RHBDD2	0.00236593	0.00551471	0	634	272	362	ADD	3.05245	1.24555	6.0059	1.84594
1	ENSG00000143401	PROM	ANP32E	0.00394322	0.00183824	0.00552486	634	272	362	ADD	-4.10756	1.67622	6.00489	1.84569
5	ENSG00000123643	PROM	SLC36A1	0.00157729	0	0.00276243	634	272	362	ADD	-4.00806	1.63653	5.99818	1.84404
20	ENSG00000215251	medium_COD	FASTKD5	0.00315457	0.00735294	0	634	272	362	ADD	2.96886	1.21232	5.99714	1.84378
3	ENSG00000090402	PROM	SI	0.00321543	0	0.00571429	622	272	350	ADD	-3.21489	1.31288	5.99631	1.84358
10	ENSG00000086475	PROM_CADD	SEPHS1	0.00315457	0.00735294	0	634	272	362	ADD	3.93669	1.60766	5.99618	1.84355
11	ENSG00000121621	PROM_CADD	KIF18A	0.00157729	0	0.00276243	634	272	362	ADD	-4.00812	1.63736	5.99228	1.84258
6	ENSG00000009413	PROM	REV3L	0.00709779	0.0128676	0.00276243	634	272	362	ADD	3.36951	1.37673	5.99009	1.84205
10	ENSG00000107566	UTR3	ERLIN1	0.0055205	0.0110294	0.00138122	634	272	362	ADD	2.68044	1.09566	5.98492	1.84077
13	ENSG00000136108	UTR5	CKAP2	0.00315457	0	0.00552486	634	272	362	ADD	-3.35283	1.37059	5.9842	1.8406
7	ENSG00000122783	UTR3	CYREN	0.00157729	0	0.00276243	634	272	362	ADD	-4.00808	1.63901	5.98013	1.83959
14	ENSG00000071537	UTR3_CADD	SEL1L	0.00157978	0	0.00277008	633	272	361	ADD	-4.01127	1.64069	5.97738	1.83892
18	ENSG00000081923	UTR3	ATP8B1	0.0055205	0.00183824	0.00828729	634	272	362	ADD	-2.54135	1.0398	5.97347	1.83795
6	ENSG00000177688	PROM	SUMO4	0.00394322	0.00735294	0.00138122	634	272	362	ADD	3.72502	1.52423	5.97246	1.8377
1	ENSG00000162426	medium_COD	SLC45A1	0.00394322	0	0.00690608	634	272	362	ADD	-3.18903	1.30513	5.97049	1.83722
21	ENSG00000159147	strong_COD	DONSON	0.00157729	0	0.00276243	634	272	362	ADD	-4.00808	1.64053	5.96905	1.83687
1	ENSG00000162496	UTR3_CADD	DHRS3	0.00157729	0	0.00276243	634	272	362	ADD	-4.00727	1.64028	5.96842	1.83671
8	ENSG00000169427	PROM	KCNK9	0.00157729	0	0.00276243	634	272	362	ADD	-3.29455	1.34856	5.96833	1.83669
8	ENSG00000169427	PROM_CADD	KCNK9	0.00157729	0	0.00276243	634	272	362	ADD	-3.29455	1.34856	5.96833	1.83669
19	ENSG00000185385	PROM	OR7A17	0.00315457	0	0.00552486	634	272	362	ADD	-3.33219	1.36429	5.96547	1.83598
7	ENSG00000055118	medium_COD	KCNH2	0.00630915	0.00367647	0.00828729	634	272	362	ADD	-2.22942	0.912893	5.96408	1.83564
4	ENSG00000196782	PROM	MAML3	0.00473186	0	0.00828729	634	272	362	ADD	-3.32163	1.36013	5.96405	1.83563
10	ENSG00000166228	UTR3	PCBD1	0.00236593	0.00367647	0.00138122	634	272	362	ADD	3.34773	1.37112	5.9614	1.83498
1	ENSG00000162437	UTR3	RAVER2	0.00788644	0.00367647	0.0110497	634	272	362	ADD	-2.05565	0.84222	5.95727	1.83396
11	ENSG00000167825	PROM	OR5I1	0.00398724	0.00367647	0.00422535	627	272	355	ADD	-2.39808	0.983067	5.95062	1.83233
10	ENSG00000107560	PROM	RAB11FIP2	0.00788644	0.00183824	0.0124309	634	272	362	ADD	-2.18911	0.897761	5.94585	1.83115
1	ENSG00000081019	medium_COD	RSBN1	0.00473186	0.00919118	0.00138122	634	272	362	ADD	3.44277	1.41245	5.94111	1.82998
5	ENSG00000253873	medium_COD	PCDHGA11	0.00867508	0.00367647	0.0124309	634	272	362	ADD	-2.32505	0.954008	5.93963	1.82962
6	ENSG00000146373	UTR3	RNF217	0.0228707	0.0147059	0.0290055	634	272	362	ADD	-1.19148	0.488931	5.93849	1.82934
5	ENSG00000120324	medium_COD	PCDHB10	0.00394322	0.00735294	0.00138122	634	272	362	ADD	3.28054	1.34626	5.93794	1.8292
22	ENSG00000177096	UTR3	PHETA2	0.00473186	0	0.00828729	634	272	362	ADD	-3.00841	1.23514	5.93257	1.82788
7	ENSG00000174469	PROM	CNTNAP2	0.00709779	0.00183824	0.0110497	634	272	362	ADD	-2.16234	0.888828	5.91851	1.82441
14	ENSG00000197776	PROM	KLHDC1	0.00394322	0.00183824	0.00552486	634	272	362	ADD	-3.88556	1.59724	5.91785	1.82425
8	ENSG00000196150	medium_COD	ZNF250	0.00236593	0.00183824	0.00276243	634	272	362	ADD	-3.87256	1.59204	5.91678	1.82399
19	ENSG00000124469	medium_COD	CEACAM8	0.00630915	0.00367647	0.00828729	634	272	362	ADD	-2.0779	0.854451	5.91389	1.82327
11	ENSG00000254986	medium_COD	DPP3	0.00473186	0.0110294	0	634	272	362	ADD	2.93376	1.20688	5.90914	1.8221
1	ENSG00000162923	PROM_CADD	WDR26	0.00157729	0	0.00276243	634	272	362	ADD	-3.41861	1.40692	5.90422	1.82089
15	ENSG00000174498	medium_COD	IGDCC3	0.00867508	0.00367647	0.0124309	634	272	362	ADD	-2.11821	0.871755	5.90406	1.82085
1	ENSG00000132879	PROM_CADD	FBXO44	0.00394322	0.00735294	0.00138122	634	272	362	ADD	2.7213	1.1201	5.90254	1.82048
1	ENSG00000170075	medium_COD	GPR37L1	0.00236593	0	0.00414365	634	272	362	ADD	-3.24757	1.33671	5.90256	1.82048
16	ENSG00000153060	PROM	TEKT5	0.00315457	0	0.00552486	634	272	362	ADD	-3.24281	1.33482	5.902	1.82034
3	ENSG00000163632	PROM	C3orf49	0.00157729	0	0.00276243	634	272	362	ADD	-4.08655	1.68239	5.90011	1.81988
9	ENSG00000165689	PROM	ENTR1	0.00473186	0.00919118	0.00138122	634	272	362	ADD	2.61003	1.0746	5.89922	1.81966
11	ENSG00000149150	medium_COD	SLC43A1	0.00394322	0.00735294	0.00138122	634	272	362	ADD	3.32	1.36725	5.89634	1.81895
2	ENSG00000204128	UTR3	C2orf72	0.00788644	0.00183824	0.0124309	634	272	362	ADD	-2.02343	0.833383	5.89504	1.81862
4	ENSG00000237765	medium_COD	FAM200B	0.0055205	0.00367647	0.00690608	634	272	362	ADD	-1.96234	0.808354	5.8931	1.81815
3	ENSG00000154310	UTR3	TNIK	0.0055205	0	0.00966851	634	272	362	ADD	-2.91486	1.20109	5.88955	1.81727
8	ENSG00000147434	UTR5	CHRNA6	0.00157729	0	0.00276243	634	272	362	ADD	-3.97933	1.63998	5.88769	1.81681
2	ENSG00000163072	PROM	NOSTRIN	0.00473186	0.00919118	0.00138122	634	272	362	ADD	2.90929	1.19903	5.88725	1.81671
9	ENSG00000183354	UTR5	KIAA2026	0.0055205	0.00183824	0.00828729	634	272	362	ADD	-2.57283	1.06057	5.88498	1.81615
1	ENSG00000116396	UTR3_CADD	KCNC4	0.00946372	0.00551471	0.0124309	634	272	362	ADD	-1.76372	0.727129	5.8835	1.81578
17	ENSG00000212659	PROM	KRTAP9-6	0.00236593	0.00551471	0	634	272	362	ADD	3.9552	1.63191	5.87411	1.81346
4	ENSG00000168824	PROM	NSG1	0.00157729	0	0.00276243	634	272	362	ADD	-3.2364	1.33581	5.86996	1.81244
5	ENSG00000146006	UTR3	LRRTM2	0.00473186	0	0.00828729	634	272	362	ADD	-2.92543	1.20748	5.86977	1.81239
2	ENSG00000115875	PROM	SRSF7	0.00630915	0.00183824	0.00966851	634	272	362	ADD	-2.14825	0.886921	5.86678	1.81166
6	ENSG00000186439	medium_COD	TRDN	0.00315457	0	0.00552486	634	272	362	ADD	-3.27351	1.35166	5.86535	1.8113
2	ENSG00000143870	ENH	PDIA6	0.00157729	0	0.00276243	634	272	362	ADD	-3.14669	1.29939	5.86442	1.81107
2	ENSG00000162975	ENH	KCNF1	0.00157729	0	0.00276243	634	272	362	ADD	-3.14669	1.29939	5.86442	1.81107
3	ENSG00000113971	PROM	NPHP3	0.00473186	0.00919118	0.00138122	634	272	362	ADD	2.35047	0.970751	5.86265	1.81064
5	ENSG00000168916	PROM	ZNF608	0.00236593	0	0.00414365	634	272	362	ADD	-3.96666	1.63865	5.85972	1.80991
12	ENSG00000111605	PROM	CPSF6	0.00236593	0	0.00414365	634	272	362	ADD	-4.00224	1.65351	5.85859	1.80963
15	ENSG00000157456	medium_COD	CCNB2	0.0055205	0.00919118	0.00276243	634	272	362	ADD	2.40466	0.993716	5.85576	1.80894
3	ENSG00000120742	UTR5_CADD	SERP1	0.00157729	0	0.00276243	634	272	362	ADD	-3.32184	1.37367	5.84785	1.80699
11	ENSG00000110696	PROM_CADD	C11orf58	0.00157729	0.00367647	0	634	272	362	ADD	3.95256	1.63456	5.84733	1.80686
11	ENSG00000072952	medium_COD	IRAG1	0.0055205	0.00919118	0.00276243	634	272	362	ADD	2.72327	1.12627	5.84655	1.80666
15	ENSG00000157766	PROM	ACAN	0.00473186	0.00735294	0.00276243	634	272	362	ADD	2.41519	0.998868	5.84638	1.80662
1	ENSG00000253148	UTR5	RGS21	0.00157978	0	0.00277008	633	272	361	ADD	-4.03581	1.66915	5.84618	1.80657
4	ENSG00000163623	PROM	NKX6-1	0.00315457	0	0.00552486	634	272	362	ADD	-3.18988	1.31956	5.84373	1.80597
13	ENSG00000126217	PROM_CADD	MCF2L	0.00315457	0	0.00552486	634	272	362	ADD	-3.31635	1.37254	5.83809	1.80457
1	ENSG00000133048	medium_COD	CHI3L1	0.00394322	0.00183824	0.00552486	634	272	362	ADD	-2.56661	1.06251	5.83523	1.80387
1	ENSG00000143294	PROM	PRCC	0.00315457	0.00735294	0	634	272	362	ADD	3.17229	1.31327	5.83499	1.80381
17	ENSG00000128487	UTR3	SPECC1	0.0149842	0.0202206	0.0110497	634	272	362	ADD	1.49272	0.617985	5.83442	1.80367
2	ENSG00000115844	PROM_CADD	DLX2	0.00236593	0	0.00414365	634	272	362	ADD	-3.31705	1.3736	5.83152	1.80295
13	ENSG00000183098	UTR3	GPC6	0.0118297	0.0202206	0.00552486	634	272	362	ADD	1.62775	0.674243	5.82832	1.80216
1	ENSG00000183347	medium_COD	GBP6	0.00630915	0.0110294	0.00276243	634	272	362	ADD	2.43476	1.0087	5.82622	1.80164
19	ENSG00000269858	PROM	EGLN2	0.00473186	0.00735294	0.00276243	634	272	362	ADD	2.9757	1.2332	5.82256	1.80074
11	ENSG00000110079	medium_COD	MS4A4A	0.00236593	0.00183824	0.00276243	634	272	362	ADD	-3.82795	1.58684	5.81921	1.79992
12	ENSG00000179912	UTR5	R3HDM2	0.00157729	0.00367647	0	634	272	362	ADD	3.84167	1.59308	5.81522	1.79893
12	ENSG00000179912	UTR5_CADD	R3HDM2	0.00157729	0.00367647	0	634	272	362	ADD	3.84167	1.59308	5.81522	1.79893
10	ENSG00000152782	medium_COD	PANK1	0.00236593	0	0.00414365	634	272	362	ADD	-3.3474	1.38841	5.81271	1.79831
5	ENSG00000188573	medium_COD	FBLL1	0.00236593	0	0.00414365	634	272	362	ADD	-3.12285	1.29532	5.81227	1.7982
6	ENSG00000111961	medium_COD	SASH1	0.0102524	0.00551471	0.0138122	634	272	362	ADD	-2.32744	0.96581	5.80727	1.79697
22	ENSG00000093072	UTR3	ADA2	0.00788644	0.00367647	0.0110497	634	272	362	ADD	-1.93555	0.80337	5.80466	1.79632
9	ENSG00000164970	UTR3_CADD	FAM219A	0.00473186	0.00735294	0.00276243	634	272	362	ADD	2.42335	1.00666	5.79513	1.79397
11	ENSG00000168092	UTR3_CADD	PAFAH1B2	0.00473186	0	0.00828729	634	272	362	ADD	-2.85678	1.18699	5.79248	1.79331
17	ENSG00000170832	PROM	USP32	0.00473186	0.00183824	0.00690608	634	272	362	ADD	-3.87885	1.61214	5.78896	1.79244
2	ENSG00000077232	UTR3	DNAJC10	0.0370662	0.0533088	0.0248619	634	272	362	ADD	0.936086	0.389135	5.78669	1.79188
3	ENSG00000144895	PROM_CADD	EIF2A	0.00236593	0	0.00414365	634	272	362	ADD	-3.31851	1.37979	5.78444	1.79133
3	ENSG00000145041	medium_COD	DCAF1	0.00394322	0.00735294	0.00138122	634	272	362	ADD	3.94718	1.64134	5.78334	1.79105
19	ENSG00000176401	UTR3	EID2B	0.00394322	0	0.00690608	634	272	362	ADD	-3.00641	1.25015	5.78326	1.79103
17	ENSG00000070444	medium_COD	MNT	0.00236593	0.00367647	0.00138122	634	272	362	ADD	3.86177	1.60595	5.78244	1.79083
1	ENSG00000162849	medium_COD	KIF26B	0.0157729	0.00919118	0.0207182	634	272	362	ADD	-1.59923	0.66517	5.78037	1.79032
4	ENSG00000185477	medium_COD	GPRIN3	0.00236593	0	0.00414365	634	272	362	ADD	-3.9598	1.64715	5.77934	1.79007
1	ENSG00000158488	medium_COD	CD1E	0.00394322	0	0.00690608	634	272	362	ADD	-3.06164	1.27384	5.77662	1.7894
6	ENSG00000204511	medium_COD	MCCD1	0.00157729	0	0.00276243	634	272	362	ADD	-4.00834	1.6681	5.77408	1.78877
11	ENSG00000110665	PROM	C11orf21	0.00630915	0.0110294	0.00276243	634	272	362	ADD	1.97837	0.823488	5.77167	1.78817
2	ENSG00000118960	PROM	HS1BP3	0.00315457	0	0.00552486	634	272	362	ADD	-2.89796	1.20725	5.76224	1.78584
14	ENSG00000100577	PROM	GSTZ1	0.00157729	0	0.00276243	634	272	362	ADD	-3.38897	1.41194	5.76102	1.78554
19	ENSG00000130332	UTR3	LSM7	0.00157729	0	0.00276243	634	272	362	ADD	-3.38897	1.41194	5.76102	1.78554
9	ENSG00000119318	PROM	RAD23B	0.00630915	0.0110294	0.00276243	634	272	362	ADD	2.26191	0.942445	5.76021	1.78534
13	ENSG00000198553	PROM	KCNRG	0.00315457	0.00735294	0	634	272	362	ADD	3.08841	1.28709	5.75775	1.78473
22	ENSG00000100346	strong_COD	CACNA1I	0.00157729	0.00367647	0	634	272	362	ADD	3.94709	1.64507	5.75683	1.7845
17	ENSG00000037042	medium_COD	TUBG2	0.00315457	0	0.00552486	634	272	362	ADD	-2.95153	1.23095	5.74931	1.78264
12	ENSG00000172572	medium_COD	PDE3A	0.00473186	0	0.00828729	634	272	362	ADD	-3.04008	1.26818	5.74651	1.78195
15	ENSG00000166073	medium_COD	GPR176	0.00394322	0.00735294	0.00138122	634	272	362	ADD	3.73021	1.55642	5.74397	1.78132
22	ENSG00000186951	UTR3_CADD	PPARA	0.00315457	0.00183824	0.00414365	634	272	362	ADD	-2.88764	1.20496	5.74304	1.7811
17	ENSG00000108592	medium_COD	FTSJ3	0.00630915	0.00183824	0.00966851	634	272	362	ADD	-2.43582	1.01651	5.74204	1.78085
1	ENSG00000159164	UTR3_CADD	SV2A	0.00236593	0.00551471	0	634	272	362	ADD	3.95525	1.6507	5.7413	1.78066
15	ENSG00000189227	PROM	C15orf61	0.00315457	0	0.00552486	634	272	362	ADD	-3.29287	1.37456	5.73884	1.78006
16	ENSG00000135740	PROM_CADD	SLC9A5	0.00157729	0	0.00276243	634	272	362	ADD	-4.00508	1.67356	5.72712	1.77716
22	ENSG00000099937	PROM	SERPIND1	0.00157729	0.00183824	0.00138122	634	272	362	ADD	-3.46523	1.44812	5.72607	1.7769
6	ENSG00000198833	UTR3	UBE2J1	0.0055205	0.0110294	0.00138122	634	272	362	ADD	2.9525	1.23425	5.72232	1.77597
11	ENSG00000166833	medium_COD	NAV2	0.0141956	0.00367647	0.0220994	634	272	362	ADD	-2.1431	0.896034	5.72052	1.77553
8	ENSG00000036448	strong_COD	MYOM2	0.00315457	0.00735294	0	634	272	362	ADD	3.76461	1.57438	5.7177	1.77483
16	ENSG00000127585	UTR3_CADD	FBXL16	0.00394322	0	0.00690608	634	272	362	ADD	-3.2524	1.36073	5.71298	1.77366
17	ENSG00000132383	UTR3_CADD	RPA1	0.00157729	0	0.00276243	634	272	362	ADD	-3.95126	1.6535	5.71036	1.77301
2	ENSG00000071967	UTR3_CADD	CYBRD1	0.00473186	0.00919118	0.00138122	634	272	362	ADD	3.04595	1.27487	5.70842	1.77253
23	ENSG00000184788	PROM	SATL1	0.0047619	0.00922509	0.00139276	630	271	359	ADD	2.74944	1.15083	5.70777	1.77237
7	ENSG00000186591	UTR3	UBE2H	0.00946372	0.0202206	0.00138122	634	272	362	ADD	2.17663	0.911134	5.70696	1.77217
11	ENSG00000170790	UTR3	OR10A2	0.0118297	0.0202206	0.00552486	634	272	362	ADD	1.62412	0.679899	5.70621	1.77199
3	ENSG00000154814	UTR3	OXNAD1	0.0118297	0.0220588	0.00414365	634	272	362	ADD	1.48549	0.621975	5.70423	1.77149
7	ENSG00000205307	PROM	SAP25	0.00709779	0.0147059	0.00138122	634	272	362	ADD	2.13428	0.89365000000000006	5.70386	1.7714
4	ENSG00000181215	UTR3	C4orf50	0.0102524	0.00551471	0.0138122	634	272	362	ADD	-1.97173	0.82565	5.70299	1.77119
2	ENSG00000150540	medium_COD	HNMT	0.00159236	0	0.00280899	628	272	356	ADD	-4.00946	1.67952	5.69901	1.7702
6	ENSG00000111981	PROM	ULBP1	0.00630915	0.00183824	0.00966851	634	272	362	ADD	-2.10018	0.880096	5.69448	1.76908
12	ENSG00000151067	UTR3_CADD	CACNA1C	0.00315457	0.00735294	0	634	272	362	ADD	3.43831	1.44098	5.69342	1.76882
7	ENSG00000176532	PROM_CADD	PRR15	0.00157729	0	0.00276243	634	272	362	ADD	-4.00686	1.67933	5.69296	1.76871
9	ENSG00000106819	PROM	ASPN	0.00394322	0.00735294	0.00138122	634	272	362	ADD	3.06885	1.2863	5.69201	1.76847
3	ENSG00000188086	PROM	PRSS45P	0.00315457	0.00551471	0.00138122	634	272	362	ADD	2.72739	1.14321	5.69175	1.76841
17	ENSG00000087095	UTR3	NLK	0.00630915	0.00919118	0.00414365	634	272	362	ADD	2.5609	1.07342	5.69174	1.7684
2	ENSG00000065413	UTR5	ANKRD44	0.0039557	0.00184502	0.00554017	632	271	361	ADD	-2.49912	1.04764	5.69045	1.76808
2	ENSG00000065413	UTR5_CADD	ANKRD44	0.0039557	0.00184502	0.00554017	632	271	361	ADD	-2.49912	1.04764	5.69045	1.76808
21	ENSG00000160285	PROM	LSS	0.00157729	0	0.00276243	634	272	362	ADD	-4.00525	1.67953	5.68698	1.76723
22	ENSG00000244509	medium_COD	APOBEC3C	0.00236593	0.00551471	0	634	272	362	ADD	3.93148	1.64905	5.68392	1.76647
16	ENSG00000103037	UTR3	SETD6	0.0165615	0.0275735	0.00828729	634	272	362	ADD	1.3415	0.563048	5.67661	1.76466
15	ENSG00000166068	medium_COD	SPRED1	0.00157729	0	0.00276243	634	272	362	ADD	-3.99393	1.67726	5.67021	1.76308
1	ENSG00000175130	UTR3	MARCKSL1	0.00236593	0.00367647	0.00138122	634	272	362	ADD	3.36903	1.41517	5.66753	1.76241
1	ENSG00000175130	UTR3_CADD	MARCKSL1	0.00236593	0.00367647	0.00138122	634	272	362	ADD	3.36903	1.41517	5.66753	1.76241
17	ENSG00000197170	UTR3	PSMD12	0.0055205	0.00183824	0.00828729	634	272	362	ADD	-2.36126	0.991926	5.66669	1.7622
19	ENSG00000198482	medium_COD	ZNF808	0.0102524	0.0128676	0.00828729	634	272	362	ADD	1.99069	0.83652	5.66312	1.76132
9	ENSG00000165702	ENH	GFI1B	0.00157729	0.00367647	0	634	272	362	ADD	3.66736	1.54118	5.66238	1.76114
12	ENSG00000155974	PROM_CADD	GRIP1	0.00157729	0.00367647	0	634	272	362	ADD	3.66736	1.54118	5.66238	1.76114
2	ENSG00000171848	UTR3	RRM2	0.00630915	0.0110294	0.00276243	634	272	362	ADD	2.15465	0.905507	5.66198	1.76104
16	ENSG00000103241	UTR3	FOXF1	0.0149842	0.00551471	0.0220994	634	272	362	ADD	-1.48803	0.625685	5.65604	1.75957
10	ENSG00000197893	PROM	NRAP	0.00394322	0.00735294	0.00138122	634	272	362	ADD	3.558	1.49638	5.65363	1.75897
1	ENSG00000187815	medium_COD	ZFP69	0.00236967	0.00183824	0.00277008	633	272	361	ADD	-2.87082	1.20794	5.64839	1.75767
10	ENSG00000138346	medium_COD	DNA2	0.00630915	0.00183824	0.00966851	634	272	362	ADD	-2.2178	0.933256	5.64734	1.75741
23	ENSG00000131080	PROM	EDA2R	8.31947e-4	0	0.0015015	601	268	333	ADD	9.16315	3.85956	5.63656	1.75474
4	ENSG00000168412	medium_COD	MTNR1A	0.00236593	0.00551471	0	634	272	362	ADD	3.7965	1.59918	5.63601	1.75461
1	ENSG00000197106	UTR5_CADD	SLC6A17	0.00315457	0	0.00552486	634	272	362	ADD	-3.04264	1.28176	5.63489	1.75433
13	ENSG00000068650	PROM	ATP11A	0.00394322	0.00735294	0.00138122	634	272	362	ADD	2.37456	1.00033	5.63477	1.7543
5	ENSG00000072364	UTR5_CADD	AFF4	0.00236593	0	0.00414365	634	272	362	ADD	-3.97773	1.67604	5.63252	1.75374
5	ENSG00000074317	UTR3_CADD	SNCB	0.00157729	0.00367647	0	634	272	362	ADD	3.9336700000000002	1.65819	5.62767	1.75254
20	ENSG00000213714	PROM	FAM209B	0.00157729	0	0.00276243	634	272	362	ADD	-3.95836	1.66897	5.62514	1.75191
1	ENSG00000162676	PROM	GFI1	0.00394322	0.00551471	0.00276243	634	272	362	ADD	2.85079	1.20201	5.62493	1.75186
6	ENSG00000213588	medium_COD	ZBTB9	0.00157729	0.00367647	0	634	272	362	ADD	3.94902	1.66521	5.62398	1.75162
11	ENSG00000196371	UTR3	FUT4	0.0118297	0.0220588	0.00414365	634	272	362	ADD	1.65896	0.699544	5.62395	1.75162
11	ENSG00000204571	medium_COD	KRTAP5-11	0.00236593	0	0.00414365	634	272	362	ADD	-3.29077	1.38768	5.62366	1.75155
11	ENSG00000197345	medium_COD	MRPL21	0.00157729	0	0.00276243	634	272	362	ADD	-4.00738	1.69034	5.62049	1.75076
1	ENSG00000186283	UTR3	TOR3A	0.00394322	0.00735294	0.00138122	634	272	362	ADD	4.6199	1.94874	5.62027	1.75071
7	ENSG00000135245	UTR3	HILPDA	0.00473186	0.0110294	0	634	272	362	ADD	2.8251	1.19183	5.61871	1.75032
15	ENSG00000137809	UTR3	ITGA11	0.0181388	0.0110294	0.0234807	634	272	362	ADD	-1.23979	0.523042	5.61855	1.75028
16	ENSG00000197165	PROM	SULT1A2	0.00630915	0.0110294	0.00276243	634	272	362	ADD	3.41544	1.44152	5.61373	1.74909
3	ENSG00000177842	UTR3	ZNF620	0.00394322	0.00735294	0.00138122	634	272	362	ADD	3.24056	1.36784	5.61262	1.74881
13	ENSG00000122033	UTR5	MTIF3	0.00236593	0.00551471	0	634	272	362	ADD	3.436	1.45069	5.60989	1.74813
17	ENSG00000182156	UTR3	ENPP7	0.00157729	0	0.00276243	634	272	362	ADD	-3.98287	1.68173	5.60891	1.74789
17	ENSG00000182156	UTR3_CADD	ENPP7	0.00157729	0	0.00276243	634	272	362	ADD	-3.98287	1.68173	5.60891	1.74789
5	ENSG00000119048	UTR3_CADD	UBE2B	0.00157729	0	0.00276243	634	272	362	ADD	-4.00513	1.69137	5.60734	1.7475
5	ENSG00000145703	PROM_CADD	IQGAP2	0.00236593	0	0.00414365	634	272	362	ADD	-3.99279	1.6872	5.60044	1.74579
7	ENSG00000146859	UTR3	TMEM140	0.00315457	0	0.00552486	634	272	362	ADD	-3.98321	1.68339	5.59883	1.74539
19	ENSG00000099326	UTR5	MZF1	0.00157729	0	0.00276243	634	272	362	ADD	-3.97448	1.68039	5.59424	1.74425
19	ENSG00000099326	UTR5_CADD	MZF1	0.00157729	0	0.00276243	634	272	362	ADD	-3.97448	1.68039	5.59424	1.74425
9	ENSG00000106852	UTR3_CADD	LHX6	0.00315457	0	0.00552486	634	272	362	ADD	-2.69997	1.14187	5.59099	1.74345
17	ENSG00000167105	PROM	TMEM92	0.00157729	0	0.00276243	634	272	362	ADD	-3.99741	1.69062	5.59069	1.74337
4	ENSG00000074211	medium_COD	PPP2R2C	0.00236593	0.00551471	0	634	272	362	ADD	3.93067	1.66242	5.59055	1.74334
12	ENSG00000084463	PROM	WBP11	0.00315457	0	0.00552486	634	272	362	ADD	-3.04692	1.28886	5.58872	1.74289
16	ENSG00000152910	PROM	CNTNAP4	0.00236593	0	0.00414365	634	272	362	ADD	-3.99728	1.69118	5.58663	1.74237
16	ENSG00000103249	UTR3	CLCN7	0.00946372	0.0147059	0.00552486	634	272	362	ADD	2.28198	0.965623	5.58483	1.74192
1	ENSG00000131697	PROM	NPHP4	0.00473186	0.0110294	0	634	272	362	ADD	2.77526	1.17455	5.58293	1.74145
2	ENSG00000143919	medium_COD	CAMKMT	0.00157729	0.00367647	0	634	272	362	ADD	3.93046	1.66361	5.58189	1.74119
10	ENSG00000151553	UTR3	FHIP2A	0.00946372	0.00551471	0.0124309	634	272	362	ADD	-1.73952	0.736396	5.58002	1.7407300000000001
2	ENSG00000213337	UTR3	ANKRD39	0.00157729	0	0.00276243	634	272	362	ADD	-3.14678	1.33231	5.57853	1.74036
1	ENSG00000070785	UTR3	EIF2B3	0.00157729	0	0.00276243	634	272	362	ADD	-4.00377	1.69576	5.57457	1.73938
19	ENSG00000060558	PROM	GNA15	0.00630915	0	0.0110497	634	272	362	ADD	-3.27596	1.38782	5.572	1.73874
5	ENSG00000286169	PROM	NA	0.00394322	0	0.00690608	634	272	362	ADD	-2.75077	1.16539	5.5714	1.73859
1	ENSG00000162512	UTR3	SDC3	0.00709779	0.00735294	0.00690608	634	272	362	ADD	-1.89852	0.804449	5.56971	1.73817
5	ENSG00000074317	UTR3	SNCB	0.00236593	0.00551471	0	634	272	362	ADD	3.92833	1.66464	5.56897	1.73799
8	ENSG00000104290	medium_COD	FZD3	0.00236593	0	0.00414365	634	272	362	ADD	-4.00343	1.69722	5.564	1.73675
11	ENSG00000166352	PROM	IFTAP	0.00157729	0.00367647	0	634	272	362	ADD	3.44924	1.46231	5.56376	1.7367
11	ENSG00000166352	PROM_CADD	IFTAP	0.00157729	0.00367647	0	634	272	362	ADD	3.44924	1.46231	5.56376	1.7367
11	ENSG00000175097	medium_COD	RAG2	0.00157729	0.00367647	0	634	272	362	ADD	3.44924	1.46231	5.56376	1.7367
5	ENSG00000197043	medium_COD	ANXA6	0.00867508	0.00367647	0.0124309	634	272	362	ADD	-1.8072	0.766541	5.55827	1.73533
1	ENSG00000157916	PROM_CADD	RER1	0.00236593	0.00551471	0	634	272	362	ADD	3.42703	1.45393	5.55579	1.73472
3	ENSG00000163904	UTR3_CADD	SENP2	0.00394322	0.00183824	0.00552486	634	272	362	ADD	-2.27879	0.967017	5.55318	1.73407
6	ENSG00000118507	UTR3	AKAP7	0.00236593	0.00367647	0.00138122	634	272	362	ADD	4.33041	1.83909	5.54438	1.73189
4	ENSG00000138674	medium_COD	SEC31A	0.00709779	0.0128676	0.00276243	634	272	362	ADD	2.32004	0.985354	5.54381	1.73175
15	ENSG00000184277	PROM	TM2D3	0.00394322	0.00183824	0.00552486	634	272	362	ADD	-2.57289	1.09277	5.54352	1.73167
10	ENSG00000151929	medium_COD	BAG3	0.00630915	0	0.0110497	634	272	362	ADD	-3.06431	1.30155	5.54298	1.73154
22	ENSG00000100304	medium_COD	TTLL12	0.00473186	0	0.00828729	634	272	362	ADD	-2.76444	1.17421	5.54272	1.73148
3	ENSG00000169760	UTR5	NLGN1	0.00157729	0	0.00276243	634	272	362	ADD	-3.99885	1.69899	5.5397	1.73073
12	ENSG00000256825	PROM	NA	0.0055205	0.00183824	0.00828729	634	272	362	ADD	-1.98699	0.844288	5.53871	1.73048
11	ENSG00000183313	PROM	OR52L1	0.00394322	0	0.00690608	634	272	362	ADD	-3.06708	1.30336	5.53758	1.7302
19	ENSG00000121297	UTR3_CADD	TSHZ3	0.00236593	0	0.00414365	634	272	362	ADD	-3.99248	1.69711	5.53432	1.72939
9	ENSG00000165115	UTR3	KIF27	0.00709779	0.0128676	0.00276243	634	272	362	ADD	2.02311	0.860058	5.53329	1.72913
15	ENSG00000140548	UTR3	ZNF710	0.00788644	0.00367647	0.0110497	634	272	362	ADD	-1.81459	0.771448	5.53277	1.72901
9	ENSG00000119522	PROM	DENND1A	0.00394322	0.00919118	0	634	272	362	ADD	2.70388	1.14954	5.53252	1.72895
17	ENSG00000108883	UTR3	EFTUD2	0.00394322	0.00735294	0.00138122	634	272	362	ADD	2.36747	1.00659	5.53181	1.72877
16	ENSG00000184730	medium_COD	APOBR	0.0055205	0.00183824	0.00828729	634	272	362	ADD	-2.47827	1.05373	5.53143	1.72867
11	ENSG00000173992	PROM	CCS	0.00236593	0.00551471	0	634	272	362	ADD	3.50828	1.49219	5.52763	1.72773
10	ENSG00000108175	UTR3_CADD	ZMIZ1	0.00394322	0.00183824	0.00552486	634	272	362	ADD	-2.8128	1.19648	5.52673	1.72751
19	ENSG00000121406	PROM	ZNF549	0.00315457	0	0.00552486	634	272	362	ADD	-3.28557	1.39764	5.52621	1.72738
1	ENSG00000143183	UTR5	TMCO1	0.00157729	0	0.00276243	634	272	362	ADD	-4.00092	1.702	5.52586	1.72729
1	ENSG00000143179	UTR5	UCK2	0.00157729	0	0.00276243	634	272	362	ADD	-4.00092	1.702	5.52586	1.72729
20	ENSG00000197818	PROM	SLC9A8	0.00236593	0	0.00414365	634	272	362	ADD	-2.89729	1.23265	5.52469	1.727
4	ENSG00000138756	medium_COD	BMP2K	0.0055205	0.00183824	0.00828729	634	272	362	ADD	-2.22532	0.946876	5.5233	1.72666
1	ENSG00000162654	medium_COD	GBP4	0.0055205	0.0110294	0.00138122	634	272	362	ADD	2.18309	0.92907	5.52135	1.72617
1	ENSG00000163349	medium_COD	HIPK1	0.00867508	0.00367647	0.0124309	634	272	362	ADD	-1.74886	0.74437	5.51992	1.72582
5	ENSG00000113739	UTR3	STC2	0.00788644	0.0128676	0.00414365	634	272	362	ADD	2.28926	0.974433	5.51933	1.72567
17	ENSG00000141551	medium_COD	CSNK1D	0.00315457	0.00735294	0	634	272	362	ADD	3.82396	1.62775	5.51888	1.72556
3	ENSG00000078081	UTR3	LAMP3	0.0055205	0.00183824	0.00828729	634	272	362	ADD	-2.58878	1.10207	5.51792	1.72532
10	ENSG00000059915	medium_COD	PSD	0.00630915	0.0110294	0.00276243	634	272	362	ADD	2.243	0.95487	5.51787	1.72531
16	ENSG00000103150	UTR3	MLYCD	0.0410095	0.0367647	0.0441989	634	272	362	ADD	-0.880985	0.375228	5.51247	1.72397
4	ENSG00000237765	pLoF	FAM200B	0.00159236	0	0.00280899	628	272	356	ADD	-3.07777	1.31104	5.51109	1.72362
4	ENSG00000237765	strong_COD	FAM200B	0.00159236	0	0.00280899	628	272	356	ADD	-3.07777	1.31104	5.51109	1.72362
16	ENSG00000125170	PROM	DOK4	0.00157729	0.00367647	0	634	272	362	ADD	3.95078	1.68307	5.51013	1.72339
16	ENSG00000125170	PROM_CADD	DOK4	0.00157729	0.00367647	0	634	272	362	ADD	3.95078	1.68307	5.51013	1.72339
1	ENSG00000185499	PROM	MUC1	0.00315457	0	0.00552486	634	272	362	ADD	-3.96343	1.68862	5.50909	1.72313
13	ENSG00000133115	medium_COD	STOML3	0.00157729	0	0.00276243	634	272	362	ADD	-3.27943	1.39731	5.50822	1.72291
17	ENSG00000205899	medium_COD	BHLHA9	0.00394322	0.00735294	0.00138122	634	272	362	ADD	2.61977	1.11656	5.50507	1.72213
17	ENSG00000154229	medium_COD	PRKCA	0.00394322	0	0.00690608	634	272	362	ADD	-2.79006	1.18927	5.50386	1.72183
10	ENSG00000151650	PROM	VENTX	0.0055205	0.00183824	0.00828729	634	272	362	ADD	-2.35962	1.00657	5.4954	1.71973
9	ENSG00000095303	UTR3	PTGS1	0.00394322	0.00735294	0.00138122	634	272	362	ADD	3.09563	1.32054	5.49533	1.71971
9	ENSG00000204669	PROM	C9orf57	0.00788644	0.00551471	0.00966851	634	272	362	ADD	-1.83884	0.784502	5.49415	1.71942
4	ENSG00000164096	UTR3	C4orf3	0.00473186	0.00919118	0.00138122	634	272	362	ADD	2.70769	1.15519	5.49405	1.71939
5	ENSG00000164406	PROM_CADD	LEAP2	0.00157729	0.00367647	0	634	272	362	ADD	3.95415	1.68724	5.49228	1.71895
1	ENSG00000188585	medium_COD	CLEC20A	0.00630915	0.00919118	0.00414365	634	272	362	ADD	2.79691	1.1936	5.49082	1.71859
7	ENSG00000106344	UTR3	RBM28	0.0315457	0.0257353	0.0359116	634	272	362	ADD	-0.994475	0.424504	5.48812	1.71792
2	ENSG00000173166	UTR3	RAPH1	0.0205047	0.0257353	0.0165746	634	272	362	ADD	1.28787	0.54984	5.48617	1.71743
4	ENSG00000064042	UTR3_CADD	LIMCH1	0.00236593	0.00551471	0	634	272	362	ADD	2.82766	1.20733	5.48533	1.71723
5	ENSG00000113492	medium_COD	AGXT2	0.0055205	0	0.00966851	634	272	362	ADD	-2.80601	1.19819	5.4844	1.717
21	ENSG00000177398	medium_COD	UMODL1	0.0118297	0.0147059	0.00966851	634	272	362	ADD	2.04549	0.873639	5.48187	1.71637
8	ENSG00000168453	UTR5	HR	0.00157729	0.00367647	0	634	272	362	ADD	3.51606	1.50199	5.47999	1.7159
8	ENSG00000168453	UTR5_CADD	HR	0.00157729	0.00367647	0	634	272	362	ADD	3.51606	1.50199	5.47999	1.7159
8	ENSG00000022567	UTR3_CADD	SLC45A4	0.00157729	0.00367647	0	634	272	362	ADD	3.94023	1.68359	5.47735	1.71524
5	ENSG00000164403	UTR3	SHROOM1	0.00157729	0.00183824	0.00138122	634	272	362	ADD	3.29606	1.40858	5.47551	1.71479
7	ENSG00000065883	UTR3	CDK13	0.0157729	0.0257353	0.00828729	634	272	362	ADD	1.53026	0.654039	5.47422	1.71447
10	ENSG00000214413	UTR3	BBIP1	0.00238095	0.00183824	0.0027933	630	272	358	ADD	-2.51731	1.07616	5.47168	1.71383
8	ENSG00000176853	UTR3_CADD	FAM91A1	0.00159744	0.00183824	0.00141243	626	272	354	ADD	-3.36906	1.44046	5.47034	1.7135
20	ENSG00000087589	UTR3	CASS4	0.00157729	0.00367647	0	634	272	362	ADD	3.9443	1.68673	5.46826	1.71298
9	ENSG00000081377	medium_COD	CDC14B	0.00236593	0.00551471	0	634	272	362	ADD	3.51787	1.50449	5.46738	1.71277
8	ENSG00000168619	medium_COD	ADAM18	0.0055205	0.00919118	0.00276243	634	272	362	ADD	2.18567	0.934852	5.46615	1.71246
19	ENSG00000175221	PROM_CADD	MED16	0.00236593	0	0.00414365	634	272	362	ADD	-3.21137	1.37367	5.46528	1.71224
13	ENSG00000285566	PROM	NA	0.00157729	0	0.00276243	634	272	362	ADD	-3.99568	1.70987	5.46076	1.71112
9	ENSG00000196781	PROM	TLE1	0.00394322	0.00183824	0.00552486	634	272	362	ADD	-2.49905	1.06948	5.46016	1.71097
13	ENSG00000242715	medium_COD	CCDC169	0.00157729	0.00367647	0	634	272	362	ADD	3.94638	1.68902	5.45918	1.71073
7	ENSG00000106123	UTR3	EPHB6	0.00157729	0	0.00276243	634	272	362	ADD	-3.99737	1.71112	5.45745	1.7103
19	ENSG00000185361	UTR3	TNFAIP8L1	0.011041	0.0147059	0.00828729	634	272	362	ADD	1.76198	0.754293	5.45656	1.71008
1	ENSG00000277726	PROM	NA	0.00236593	0	0.00414365	634	272	362	ADD	-3.98227	1.70481	5.4564	1.71004
16	ENSG00000183196	medium_COD	CHST6	0.00394322	0.00735294	0.00138122	634	272	362	ADD	3.00666	1.28765	5.45222	1.709
8	ENSG00000169490	UTR3	TM2D2	0.00867508	0.00551471	0.0110497	634	272	362	ADD	-1.70234	0.729263	5.4491	1.70822
1	ENSG00000160097	UTR3_CADD	FNDC5	0.00315457	0.00735294	0	634	272	362	ADD	3.37086	1.44414	5.44832	1.70803
17	ENSG00000087095	UTR3_CADD	NLK	0.0055205	0.00735294	0.00414365	634	272	362	ADD	2.55932	1.09646	5.44832	1.70803
16	ENSG00000140839	UTR5	CLEC18B	0.00157729	0	0.00276243	634	272	362	ADD	-3.99758	1.71282	5.44718	1.70775
8	ENSG00000261150	PROM_CADD	EPPK1	0.00157729	0.00367647	0	634	272	362	ADD	3.9534	1.69428	5.44464	1.70711
10	ENSG00000223601	PROM	EBLN1	0.00157729	0.00367647	0	634	272	362	ADD	3.94843	1.6924	5.44308	1.70673
5	ENSG00000164284	UTR3_CADD	GRPEL2	0.00157729	0	0.00276243	634	272	362	ADD	-3.9971	1.71329	5.44288	1.70668
5	ENSG00000164188	UTR5	RANBP3L	0.00237718	0	0.00417827	631	272	359	ADD	-2.9867	1.28048	5.44048	1.70608
7	ENSG00000070882	strong_COD	OSBPL3	0.00157729	0.00367647	0	634	272	362	ADD	3.94341	1.69093	5.43867	1.70563
11	ENSG00000167792	UTR5	NDUFV1	0.0055205	0.0110294	0.00138122	634	272	362	ADD	2.26026	0.969314	5.43738	1.70531
1	ENSG00000188976	PROM	NOC2L	0.00315457	0	0.00552486	634	272	362	ADD	-3.30917	1.41926	5.43643	1.70507
7	ENSG00000177706	medium_COD	FAM20C	0.00315457	0.00551471	0.00138122	634	272	362	ADD	2.29598	0.984806	5.43544	1.70483
10	ENSG00000203772	UTR3	SPRN	0.00867508	0.0183824	0.00138122	634	272	362	ADD	2.79162	1.19745	5.43492	1.7047
6	ENSG00000153162	medium_COD	BMP6	0.00315457	0	0.00552486	634	272	362	ADD	-3.26135	1.39902	5.43434	1.70455
14	ENSG00000131323	medium_COD	TRAF3	0.00157729	0	0.00276243	634	272	362	ADD	-4.00025	1.71626	5.4326	1.70412
6	ENSG00000130363	UTR3	RSPH3	0.00630915	0.00735294	0.00552486	634	272	362	ADD	2.11347	0.90677	5.43247	1.70409
5	ENSG00000119048	PROM	UBE2B	0.0055205	0.00183824	0.00828729	634	272	362	ADD	-2.6439	1.13435	5.4324	1.70407
15	ENSG00000169918	UTR3_CADD	OTUD7A	0.00315457	0.00735294	0	634	272	362	ADD	2.67995	1.14987	5.43191	1.70395
16	ENSG00000122254	PROM	HS3ST2	0.00157729	0.00367647	0	634	272	362	ADD	3.94401	1.69231	5.43145	1.70383
20	ENSG00000125817	PROM_CADD	CENPB	0.00157978	0	0.00277008	633	272	361	ADD	-4.00338	1.71782	5.43124	1.70378
1	ENSG00000116833	medium_COD	NR5A2	0.0055205	0.00735294	0.00414365	634	272	362	ADD	2.27128	0.974713	5.4298400000000004	1.70343
2	ENSG00000168582	PROM	CRYGA	0.00236593	0.00551471	0	634	272	362	ADD	3.56416	1.52978	5.42822	1.70303
3	ENSG00000177646	pLoF	ACAD9	0.00157729	0.00183824	0.00138122	634	272	362	ADD	3.25792	1.39846	5.42721	1.70278
6	ENSG00000153046	PROM	CDYL	0.00630915	0.0128676	0.00138122	634	272	362	ADD	2.79151	1.19837	5.42623	1.70254
17	ENSG00000270765	UTR5	GAS2L2	0.00157729	0	0.00276243	634	272	362	ADD	-3.99741	1.71609	5.42598	1.70247
20	ENSG00000188559	UTR3_CADD	RALGAPA2	0.00157729	0	0.00276243	634	272	362	ADD	-4.01209	1.72278	5.42354	1.70187
1	ENSG00000117395	medium_COD	EBNA1BP2	0.00157729	0.00367647	0	634	272	362	ADD	3.94446	1.69382	5.42301	1.70174
4	ENSG00000163453	PROM	IGFBP7	0.00630915	0.0110294	0.00276243	634	272	362	ADD	2.359	1.01309	5.42197	1.70148
10	ENSG00000196793	medium_COD	ZNF239	0.00315457	0.00183824	0.00414365	634	272	362	ADD	-3.13839	1.3479	5.42127	1.7013
5	ENSG00000164284	UTR3	GRPEL2	0.00394322	0.00183824	0.00552486	634	272	362	ADD	-2.67986	1.15102	5.42071	1.70116
3	ENSG00000185313	PROM_CADD	SCN10A	0.00157729	0	0.00276243	634	272	362	ADD	-4.00309	1.71953	5.41965	1.7009
10	ENSG00000107831	PROM	FGF8	0.00157978	0.00369004	0	633	271	362	ADD	3.07561	1.32125	5.41867	1.70066
10	ENSG00000107831	PROM_CADD	FGF8	0.00157978	0.00369004	0	633	271	362	ADD	3.07561	1.32125	5.41867	1.70066
19	ENSG00000175221	PROM	MED16	0.00946372	0.00551471	0.0124309	634	272	362	ADD	-1.62054	0.696298	5.41662	1.70015
20	ENSG00000101327	medium_COD	PDYN	0.00157729	0	0.00276243	634	272	362	ADD	-3.98222	1.71129	5.41505	1.69975
5	ENSG00000061455	UTR3	PRDM6	0.0228707	0.03125	0.0165746	634	272	362	ADD	1.14215	0.490838	5.41466	1.69966
12	ENSG00000067798	PROM	NAV3	0.0055205	0.00183824	0.00828729	634	272	362	ADD	-2.29535	0.986505	5.41377	1.69944
10	ENSG00000204010	PROM	IFIT1B	0.00315457	0	0.00552486	634	272	362	ADD	-3.09642	1.3308	5.4137	1.69942
15	ENSG00000104154	UTR3	SLC30A4	0.0134069	0.00367647	0.0207182	634	272	362	ADD	-1.52183	0.654062	5.41369	1.69942
2	ENSG00000119862	UTR3_CADD	LGALSL	0.00394322	0	0.00690608	634	272	362	ADD	-3.98823	1.71431	5.41228	1.69907
4	ENSG00000138768	medium_COD	USO1	0.00315457	0.00735294	0	634	272	362	ADD	3.42586	1.47304	5.40894	1.69823
7	ENSG00000136279	medium_COD	DBNL	0.00315457	0	0.00552486	634	272	362	ADD	-3.01652	1.29713	5.40812	1.69803
17	ENSG00000188612	UTR3	SUMO2	0.0134069	0.0165441	0.0110497	634	272	362	ADD	1.53055	0.658172	5.40773	1.69793
23	ENSG00000101974	PROM	ATP11C	0.00473186	0	0.00828729	634	272	362	ADD	-3.34002	1.43645	5.40648	1.69762
13	ENSG00000165572	UTR3	KBTBD6	0.00473186	0	0.00828729	634	272	362	ADD	-2.86787	1.23348	5.40569	1.69743
23	ENSG00000274588	PROM_CADD	DGKK	0.00157729	0.00183824	0.00138122	634	272	362	ADD	3.25258	1.39912	5.40442	1.69711
9	ENSG00000165695	medium_COD	AK8	0.00315457	0	0.00552486	634	272	362	ADD	-3.05179	1.31284	5.40361	1.69691
14	ENSG00000100490	PROM	CDKL1	0.00315457	0	0.00552486	634	272	362	ADD	-2.73872	1.17826	5.4027	1.69668
16	ENSG00000183196	strong_COD	CHST6	0.00236593	0.00551471	0	634	272	362	ADD	2.90859	1.25134	5.4027	1.69668
22	ENSG00000185651	UTR3	UBE2L3	0.00394322	0.00735294	0.00138122	634	272	362	ADD	2.25501	0.970195	5.40231	1.69659
7	ENSG00000010270	UTR3	STARD3NL	0.00315457	0.00367647	0.00276243	634	272	362	ADD	2.4511	1.05458	5.40211	1.69654
4	ENSG00000153012	PROM	LGI2	0.00157729	0	0.00276243	634	272	362	ADD	-3.99592	1.71956	5.40006	1.69603
4	ENSG00000163319	medium_COD	MRPS18C	0.00157729	0	0.00276243	634	272	362	ADD	-3.99592	1.71956	5.40006	1.69603
17	ENSG00000141562	ENH	NARF	0.00157729	0	0.00276243	634	272	362	ADD	-3.99592	1.71956	5.40006	1.69603
12	ENSG00000111647	PROM	UHRF1BP1L	0.00236593	0	0.00414365	634	272	362	ADD	-3.99863	1.72075	5.39992	1.69599
7	ENSG00000258083	medium_COD	OR9A4	0.00473186	0.00919118	0.00138122	634	272	362	ADD	3.01836	1.29903	5.39891	1.69574
21	ENSG00000157578	medium_COD	LCA5L	0.00473186	0.00367647	0.00552486	634	272	362	ADD	-2.23929	0.963797	5.39821	1.69556
8	ENSG00000137575	UTR3	SDCBP	0.00394322	0.00919118	0	634	272	362	ADD	3.53402	1.52142	5.39559	1.69491
19	ENSG00000142546	PROM_CADD	NOSIP	0.00236593	0	0.00414365	634	272	362	ADD	-3.99626	1.72072	5.39369	1.69444
17	ENSG00000173757	UTR3	STAT5B	0.00788644	0.0147059	0.00276243	634	272	362	ADD	1.97187	0.849057	5.39363	1.69443
4	ENSG00000109670	PROM	FBXW7	0.0055205	0	0.00966851	634	272	362	ADD	-2.69186	1.15911	5.39329	1.69434
4	ENSG00000109670	PROM_CADD	FBXW7	0.0055205	0	0.00966851	634	272	362	ADD	-2.69186	1.15911	5.39329	1.69434
9	ENSG00000170681	UTR3	CAVIN4	0.00315457	0.00735294	0	634	272	362	ADD	2.87834	1.23999	5.38826	1.69309
11	ENSG00000174791	medium_COD	RIN1	0.00788644	0.00367647	0.0110497	634	272	362	ADD	-1.88766	0.813216	5.38808	1.69304
13	ENSG00000122033	PROM	MTIF3	0.00315457	0	0.00552486	634	272	362	ADD	-3.28632	1.41614	5.38526	1.69234
2	ENSG00000153253	UTR3	SCN3A	0.0055205	0.00183824	0.00828729	634	272	362	ADD	-2.1359	0.920595	5.38303	1.69179
20	ENSG00000198053	PROM	SIRPA	0.00315457	0.00551471	0.00138122	634	272	362	ADD	3.42973	1.47825	5.38302	1.69179
19	ENSG00000170608	medium_COD	FOXA3	0.00157729	0.00367647	0	634	272	362	ADD	3.9339	1.69558	5.38281	1.69173
17	ENSG00000065559	PROM	MAP2K4	0.00157729	0	0.00276243	634	272	362	ADD	-3.99976	1.72398	5.38273	1.69171
16	ENSG00000140983	UTR3	RHOT2	0.00394322	0.00735294	0.00138122	634	272	362	ADD	3.05342	1.3168	5.37689	1.69026
2	ENSG00000196950	UTR3	SLC39A10	0.00473186	0.00183824	0.00690608	634	272	362	ADD	-2.87527	1.24001	5.37658	1.69018
12	ENSG00000135472	medium_COD	FAIM2	0.00157729	0	0.00276243	634	272	362	ADD	-3.99526	1.72305	5.37645	1.69015
1	ENSG00000162385	UTR5	MAGOH	0.00236593	0.00183824	0.00276243	634	272	362	ADD	-3.29442	1.42093	5.37541	1.68989
20	ENSG00000198053	PROM_CADD	SIRPA	0.00236593	0.00551471	0	634	272	362	ADD	3.40977	1.47098	5.37329	1.68936
2	ENSG00000168280	UTR3_CADD	KIF5C	0.00236593	0	0.00414365	634	272	362	ADD	-4.00237	1.72665	5.37313	1.68932
5	ENSG00000171530	UTR3	TBCA	0.00394945	0.00183824	0.00554017	633	272	361	ADD	-2.82784	1.2201	5.37185	1.689
11	ENSG00000137693	UTR3	YAP1	0.00867508	0.0147059	0.00414365	634	272	362	ADD	1.87279	0.808085	5.37112	1.68882
2	ENSG00000169564	medium_COD	PCBP1	0.00236593	0.00367647	0.00138122	634	272	362	ADD	3.38985	1.46289	5.3695	1.68842
4	ENSG00000151617	UTR5_CADD	EDNRA	0.00236593	0.00551471	0	634	272	362	ADD	3.9277	1.69509	5.36898	1.68829
12	ENSG00000258102	PROM	MAP1LC3B2	0.00157729	0	0.00276243	634	272	362	ADD	-4.00083	1.72751	5.36362	1.68696
5	ENSG00000131732	UTR3	ZCCHC9	0.00157729	0	0.00276243	634	272	362	ADD	-4.0035	1.72874	5.36316	1.68684
17	ENSG00000182742	PROM_CADD	HOXB4	0.00157729	0	0.00276243	634	272	362	ADD	-4.0035	1.72874	5.36316	1.68684
5	ENSG00000113555	strong_COD	PCDH12	0.00157729	0	0.00276243	634	272	362	ADD	-3.36231	1.45225	5.36035	1.68614
2	ENSG00000158417	PROM	EIF5B	0.00394322	0.00183824	0.00552486	634	272	362	ADD	-2.66328	1.15072	5.35665	1.68522
2	ENSG00000115514	PROM	TXNDC9	0.00394322	0.00183824	0.00552486	634	272	362	ADD	-2.66328	1.15072	5.35665	1.68522
4	ENSG00000109610	PROM_CADD	SOD3	0.00157729	0.00183824	0.00138122	634	272	362	ADD	3.9381	1.70158	5.35634	1.68514
21	ENSG00000241123	UTR3	KRTAP10-5	0.00157729	0	0.00276243	634	272	362	ADD	-3.99821	1.72772	5.35534	1.68489
12	ENSG00000135446	PROM	CDK4	0.00236593	0	0.00414365	634	272	362	ADD	-4.01019	1.73297	5.35485	1.68477
19	ENSG00000176182	PROM	MYPOP	0.00315457	0	0.00552486	634	272	362	ADD	-2.70181	1.16756	5.35486	1.68477
19	ENSG00000105427	PROM	CNFN	0.00157729	0.00183824	0.00138122	634	272	362	ADD	3.9178	1.69352	5.35183	1.68402
12	ENSG00000111087	UTR5	GLI1	0.00157729	0	0.00276243	634	272	362	ADD	-3.998	1.72826	5.35144	1.68392
12	ENSG00000111087	UTR5_CADD	GLI1	0.00157729	0	0.00276243	634	272	362	ADD	-3.998	1.72826	5.35144	1.68392
17	ENSG00000179409	PROM	GEMIN4	0.00394322	0.00183824	0.00552486	634	272	362	ADD	-2.37701	1.02763	5.35041	1.68366
6	ENSG00000112761	PROM	CCN6	0.00394322	0.00183824	0.00552486	634	272	362	ADD	-2.26938	0.981291	5.34835	1.68315
6	ENSG00000178233	UTR3_CADD	TMEM151B	0.00157729	0	0.00276243	634	272	362	ADD	-3.99026	1.72553	5.34761	1.68297
16	ENSG00000162006	PROM	MSLNL	0.0055205	0.00367647	0.00690608	634	272	362	ADD	-2.12004	0.916782	5.34758	1.68296
3	ENSG00000121570	UTR3	DPPA4	0.00709779	0.00183824	0.0110497	634	272	362	ADD	-1.87613	0.811326	5.3473	1.68289
14	ENSG00000100665	UTR5	SERPINA4	0.00157729	0	0.00276243	634	272	362	ADD	-3.99592	1.72819	5.34627	1.68263
12	ENSG00000139289	PROM	PHLDA1	0.00236593	0.00367647	0.00138122	634	272	362	ADD	3.04082	1.3154	5.34398	1.6820600000000001
11	ENSG00000137491	medium_COD	SLCO2B1	0.00236593	0	0.00414365	634	272	362	ADD	-3.34665	1.44771	5.3439	1.68204
19	ENSG00000197619	UTR5	ZNF615	0.00157729	0	0.00276243	634	272	362	ADD	-3.9797	1.72192	5.34163	1.68148
17	ENSG00000120094	medium_COD	HOXB1	0.00236593	0.00367647	0.00138122	634	272	362	ADD	3.68423	1.59437	5.33968	1.68099
8	ENSG00000164741	UTR5	DLC1	0.00157729	0	0.00276243	634	272	362	ADD	-3.2393	1.4021	5.33755	1.68046
1	ENSG00000188529	PROM	SRSF10	0.00315457	0.00183824	0.00414365	634	272	362	ADD	-2.51493	1.08868	5.33648	1.68019
2	ENSG00000115593	strong_COD	SMYD1	0.00236593	0	0.00414365	634	272	362	ADD	-3.23039	1.39867	5.33434	1.67966
7	ENSG00000257093	UTR3	DENND11	0.0157729	0.0257353	0.00828729	634	272	362	ADD	1.26895	0.549459	5.33358	1.67947
11	ENSG00000176495	UTR3	OR5AN1	0.0189274	0.0275735	0.0124309	634	272	362	ADD	1.36758	0.592229	5.33245	1.67919
1	ENSG00000163462	PROM	TRIM46	0.00157729	0	0.00276243	634	272	362	ADD	-3.98932	1.72783	5.33081	1.67878
5	ENSG00000198108	UTR3	CHSY3	0.00157729	0	0.00276243	634	272	362	ADD	-3.98932	1.72783	5.33081	1.67878
9	ENSG00000205442	medium_COD	IZUMO3	0.00315457	0	0.00552486	634	272	362	ADD	-2.64494	1.14565	5.33004	1.67859
10	ENSG00000089876	PROM	DHX32	0.00236593	0.00551471	0	634	272	362	ADD	3.78469	1.63944	5.32927	1.6784
7	ENSG00000253293	PROM_CADD	HOXA10	0.00157729	0	0.00276243	634	272	362	ADD	-3.98597	1.72664	5.32922	1.67838
1	ENSG00000168765	PROM	GSTM4	0.00315457	0.00551471	0.00138122	634	272	362	ADD	3.01447	1.30597	5.32793	1.67806
20	ENSG00000022277	PROM	RTF2	0.00315457	0.00735294	0	634	272	362	ADD	3.94832	1.71094	5.32545	1.67745
5	ENSG00000178338	PROM_CADD	ZNF354B	0.00157729	0.00367647	0	634	272	362	ADD	3.42552	1.48467	5.32344	1.67694
11	ENSG00000176102	PROM	CSTF3	0.00315457	0.00735294	0	634	272	362	ADD	2.8947	1.25486	5.32126	1.6764
17	ENSG00000184922	medium_COD	FMNL1	0.00394322	0.00551471	0.00276243	634	272	362	ADD	2.57836	1.11774	5.32122	1.67639
9	ENSG00000070601	UTR5	FRMPD1	0.00236593	0	0.00414365	634	272	362	ADD	-3.06679	1.32958	5.3203	1.67616
5	ENSG00000155846	PROM	PPARGC1B	0.00394322	0	0.00690608	634	272	362	ADD	-3.23686	1.40355	5.31855	1.67573
16	ENSG00000140987	medium_COD	ZSCAN32	0.00394322	0.00919118	0	634	272	362	ADD	3.53269	1.53184	5.31848	1.67571
13	ENSG00000126231	PROM	PROZ	0.00157729	0.00183824	0.00138122	634	272	362	ADD	-3.27386	1.41967	5.31801	1.67559
2	ENSG00000135999	UTR3_CADD	EPC2	0.00394322	0	0.00690608	634	272	362	ADD	-3.99087	1.7324600000000001	5.30648	1.67272
4	ENSG00000087269	PROM	NOP14	0.00236593	0	0.00414365	634	272	362	ADD	-3.24513	1.40885	5.30558	1.67249
10	ENSG00000095539	UTR3	SEMA4G	0.00315457	0.00735294	0	634	272	362	ADD	2.91373	1.26503	5.30516	1.67239
15	ENSG00000140400	pLoF	MAN2C1	0.00236593	0	0.00414365	634	272	362	ADD	-3.9889	1.73272	5.29965	1.67101
10	ENSG00000256892	UTR5	NA	0.00316957	0.00735294	0	631	272	359	ADD	3.34286	1.45228	5.29825	1.67067
10	ENSG00000095539	UTR3_CADD	SEMA4G	0.00236593	0.00551471	0	634	272	362	ADD	2.91315	1.26567	5.2977	1.67053
16	ENSG00000125166	medium_COD	GOT2	0.00315457	0.00735294	0	634	272	362	ADD	2.81378	1.22251	5.29758	1.6705
8	ENSG00000153310	PROM_CADD	CYRIB	0.00394322	0	0.00690608	634	272	362	ADD	-2.91814	1.26795	5.29673	1.67029
5	ENSG00000079215	UTR3	SLC1A3	0.00315457	0.00551471	0.00138122	634	272	362	ADD	4.14295	1.80035	5.2955	1.66998
6	ENSG00000135541	PROM_CADD	AHI1	0.00157729	0	0.00276243	634	272	362	ADD	-3.96466	1.72294	5.29505	1.66987
1	ENSG00000134242	medium_COD	PTPN22	0.00236593	0	0.00414365	634	272	362	ADD	-3.97816	1.72903	5.29369	1.66953
1	ENSG00000183888	UTR3	SRARP	0.00473186	0.00183824	0.00690608	634	272	362	ADD	-2.85127	1.23931	5.29315	1.66939
1	ENSG00000142627	UTR3	EPHA2	0.00157729	0.00367647	0	634	272	362	ADD	3.04916	1.32534	5.29304	1.66937
2	ENSG00000135999	UTR3	EPC2	0.00473186	0	0.00828729	634	272	362	ADD	-3.98803	1.73347	5.29282	1.66931
11	ENSG00000086848	UTR3	ALG9	0.00709779	0.00367647	0.00966851	634	272	362	ADD	-2.06614	0.898242	5.29096	1.66885
4	ENSG00000170185	medium_COD	USP38	0.00473186	0	0.00828729	634	272	362	ADD	-2.68602	1.16782	5.29015	1.66865
9	ENSG00000188133	UTR5	TMEM215	0.00157729	0.00367647	0	634	272	362	ADD	3.04273	1.32296	5.28971	1.66854
19	ENSG00000125753	medium_COD	VASP	0.00236593	0.00551471	0	634	272	362	ADD	2.99418	1.30195	5.28888	1.66833
9	ENSG00000176884	UTR3_CADD	GRIN1	0.00236593	0.00367647	0.00138122	634	272	362	ADD	3.4437	1.49803	5.28454	1.66725
6	ENSG00000146433	UTR3	TMEM181	0.00946372	0.00367647	0.0138122	634	272	362	ADD	-2.9262	1.27301	5.28377	1.66705
17	ENSG00000185269	medium_COD	NOTUM	0.00315457	0	0.00552486	634	272	362	ADD	-2.91882	1.27021	5.28037	1.66621
3	ENSG00000163848	PROM_CADD	ZNF148	0.00157729	0.00367647	0	634	272	362	ADD	3.52072	1.53221	5.27991	1.66609
14	ENSG00000133962	medium_COD	CATSPERB	0.00709779	0.0147059	0.00138122	634	272	362	ADD	2.72503	1.18608	5.27859	1.66576
17	ENSG00000166484	medium_COD	MAPK7	0.00630915	0.00919118	0.00414365	634	272	362	ADD	3.01647	1.313	5.27795	1.6656
10	ENSG00000107779	PROM	BMPR1A	0.00236593	0.00551471	0	634	272	362	ADD	3.36065	1.46293	5.27719	1.66541
20	ENSG00000101191	UTR3	DIDO1	0.00788644	0.0147059	0.00276243	634	272	362	ADD	2.2055	0.960209	5.27576	1.66506
15	ENSG00000167014	PROM	TERB2	0.00315457	0	0.00552486	634	272	362	ADD	-3.99398	1.73901	5.27483	1.66482
11	ENSG00000110172	UTR3	CHORDC1	0.00713154	0.0110294	0.00417827	631	272	359	ADD	1.82546	0.794855	5.27434	1.6647
3	ENSG00000181722	UTR3_CADD	ZBTB20	0.0260252	0.0202206	0.0303867	634	272	362	ADD	-1.10124	0.479561	5.27318	1.66441
11	ENSG00000110203	medium_COD	FOLR3	0.0055205	0.00367647	0.00690608	634	272	362	ADD	-2.28937	0.997412	5.26844	1.66323
2	ENSG00000184731	UTR3	FAM110C	0.00709779	0.00183824	0.0110497	634	272	362	ADD	-2.09114	0.911496	5.26331	1.66195
12	ENSG00000129315	PROM	CCNT1	0.00394322	0.00919118	0	634	272	362	ADD	2.79636	1.2192	5.2606	1.66128
2	ENSG00000115677	UTR3	HDLBP	0.00709779	0.0128676	0.00276243	634	272	362	ADD	2.00524	0.874295	5.26036	1.66121
19	ENSG00000088002	UTR5	SULT2B1	0.00236593	0	0.00414365	634	272	362	ADD	-3.25887	1.42098	5.25965	1.66104
14	ENSG00000075413	medium_COD	MARK3	0.00394322	0.00735294	0.00138122	634	272	362	ADD	2.08563	0.909464	5.25901	1.66088
2	ENSG00000204217	UTR3_CADD	BMPR2	0.00630915	0.00551471	0.00690608	634	272	362	ADD	-1.84302	0.803693	5.25871	1.6608
3	ENSG00000241553	UTR3	ARPC4	0.00236593	0.00183824	0.00276243	634	272	362	ADD	-2.68486	1.17081	5.25864	1.66079
7	ENSG00000198517	PROM	MAFK	0.00315457	0.00735294	0	634	272	362	ADD	2.81031	1.22584	5.25585	1.66009
18	ENSG00000134765	UTR3	DSC1	0.00315457	0.00183824	0.00414365	634	272	362	ADD	-3.55488	1.55082	5.25446	1.65974
9	ENSG00000148396	PROM	SEC16A	0.00473186	0	0.00828729	634	272	362	ADD	-3.13024	1.36638	5.24821	1.65818
11	ENSG00000158077	PROM	NLRP14	0.00315457	0.00735294	0	634	272	362	ADD	2.8444	1.24199	5.24501	1.65738
2	ENSG00000128656	UTR3	CHN1	0.00236593	0	0.00414365	634	272	362	ADD	-3.25836	1.42279	5.24462	1.65729
1	ENSG00000069702	UTR3	TGFBR3	0.00946372	0.00551471	0.0124309	634	272	362	ADD	-1.83024	0.799232	5.24408	1.65715
11	ENSG00000171219	medium_COD	CDC42BPG	0.011041	0.00735294	0.0138122	634	272	362	ADD	-1.46672	0.64058	5.24257	1.65677
17	ENSG00000270647	medium_COD	TAF15	0.00473186	0.00183824	0.00690608	634	272	362	ADD	-2.60066	1.13605	5.24047	1.65625
9	ENSG00000136935	medium_COD	GOLGA1	0.00236593	0	0.00414365	634	272	362	ADD	-2.98799	1.30534	5.23975	1.65607
2	ENSG00000084733	UTR3_CADD	RAB10	0.00473186	0.0110294	0	634	272	362	ADD	2.62681	1.14763	5.23907	1.6559
11	ENSG00000186174	UTR3	BCL9L	0.0181388	0.0147059	0.0207182	634	272	362	ADD	-1.23929	0.541474	5.23831	1.65571
11	ENSG00000183313	medium_COD	OR52L1	0.00236593	0.00183824	0.00276243	634	272	362	ADD	-3.03743	1.32768	5.23388	1.65461
17	ENSG00000136487	medium_COD	GH2	0.00157729	0.00183824	0.00138122	634	272	362	ADD	3.73537	1.6339	5.22655	1.65278
5	ENSG00000164609	PROM	SLU7	0.00157729	0.00367647	0	634	272	362	ADD	3.82948	1.676	5.22073	1.65132
10	ENSG00000198408	PROM	OGA	0.00473186	0	0.00828729	634	272	362	ADD	-2.59881	1.13753	5.21942	1.651
19	ENSG00000204514	PROM	ZNF814	0.00315457	0.00735294	0	634	272	362	ADD	2.81327	1.23191	5.21516	1.64993
5	ENSG00000253305	strong_COD	PCDHGB6	0.00157729	0	0.00276243	634	272	362	ADD	-3.32011	1.45411	5.21325	1.64945
1	ENSG00000204478	medium_COD	PRAMEF20	0.00630915	0.00367647	0.00828729	634	272	362	ADD	-1.72281	0.754753	5.2103	1.64872
7	ENSG00000006715	medium_COD	VPS41	0.0055205	0.0128676	0	634	272	362	ADD	2.52462	1.10618	5.20884	1.64835
9	ENSG00000165029	UTR5_CADD	ABCA1	0.00157729	0.00367647	0	634	272	362	ADD	2.97864	1.30534	5.20703	1.6479
19	ENSG00000198300	UTR5	PEG3	0.00473186	0.00735294	0.00276243	634	272	362	ADD	2.66854	1.16946	5.20688	1.64786
21	ENSG00000183570	medium_COD	PCBP3	0.00157729	0	0.00276243	634	272	362	ADD	-3.20785	1.40589	5.20625	1.6477
22	ENSG00000100056	UTR3_CADD	ESS2	0.00236593	0.00367647	0.00138122	634	272	362	ADD	3.00323	1.31715	5.19884	1.64585
3	ENSG00000163606	medium_COD	CD200R1	0.00236967	0.00551471	0	633	272	361	ADD	3.04996	1.33826	5.19408	1.64466
7	ENSG00000170379	UTR3	TCAF2	0.00394322	0.00183824	0.00552486	634	272	362	ADD	-2.46181	1.08078	5.18837	1.64324
4	ENSG00000164167	PROM	LSM6	0.00396197	0.00551471	0.00278552	631	272	359	ADD	3.19993	1.40505	5.18681	1.64285
11	ENSG00000255298	medium_COD	OR8G5	0.00315457	0.00735294	0	634	272	362	ADD	3.8023	1.66994	5.1843	1.64222
11	ENSG00000154134	PROM_CADD	ROBO3	0.00236593	0.00551471	0	634	272	362	ADD	3.42284	1.50341	5.18342	1.642
9	ENSG00000165029	UTR5	ABCA1	0.00236593	0.00551471	0	634	272	362	ADD	2.98072	1.31021	5.17563	1.64005
7	ENSG00000146856	pLoF	AGBL3	0.00157729	0.00183824	0.00138122	634	272	362	ADD	3.6323	1.59733	5.171	1.63889
19	ENSG00000105647	medium_COD	PIK3R2	0.00946372	0.00367647	0.0138122	634	272	362	ADD	-1.70453	0.749651	5.17003	1.63865
3	ENSG00000114270	medium_COD	COL7A1	0.0228707	0.03125	0.0165746	634	272	362	ADD	1.16976	0.514474	5.1697	1.63857
8	ENSG00000169946	medium_COD	ZFPM2	0.00630915	0.00367647	0.00828729	634	272	362	ADD	-2.18705	0.962202	5.16639	1.63774
21	ENSG00000159263	UTR3	SIM2	0.00473186	0.00919118	0.00138122	634	272	362	ADD	2.39519	1.054	5.16414	1.63718
15	ENSG00000188779	medium_COD	SKOR1	0.00867508	0.00367647	0.0124309	634	272	362	ADD	-1.81304	0.79804	5.16139	1.63649
2	ENSG00000123600	UTR3_CADD	METTL8	0.00315457	0.00735294	0	634	272	362	ADD	2.8484	1.25381	5.16107	1.63641
7	ENSG00000008311	PROM	AASS	0.00315457	0.00183824	0.00414365	634	272	362	ADD	-2.8098	1.23703	5.1593	1.63597
11	ENSG00000137707	medium_COD	BTG4	7.91139e-4	0.00184502	0	632	271	361	ADD	3.55482	1.56522	5.15803	1.63565
12	ENSG00000170855	UTR3_CADD	TRIAP1	0.00315457	0.00735294	0	634	272	362	ADD	2.59988	1.14477	5.1579	1.63562
20	ENSG00000167098	medium_COD	SUN5	0.00157729	0	0.00276243	634	272	362	ADD	-3.32055	1.46209	5.15787	1.63561
9	ENSG00000126883	medium_COD	NUP214	0.011041	0.0165441	0.00690608	634	272	362	ADD	1.55123	0.683149	5.15611	1.63517
19	ENSG00000161243	medium_COD	FBXO27	0.00315457	0.00551471	0.00138122	634	272	362	ADD	4.80007	2.11405	5.15544	1.635
2	ENSG00000144061	medium_COD	NPHP1	0.00394322	0.00919118	0	634	272	362	ADD	3.35501	1.47766	5.15517	1.63494
2	ENSG00000119812	UTR5	FAM98A	0.00236593	0.00367647	0.00138122	634	272	362	ADD	3.49534	1.5396	5.15422	1.6347
2	ENSG00000119812	UTR5_CADD	FAM98A	0.00236593	0.00367647	0.00138122	634	272	362	ADD	3.49534	1.5396	5.15422	1.6347
23	ENSG00000101966	UTR5	XIAP	7.94913e-4	0.00185874	0	629	269	360	ADD	3.55287	1.56506	5.15345	1.63451
11	ENSG00000187079	medium_COD	TEAD1	0.00157729	0.00367647	0	634	272	362	ADD	3.53876	1.55899	5.1525	1.63427
19	ENSG00000262874	medium_COD	C19orf84	0.00157729	0.00183824	0.00138122	634	272	362	ADD	3.55244	1.56517	5.15146	1.63401
1	ENSG00000083444	pLoF	PLOD1	7.88644e-4	0.00183824	0	634	272	362	ADD	3.55205	1.56503	5.15123	1.63395
2	ENSG00000075292	pLoF	ZNF638	7.88644e-4	0.00183824	0	634	272	362	ADD	3.55205	1.56503	5.15123	1.63395
2	ENSG00000075292	strong_COD	ZNF638	7.88644e-4	0.00183824	0	634	272	362	ADD	3.55205	1.56503	5.15123	1.63395
2	ENSG00000186684	strong_COD	CYP27C1	7.88644e-4	0.00183824	0	634	272	362	ADD	3.55205	1.56503	5.15123	1.63395
4	ENSG00000154553	PROM_CADD	PDLIM3	7.88644e-4	0.00183824	0	634	272	362	ADD	3.55205	1.56503	5.15123	1.63395
5	ENSG00000011083	PROM	SLC6A7	7.88644e-4	0.00183824	0	634	272	362	ADD	3.55205	1.56503	5.15123	1.63395
6	ENSG00000172432	pLoF	GTPBP2	7.88644e-4	0.00183824	0	634	272	362	ADD	3.55205	1.56503	5.15123	1.63395
6	ENSG00000172432	strong_COD	GTPBP2	7.88644e-4	0.00183824	0	634	272	362	ADD	3.55205	1.56503	5.15123	1.63395
6	ENSG00000013392	medium_COD	RWDD2A	7.88644e-4	0.00183824	0	634	272	362	ADD	3.55205	1.56503	5.15123	1.63395
10	ENSG00000134452	strong_COD	FBH1	7.88644e-4	0.00183824	0	634	272	362	ADD	3.55205	1.56503	5.15123	1.63395
10	ENSG00000095564	UTR5	BTAF1	7.88644e-4	0.00183824	0	634	272	362	ADD	3.55205	1.56503	5.15123	1.63395
10	ENSG00000120029	UTR3_CADD	ARMH3	7.88644e-4	0.00183824	0	634	272	362	ADD	3.55205	1.56503	5.15123	1.63395
10	ENSG00000198873	strong_COD	GRK5	7.88644e-4	0.00183824	0	634	272	362	ADD	3.55205	1.56503	5.15123	1.63395
11	ENSG00000110651	medium_COD	CD81	7.88644e-4	0.00183824	0	634	272	362	ADD	3.55205	1.56503	5.15123	1.63395
11	ENSG00000175229	PROM_CADD	GAL3ST3	7.88644e-4	0.00183824	0	634	272	362	ADD	3.55205	1.56503	5.15123	1.63395
11	ENSG00000182791	UTR5	CCDC87	7.88644e-4	0.00183824	0	634	272	362	ADD	3.55205	1.56503	5.15123	1.63395
11	ENSG00000165457	UTR5	FOLR2	7.88644e-4	0.00183824	0	634	272	362	ADD	3.55205	1.56503	5.15123	1.63395
11	ENSG00000165457	UTR5_CADD	FOLR2	7.88644e-4	0.00183824	0	634	272	362	ADD	3.55205	1.56503	5.15123	1.63395
11	ENSG00000110245	UTR5	APOC3	7.88644e-4	0.00183824	0	634	272	362	ADD	3.55205	1.56503	5.15123	1.63395
11	ENSG00000110245	UTR5_CADD	APOC3	7.88644e-4	0.00183824	0	634	272	362	ADD	3.55205	1.56503	5.15123	1.63395
12	ENSG00000062485	UTR3_CADD	CS	7.88644e-4	0.00183824	0	634	272	362	ADD	3.55205	1.56503	5.15123	1.63395
12	ENSG00000111275	UTR5	ALDH2	7.88644e-4	0.00183824	0	634	272	362	ADD	3.55205	1.56503	5.15123	1.63395
12	ENSG00000111275	UTR5_CADD	ALDH2	7.88644e-4	0.00183824	0	634	272	362	ADD	3.55205	1.56503	5.15123	1.63395
14	ENSG00000054690	strong_COD	PLEKHH1	7.88644e-4	0.00183824	0	634	272	362	ADD	3.55205	1.56503	5.15123	1.63395
14	ENSG00000100564	UTR3_CADD	PIGH	7.88644e-4	0.00183824	0	634	272	362	ADD	3.55205	1.56503	5.15123	1.63395
15	ENSG00000103811	pLoF	CTSH	7.88644e-4	0.00183824	0	634	272	362	ADD	3.55205	1.56503	5.15123	1.63395
17	ENSG00000091622	PROM_CADD	PITPNM3	7.88644e-4	0.00183824	0	634	272	362	ADD	3.55205	1.56503	5.15123	1.63395
17	ENSG00000284526	pLoF	NA	7.88644e-4	0.00183824	0	634	272	362	ADD	3.55205	1.56503	5.15123	1.63395
17	ENSG00000284526	strong_COD	NA	7.88644e-4	0.00183824	0	634	272	362	ADD	3.55205	1.56503	5.15123	1.63395
19	ENSG00000227500	pLoF	SCAMP4	7.88644e-4	0.00183824	0	634	272	362	ADD	3.55205	1.56503	5.15123	1.63395
19	ENSG00000227500	strong_COD	SCAMP4	7.88644e-4	0.00183824	0	634	272	362	ADD	3.55205	1.56503	5.15123	1.63395
19	ENSG00000126254	UTR5	RBM42	7.88644e-4	0.00183824	0	634	272	362	ADD	3.55205	1.56503	5.15123	1.63395
19	ENSG00000131849	UTR3	ZNF132	7.88644e-4	0.00183824	0	634	272	362	ADD	3.55205	1.56503	5.15123	1.63395
22	ENSG00000100027	UTR5	YPEL1	7.88644e-4	0.00183824	0	634	272	362	ADD	3.55205	1.56503	5.15123	1.63395
10	ENSG00000185267	medium_COD	CDNF	0.00315457	0.00735294	0	634	272	362	ADD	2.6312	1.15934	5.15097	1.63389
9	ENSG00000184995	UTR3	IFNE	7.89889e-4	0.00183824	0	633	272	361	ADD	3.55181	1.56504	5.1505	1.63377
16	ENSG00000140688	PROM	RUSF1	0.00394322	0.00551471	0.00276243	634	272	362	ADD	3.41611	1.50534	5.14984	1.6336
4	ENSG00000164144	strong_COD	ARFIP1	7.91139e-4	0.00183824	0	632	272	360	ADD	3.55129	1.565	5.14923	1.63345
19	ENSG00000127528	UTR3_CADD	KLF2	0.00315457	0	0.00552486	634	272	362	ADD	-3.28444	1.4475	5.14858	1.63329
10	ENSG00000204147	PROM	ASAH2B	0.00473186	0.00183824	0.00690608	634	272	362	ADD	-2.63905	1.16317	5.14769	1.63307
9	ENSG00000106688	UTR3_CADD	SLC1A1	7.89889e-4	0.00183824	0	633	272	361	ADD	3.55019	1.56493	5.1465	1.63277
6	ENSG00000164430	medium_COD	CGAS	0.00630915	0.00367647	0.00828729	634	272	362	ADD	-1.80875	0.797325	5.1462	1.63269
23	ENSG00000155961	UTR3	RAB39B	7.97448e-4	0.00185185	0	627	270	357	ADD	3.54955	1.56486	5.14514	1.63243
4	ENSG00000138756	pLoF	BMP2K	0.00157729	0	0.00276243	634	272	362	ADD	-3.23245	1.42511	5.14477	1.63234
4	ENSG00000138756	strong_COD	BMP2K	0.00157729	0	0.00276243	634	272	362	ADD	-3.23245	1.42511	5.14477	1.63234
9	ENSG00000106819	PROM_CADD	ASPN	7.89889e-4	0.00183824	0	633	272	361	ADD	3.54805	1.56479	5.14128	1.63146
1	ENSG00000143575	medium_COD	HAX1	0.00236593	0	0.00414365	634	272	362	ADD	-4.00165	1.76528	5.1387	1.63082
18	ENSG00000150636	pLoF	CCDC102B	7.92393e-4	0.00183824	0	631	272	359	ADD	3.54645	1.56467	5.13738	1.63049
18	ENSG00000150636	strong_COD	CCDC102B	7.92393e-4	0.00183824	0	631	272	359	ADD	3.54645	1.56467	5.13738	1.63049
8	ENSG00000158856	PROM	DMTN	0.00394322	0.00735294	0.00138122	634	272	362	ADD	3.007	1.32671	5.13706	1.63041
11	ENSG00000172464	PROM	OR5AP2	0.00315457	0.00551471	0.00138122	634	272	362	ADD	2.56518	1.13187	5.13618	1.63019
21	ENSG00000249209	PROM	NA	0.00394322	0	0.00690608	634	272	362	ADD	-2.71146	1.19645	5.13595	1.63013
8	ENSG00000104415	strong_COD	CCN4	0.00157729	0.00367647	0	634	272	362	ADD	3.45968	1.52687	5.1341	1.62967
8	ENSG00000104415	medium_COD	CCN4	0.00157729	0.00367647	0	634	272	362	ADD	3.45968	1.52687	5.1341	1.62967
10	ENSG00000185009	PROM	AP3M1	0.00157729	0	0.00276243	634	272	362	ADD	-3.2499	1.43479	5.13052	1.62877
10	ENSG00000148516	UTR3	ZEB1	0.00867508	0.00551471	0.0110497	634	272	362	ADD	-1.78978	0.790187	5.13024	1.6287
19	ENSG00000024422	medium_COD	EHD2	0.00315457	0.00183824	0.00414365	634	272	362	ADD	-2.47735	1.09386	5.12923	1.62845
6	ENSG00000204688	UTR3	OR2H1	0.00473186	0.00183824	0.00690608	634	272	362	ADD	-2.11932	0.93591	5.12772	1.62807
2	ENSG00000221843	medium_COD	C2orf16	0.0141956	0.0202206	0.00966851	634	272	362	ADD	1.49119	0.658572	5.12697	1.62788
16	ENSG00000233232	PROM	NPIPB7	8.01282e-4	0.00185874	0	624	269	355	ADD	3.54229	1.56445	5.12679	1.62784
3	ENSG00000185008	UTR3	ROBO2	0.00867508	0.00367647	0.0124309	634	272	362	ADD	-1.74969	0.772835	5.12566	1.62755
2	ENSG00000163481	PROM	RNF25	0.00473186	0.00919118	0.00138122	634	272	362	ADD	2.39696	1.05911	5.12197	1.62663
17	ENSG00000273171	UTR3	NA	0.00315457	0.00183824	0.00414365	634	272	362	ADD	-2.72907	1.20603	5.12049	1.62626
19	ENSG00000197380	medium_COD	DACT3	0.00630915	0.00183824	0.00966851	634	272	362	ADD	-2.07217	0.915789	5.1199	1.62611
2	ENSG00000162924	UTR3	REL	0.033123	0.0202206	0.0428177	634	272	362	ADD	-0.951299	0.420444	5.11938	1.62598
15	ENSG00000140527	PROM	WDR93	0.00394322	0	0.00690608	634	272	362	ADD	-3.16721	1.39994	5.11841	1.62574
3	ENSG00000164068	PROM_CADD	RNF123	0.00157729	0	0.00276243	634	272	362	ADD	-2.95616	1.3068	5.11731	1.62547
3	ENSG00000173531	PROM_CADD	MST1	0.00157729	0	0.00276243	634	272	362	ADD	-2.95616	1.3068	5.11731	1.62547
20	ENSG00000131068	PROM	DEFB118	0.00315457	0	0.00552486	634	272	362	ADD	-2.84126	1.2565	5.11327	1.62446
21	ENSG00000184012	PROM	TMPRSS2	0.00630915	0.00367647	0.00828729	634	272	362	ADD	-1.74459	0.771655	5.1114	1.62399
19	ENSG00000130165	PROM	ELOF1	0.00315457	0	0.00552486	634	272	362	ADD	-3.04781	1.34816	5.11084	1.62385
5	ENSG00000181163	medium_COD	NPM1	0.00157729	0	0.00276243	634	272	362	ADD	-2.92706	1.29543	5.10545	1.6225
19	ENSG00000105549	medium_COD	THEG	0.00473186	0.00735294	0.00276243	634	272	362	ADD	2.05692	0.910346	5.10532	1.62247
1	ENSG00000235750	UTR5	KIAA0040	0.00236593	0.00551471	0	634	272	362	ADD	2.95008	1.30601	5.10238	1.62173
19	ENSG00000167642	UTR3	SPINT2	0.00236593	0.00367647	0.00138122	634	272	362	ADD	3.48832	1.54499	5.0978	1.62058
2	ENSG00000153237	PROM_CADD	CCDC148	0.00394322	0.00183824	0.00552486	634	272	362	ADD	-2.75593	1.22083	5.09592	1.62011
17	ENSG00000225180	UTR5	PVALEF	0.00473186	0.00367647	0.00552486	634	272	362	ADD	-2.35459	1.04327	5.09372	1.6195600000000001
13	ENSG00000126216	UTR3	TUBGCP3	0.00315457	0.00735294	0	634	272	362	ADD	2.82615	1.25223	5.09359	1.61953
3	ENSG00000169251	UTR3	NMD3	0.00157729	0.00183824	0.00138122	634	272	362	ADD	3.52068	1.56017	5.09223	1.61919
11	ENSG00000075388	UTR3	FGF4	0.0055205	0.00367647	0.00690608	634	272	362	ADD	-2.19775	0.974053	5.09085	1.61884
4	ENSG00000151458	UTR3_CADD	ANKRD50	0.00238474	0	0.00420168	629	272	357	ADD	-2.81683	1.24894	5.08675	1.61781
17	ENSG00000141338	PROM_CADD	ABCA8	8.06452e-4	0.00183824	0	620	272	348	ADD	3.52489	1.56347	5.08292	1.61686
9	ENSG00000095321	medium_COD	CRAT	0.0055205	0.00183824	0.00828729	634	272	362	ADD	-2.22616	0.987568	5.08133	1.61646
14	ENSG00000197324	UTR3_CADD	LRP10	0.00157729	0.00367647	0	634	272	362	ADD	3.02004	1.33978	5.08112	1.61641
19	ENSG00000105514	medium_COD	RAB3D	0.00394322	0	0.00690608	634	272	362	ADD	-2.87053	1.27369	5.0792	1.61592
17	ENSG00000181408	PROM	UTS2R	0.00394322	0.00919118	0	634	272	362	ADD	2.68183	1.19041	5.07534	1.61496
9	ENSG00000198121	UTR3	LPAR1	0.00709779	0.0110294	0.00414365	634	272	362	ADD	1.71238	0.760118	5.07502	1.61488
11	ENSG00000168569	PROM_CADD	TMEM223	0.00157729	0	0.00276243	634	272	362	ADD	-2.95625	1.31234	5.07448	1.61474
11	ENSG00000162231	UTR3	NXF1	0.00157729	0	0.00276243	634	272	362	ADD	-2.95625	1.31234	5.07448	1.61474
11	ENSG00000162231	UTR3_CADD	NXF1	0.00157729	0	0.00276243	634	272	362	ADD	-2.95625	1.31234	5.07448	1.61474
22	ENSG00000185608	PROM	MRPL40	0.00473186	0.0110294	0	634	272	362	ADD	2.72729	1.21072	5.07431	1.6147
3	ENSG00000004399	UTR3	PLXND1	0.00709779	0.0128676	0.00276243	634	272	362	ADD	1.89828	0.842823	5.07279	1.61432
1	ENSG00000183726	UTR3	TMEM50A	0.00473186	0.00183824	0.00690608	634	272	362	ADD	-2.2042	0.979116	5.06799	1.61311
15	ENSG00000138592	UTR5	USP8	0.00157729	0	0.00276243	634	272	362	ADD	-2.97924	1.32384	5.06451	1.61224
15	ENSG00000138592	UTR5_CADD	USP8	0.00157729	0	0.00276243	634	272	362	ADD	-2.97924	1.32384	5.06451	1.61224
16	ENSG00000103197	UTR3_CADD	TSC2	7.89889e-4	0.00184502	0	633	271	362	ADD	3.56677	1.5855	5.06077	1.61131
16	ENSG00000008710	UTR3_CADD	PKD1	7.89889e-4	0.00184502	0	633	271	362	ADD	3.56677	1.5855	5.06077	1.61131
4	ENSG00000156219	medium_COD	ART3	0.00315457	0	0.00552486	634	272	362	ADD	-3.22317	1.43279	5.0606	1.61126
12	ENSG00000172243	medium_COD	CLEC7A	0.0055205	0.00183824	0.00828729	634	272	362	ADD	-3.00666	1.33657	5.06043	1.61122
2	ENSG00000115844	PROM	DLX2	0.00473186	0.00367647	0.00552486	634	272	362	ADD	-2.0419	0.907835	5.05889	1.61084
7	ENSG00000021461	medium_COD	CYP3A43	0.00236593	0.00551471	0	634	272	362	ADD	3.54832	1.57763	5.05865	1.61078
13	ENSG00000125257	PROM_CADD	ABCC4	0.00236593	0.00551471	0	634	272	362	ADD	2.82179	1.25473	5.05766	1.61053
5	ENSG00000049192	medium_COD	ADAMTS6	0.00315457	0.00551471	0.00138122	634	272	362	ADD	2.46194	1.09475	5.05741	1.61046
1	ENSG00000143190	medium_COD	POU2F1	7.89889e-4	0.00184502	0	633	271	362	ADD	3.56454	1.58534	5.0554500000000004	1.60997
3	ENSG00000185008	PROM	ROBO2	0.00236593	0	0.00414365	634	272	362	ADD	-3.23538	1.43905	5.05479	1.60981
3	ENSG00000154814	PROM	OXNAD1	0.00315457	0.00183824	0.00414365	634	272	362	ADD	-3.49071	1.55301	5.05216	1.60915
3	ENSG00000172936	PROM	MYD88	0.00157729	0.00183824	0.00138122	634	272	362	ADD	3.5636	1.58552	5.05167	1.60903
4	ENSG00000128040	medium_COD	SPINK2	0.00157729	0.00367647	0	634	272	362	ADD	3.58025	1.59295	5.05155	1.609
11	ENSG00000175356	strong_COD	SCUBE2	0.00394322	0.00735294	0.00138122	634	272	362	ADD	2.39639	1.06622	5.05149	1.60898
3	ENSG00000247596	UTR3_CADD	TWF2	7.88644e-4	0.00183824	0	634	272	362	ADD	3.56287	1.58526	5.05125	1.60892
3	ENSG00000172061	UTR3_CADD	LRRC15	7.88644e-4	0.00183824	0	634	272	362	ADD	3.56287	1.58526	5.05125	1.60892
7	ENSG00000050327	medium_COD	ARHGEF5	7.88644e-4	0.00183824	0	634	272	362	ADD	3.56287	1.58526	5.05125	1.60892
8	ENSG00000104760	UTR5_CADD	FGL1	7.88644e-4	0.00183824	0	634	272	362	ADD	3.56287	1.58526	5.05125	1.60892
8	ENSG00000156103	UTR5	MMP16	7.88644e-4	0.00183824	0	634	272	362	ADD	3.56287	1.58526	5.05125	1.60892
8	ENSG00000156103	UTR5_CADD	MMP16	7.88644e-4	0.00183824	0	634	272	362	ADD	3.56287	1.58526	5.05125	1.60892
9	ENSG00000160447	UTR5	PKN3	7.88644e-4	0.00183824	0	634	272	362	ADD	3.56287	1.58526	5.05125	1.60892
11	ENSG00000213619	strong_COD	NDUFS3	7.88644e-4	0.00183824	0	634	272	362	ADD	3.56287	1.58526	5.05125	1.60892
12	ENSG00000273079	PROM_CADD	GRIN2B	7.88644e-4	0.00183824	0	634	272	362	ADD	3.56287	1.58526	5.05125	1.60892
12	ENSG00000185069	UTR5	KRT76	7.88644e-4	0.00183824	0	634	272	362	ADD	3.56287	1.58526	5.05125	1.60892
14	ENSG00000169327	pLoF	OR5AU1	7.88644e-4	0.00183824	0	634	272	362	ADD	3.56287	1.58526	5.05125	1.60892
14	ENSG00000169327	strong_COD	OR5AU1	7.88644e-4	0.00183824	0	634	272	362	ADD	3.56287	1.58526	5.05125	1.60892
15	ENSG00000198794	UTR3_CADD	SCAMP5	7.88644e-4	0.00183824	0	634	272	362	ADD	3.56287	1.58526	5.05125	1.60892
16	ENSG00000103429	UTR3_CADD	BFAR	7.88644e-4	0.00183824	0	634	272	362	ADD	3.56287	1.58526	5.05125	1.60892
16	ENSG00000103044	UTR5	HAS3	7.88644e-4	0.00183824	0	634	272	362	ADD	3.56287	1.58526	5.05125	1.60892
17	ENSG00000159961	pLoF	OR3A3	7.88644e-4	0.00183824	0	634	272	362	ADD	3.56287	1.58526	5.05125	1.60892
17	ENSG00000159961	strong_COD	OR3A3	7.88644e-4	0.00183824	0	634	272	362	ADD	3.56287	1.58526	5.05125	1.60892
19	ENSG00000167755	UTR5_CADD	KLK6	7.88644e-4	0.00183824	0	634	272	362	ADD	3.56287	1.58526	5.05125	1.60892
20	ENSG00000204070	medium_COD	SYS1	7.88644e-4	0.00183824	0	634	272	362	ADD	3.56287	1.58526	5.05125	1.60892
22	ENSG00000100401	strong_COD	RANGAP1	7.88644e-4	0.00183824	0	634	272	362	ADD	3.56287	1.58526	5.05125	1.60892
19	ENSG00000105711	PROM	SCN1B	0.00394322	0.00367647	0.00414365	634	272	362	ADD	3.19517	1.42176	5.05051	1.60874
4	ENSG00000087128	UTR3	TMPRSS11E	7.89889e-4	0.00183824	0	633	272	361	ADD	3.56261	1.58527	5.05045	1.60872
12	ENSG00000084453	PROM	SLCO1A2	0.0055205	0.00367647	0.00690608	634	272	362	ADD	-2.33849	1.0406	5.05014	1.60864
11	ENSG00000254834	pLoF	OR5M10	7.94913e-4	0.00185185	0	629	270	359	ADD	3.56215	1.58523	5.04943	1.60846
11	ENSG00000254834	strong_COD	OR5M10	7.94913e-4	0.00185185	0	629	270	359	ADD	3.56215	1.58523	5.04943	1.60846
17	ENSG00000259224	medium_COD	SLC35G6	0.00236593	0.00367647	0.00138122	634	272	362	ADD	2.79093	1.24206	5.04907	1.60838
19	ENSG00000198300	UTR3	PEG3	0.0102524	0.00367647	0.0151934	634	272	362	ADD	-1.90117	0.846108	5.04882	1.60831
8	ENSG00000165102	strong_COD	HGSNAT	0.00236593	0.00551471	0	634	272	362	ADD	3.79923	1.69099	5.04789	1.60808
2	ENSG00000240344	UTR3	PPIL3	7.89889e-4	0.00183824	0	633	272	361	ADD	3.56056	1.58512	5.04561	1.60751
2	ENSG00000240344	UTR3_CADD	PPIL3	7.89889e-4	0.00183824	0	633	272	361	ADD	3.56056	1.58512	5.04561	1.60751
7	ENSG00000106100	medium_COD	NOD1	0.00867508	0.0147059	0.00414365	634	272	362	ADD	2.21244	0.984979	5.04531	1.60743
10	ENSG00000075290	PROM	WNT8B	7.92393e-4	0.00183824	0	631	272	359	ADD	3.5602	1.58513	5.04451	1.60723
4	ENSG00000075539	UTR3_CADD	FRYL	7.91139e-4	0.00183824	0	632	272	360	ADD	3.55881	1.58502	5.0413	1.60643
1	ENSG00000178104	UTR3	PDE4DIP	0.00630915	0.00183824	0.00966851	634	272	362	ADD	-2.09557	0.933383	5.04061	1.60625
20	ENSG00000101452	UTR3	DHX35	0.00157729	0.00183824	0.00138122	634	272	362	ADD	-3.06674	1.36601	5.04018	1.60614
18	ENSG00000017797	UTR3	RALBP1	0.00473186	0.00735294	0.00276243	634	272	362	ADD	2.56264	1.14166	5.03848	1.60572
1	ENSG00000186603	PROM	HPDL	0.00473186	0	0.00828729	634	272	362	ADD	-2.5277	1.12653	5.03457	1.60474
17	ENSG00000108509	PROM	CAMTA2	0.00315457	0.00735294	0	634	272	362	ADD	3.49254	1.55661	5.0341	1.60462
1	ENSG00000162627	pLoF	SNX7	7.93651e-4	0.00183824	0	630	272	358	ADD	3.5555	1.58482	5.03319	1.60439
1	ENSG00000162627	strong_COD	SNX7	7.93651e-4	0.00183824	0	630	272	358	ADD	3.5555	1.58482	5.03319	1.60439
2	ENSG00000204186	medium_COD	ZDBF2	0.0157729	0.0220588	0.0110497	634	272	362	ADD	1.2873000000000001	0.5738	5.03312	1.60438
21	ENSG00000160298	UTR3	C21orf58	0.00394322	0.00183824	0.00552486	634	272	362	ADD	-2.42557	1.08174	5.02787	1.60306
5	ENSG00000164347	PROM	GFM2	0.00315457	0.00367647	0.00276243	634	272	362	ADD	2.40383	1.07234	5.02509	1.60236
4	ENSG00000138758	PROM	SEPTIN11	0.00394322	0.00183824	0.00552486	634	272	362	ADD	-2.21494	0.988624	5.01949	1.60096
4	ENSG00000047365	UTR5	ARAP2	0.00157729	0.00183824	0.00138122	634	272	362	ADD	3.27888	1.46358	5.01901	1.60084
9	ENSG00000107130	UTR3_CADD	NCS1	0.00236593	0	0.00414365	634	272	362	ADD	-2.83495	1.26545	5.01881	1.60079
12	ENSG00000161791	PROM_CADD	FMNL3	0.00236593	0	0.00414365	634	272	362	ADD	-3.24203	1.44723	5.01836	1.60067
3	ENSG00000157020	PROM	SEC13	0.00394322	0.00551471	0.00276243	634	272	362	ADD	2.68762	1.19989	5.01712	1.60036
6	ENSG00000130023	medium_COD	ERMARD	0.00315457	0.00367647	0.00276243	634	272	362	ADD	3.22211	1.43851	5.01709	1.60036
2	ENSG00000204843	PROM	DCTN1	0.00315457	0.00367647	0.00276243	634	272	362	ADD	-2.36265	1.05508	5.01449	1.5997
1	ENSG00000173409	PROM	ARV1	0.00473186	0.00919118	0.00138122	634	272	362	ADD	2.17249	0.970177	5.01435	1.59967
7	ENSG00000204946	medium_COD	ZNF783	0.0055205	0.0110294	0.00138122	634	272	362	ADD	2.1889	0.97755	5.01388	1.59955
1	ENSG00000116863	PROM	ADPRS	0.00630915	0.00367647	0.00828729	634	272	362	ADD	-2.1406	0.956287	5.01064	1.59874
1	ENSG00000065183	UTR3	WDR3	0.0149842	0.0257353	0.00690608	634	272	362	ADD	1.44421	0.645276	5.00923	1.59838
2	ENSG00000095002	medium_COD	MSH2	0.00630915	0.00367647	0.00828729	634	272	362	ADD	-2.37082	1.0598	5.00434	1.59716
10	ENSG00000107968	PROM	MAP3K8	0.00473186	0.00735294	0.00276243	634	272	362	ADD	3.34557	1.49563	5.00369	1.59699
2	ENSG00000018280	PROM	SLC11A1	0.00394322	0.00735294	0.00138122	634	272	362	ADD	3.15165	1.40921	5.0018	1.59652
11	ENSG00000121621	PROM	KIF18A	0.00236593	0.00183824	0.00276243	634	272	362	ADD	-3.19149	1.42704	5.00169	1.59649
1	ENSG00000174332	UTR5	GLIS1	0.00236593	0.00551471	0	634	272	362	ADD	3.52275	1.5765	4.99314	1.59435
17	ENSG00000108465	medium_COD	CDK5RAP3	0.00630915	0.00551471	0.00690608	634	272	362	ADD	2.05901	0.921472	4.99289	1.59428
11	ENSG00000204950	UTR3	LRRC10B	0.00315457	0	0.00552486	634	272	362	ADD	-2.78289	1.24561	4.99142	1.59392
7	ENSG00000189077	PROM	TMEM120A	0.00473186	0	0.00828729	634	272	362	ADD	-2.67063	1.1954	4.99114	1.59384
7	ENSG00000176532	medium_COD	PRR15	0.00157729	0	0.00276243	634	272	362	ADD	-3.28732	1.47159	4.99008	1.59358
12	ENSG00000179912	PROM	R3HDM2	0.0055205	0.00919118	0.00276243	634	272	362	ADD	3.47216	1.55448	4.98917	1.59335
5	ENSG00000015479	medium_COD	MATR3	0.00157729	0	0.00276243	634	272	362	ADD	-3.23465	1.44825	4.98845	1.59317
18	ENSG00000226742	PROM	HSBP1L1	0.00315457	0	0.00552486	634	272	362	ADD	-3.20456	1.43508	4.98639	1.59265
19	ENSG00000126461	PROM	SCAF1	0.00473186	0.00551471	0.00414365	634	272	362	ADD	2.27027	1.0169	4.98426	1.59212
9	ENSG00000135018	UTR5	UBQLN1	0.00157729	0	0.00276243	634	272	362	ADD	-3.18977	1.42888	4.98346	1.59192
3	ENSG00000161267	UTR3	BDH1	0.00630915	0.00367647	0.00828729	634	272	362	ADD	-2.60476	1.16744	4.97813	1.59058
13	ENSG00000165556	UTR3	CDX2	0.00867508	0.00367647	0.0124309	634	272	362	ADD	-1.74497	0.782189	4.9768	1.59025
14	ENSG00000156381	UTR3	ANKRD9	0.0149842	0.0128676	0.0165746	634	272	362	ADD	-1.44355	0.647126	4.97608	1.59006
1	ENSG00000160752	PROM	FDPS	0.00473186	0.00183824	0.00690608	634	272	362	ADD	-3.0479	1.36664	4.97388	1.58951
10	ENSG00000182333	UTR5	LIPF	8.14332e-4	0.00183824	0	614	272	342	ADD	3.53167	1.58359	4.97363	1.58945
20	ENSG00000215440	medium_COD	NPEPL1	0.00157729	0	0.00276243	634	272	362	ADD	-3.17581	1.42424	4.97209	1.58906
17	ENSG00000174282	medium_COD	ZBTB4	0.00394322	0.00735294	0.00138122	634	272	362	ADD	2.90512	1.30335	4.96832	1.58812
8	ENSG00000164944	UTR3	VIRMA	0.00157729	0.00367647	0	634	272	362	ADD	3.85979	1.7318	4.96741	1.58789
2	ENSG00000188452	UTR3	CERKL	0.00315457	0.00735294	0	634	272	362	ADD	2.751	1.23438	4.96685	1.58775
2	ENSG00000239474	UTR3	KLHL41	0.00158983	0.00367647	0	629	272	357	ADD	3.37602	1.51498	4.9659	1.58751
8	ENSG00000178209	medium_COD	PLEC	0.0559937	0.0680147	0.0469613	634	272	362	ADD	0.760829	0.341471	4.9644	1.58713
1	ENSG00000092850	medium_COD	TEKT2	0.00473186	0.00183824	0.00690608	634	272	362	ADD	-2.14236	0.961564	4.96394	1.58702
3	ENSG00000177646	strong_COD	ACAD9	0.00315457	0.00551471	0.00138122	634	272	362	ADD	3.25155	1.45994	4.96032	1.58611
17	ENSG00000108852	UTR3	MPP2	0.00473186	0.00183824	0.00690608	634	272	362	ADD	-2.20958	0.992259	4.95873	1.58571
19	ENSG00000153879	PROM	CEBPG	0.00709779	0.00367647	0.00966851	634	272	362	ADD	-1.95806	0.87934	4.95835	1.58561
5	ENSG00000064692	UTR3	SNCAIP	0.00158479	0.00183824	0.00139276	631	272	359	ADD	3.29709	1.48073	4.95806	1.58554
3	ENSG00000144649	PROM	GASK1A	0.00473186	0.00919118	0.00138122	634	272	362	ADD	2.8466	1.27845	4.95773	1.58546
19	ENSG00000197483	medium_COD	ZNF628	0.00709779	0.00367647	0.00966851	634	272	362	ADD	-1.94773	0.875017	4.95476	1.58471
2	ENSG00000155657	strong_COD	TTN	0.0102524	0.0128676	0.00828729	634	272	362	ADD	1.93164	0.867816	4.95446	1.58464
9	ENSG00000177992	PROM	SPATA31E1	0.00157729	0	0.00276243	634	272	362	ADD	-3.54986	1.59516	4.9524	1.58412
22	ENSG00000093000	PROM	NUP50	0.00709779	0.0128676	0.00276243	634	272	362	ADD	2.31072	1.03848	4.95111	1.58379
8	ENSG00000061337	PROM	LZTS1	0.00394322	0.00183824	0.00552486	634	272	362	ADD	-2.18731	0.983056	4.95066	1.58368
6	ENSG00000135317	medium_COD	SNX14	0.00394322	0.00367647	0.00414365	634	272	362	ADD	-2.26771	1.01949	4.94774	1.58295
7	ENSG00000122591	medium_COD	FAM126A	0.00157729	0.00367647	0	634	272	362	ADD	2.92636	1.3162	4.94319	1.5818
12	ENSG00000185163	PROM	DDX51	0.00473186	0	0.00828729	634	272	362	ADD	-2.61209	1.17507	4.94139	1.58135
20	ENSG00000062598	PROM	ELMO2	0.00315457	0	0.00552486	634	272	362	ADD	-2.69463	1.21244	4.93941	1.58085
17	ENSG00000108509	PROM_CADD	CAMTA2	0.00236593	0.00551471	0	634	272	362	ADD	3.50806	1.57853	4.93889	1.58072
19	ENSG00000186994	PROM	KANK3	0.00315457	0.00367647	0.00276243	634	272	362	ADD	-2.62116	1.17949	4.93857	1.58064
9	ENSG00000070214	UTR3	SLC44A1	0.0197161	0.0275735	0.0138122	634	272	362	ADD	1.33708	0.601761	4.93704	1.58026
3	ENSG00000080819	PROM	CPOX	0.00394322	0.00735294	0.00138122	634	272	362	ADD	2.88347	1.29803	4.93468	1.57967
9	ENSG00000136828	UTR3	RALGPS1	0.00867508	0.0147059	0.00414365	634	272	362	ADD	1.73797	0.782441	4.93378	1.57944
19	ENSG00000127220	medium_COD	ABHD8	0.0055205	0.00919118	0.00276243	634	272	362	ADD	2.20802	0.994073	4.93365	1.57941
11	ENSG00000134780	medium_COD	DAGLA	0.00315457	0.00735294	0	634	272	362	ADD	3.33812	1.50295	4.93306	1.57926
1	ENSG00000163395	medium_COD	IGFN1	0.0260252	0.0330882	0.0207182	634	272	362	ADD	1.01615	0.457655	4.92987	1.57846
2	ENSG00000128713	PROM	HOXD11	0.00394322	0	0.00690608	634	272	362	ADD	-3.27784	1.47633	4.92955	1.57838
12	ENSG00000110987	UTR5_CADD	BCL7A	0.0055205	0.00919118	0.00276243	634	272	362	ADD	2.36153	1.06366	4.92926	1.5783
7	ENSG00000157741	PROM	UBN2	0.00394322	0.00735294	0.00138122	634	272	362	ADD	2.79502	1.25931	4.9261	1.57751
22	ENSG00000183172	PROM	SMDT1	0.00394322	0	0.00690608	634	272	362	ADD	-2.94192	1.32555	4.9257	1.57741
1	ENSG00000134698	PROM	AGO4	0.00394322	0.00735294	0.00138122	634	272	362	ADD	3.01263	1.35745	4.9254	1.57733
12	ENSG00000183542	PROM	KLRC4	0.00553797	0	0.00972222	632	272	360	ADD	-2.83859	1.2793	4.92333	1.57681
22	ENSG00000188677	UTR3	PARVB	0.00788644	0.00551471	0.00966851	634	272	362	ADD	-1.78737	0.805569	4.92294	1.57672
12	ENSG00000125084	PROM	WNT1	0.00394322	0.00183824	0.00552486	634	272	362	ADD	-2.78261	1.25431	4.92147	1.57634
3	ENSG00000197953	medium_COD	AADACL2	0.00315457	0.00735294	0	634	272	362	ADD	2.86209	1.29016	4.92131	1.5763
19	ENSG00000105369	UTR3	CD79A	0.00236593	0.00367647	0.00138122	634	272	362	ADD	2.82469	1.27351	4.91969	1.5759
6	ENSG00000026950	PROM	BTN3A1	0.00473186	0.00735294	0.00276243	634	272	362	ADD	2.40586	1.08501	4.91671	1.57515
9	ENSG00000169583	PROM	CLIC3	0.00315457	0	0.00552486	634	272	362	ADD	-3.27901	1.47895	4.91562	1.57488
5	ENSG00000095015	UTR3_CADD	MAP3K1	0.00316456	0.00735294	0	632	272	360	ADD	2.79744	1.26177	4.91541	1.57482
19	ENSG00000131944	medium_COD	FAAP24	0.00157729	0.00367647	0	634	272	362	ADD	3.41967	1.54246	4.91519	1.57477
19	ENSG00000099864	medium_COD	PALM	0.00236593	0.00551471	0	634	272	362	ADD	3.53946	1.5965	4.91517	1.57476
3	ENSG00000163848	PROM	ZNF148	0.00236593	0.00367647	0.00138122	634	272	362	ADD	3.05539	1.37816	4.91508	1.57474
4	ENSG00000205649	PROM	HTN3	0.00394322	0.00735294	0.00138122	634	272	362	ADD	2.46313	1.11106	4.91477	1.57466
14	ENSG00000139990	UTR3	DCAF5	0.00867508	0.00551471	0.0110497	634	272	362	ADD	-2.8202	1.27214	4.91463	1.57463
6	ENSG00000204525	PROM	HLA-C	0.00236593	0.00183824	0.00276243	634	272	362	ADD	-3.19255	1.44053	4.91167	1.57388
15	ENSG00000167178	PROM	ISLR2	0.00394322	0.00183824	0.00552486	634	272	362	ADD	-2.9655	1.33835	4.9097	1.57339
1	ENSG00000187800	UTR3	PEAR1	0.00315457	0.00735294	0	634	272	362	ADD	2.74547	1.23916	4.90886	1.57318
5	ENSG00000113522	UTR5_CADD	RAD50	0.00157729	0.00367647	0	634	272	362	ADD	2.87333	1.29686	4.90889	1.57318
11	ENSG00000176893	PROM	OR51G2	0.00394322	0.00183824	0.00552486	634	272	362	ADD	-2.85377	1.28806	4.90867	1.57313
8	ENSG00000182307	medium_COD	C8orf33	0.00157729	0	0.00276243	634	272	362	ADD	-2.88343	1.30153	4.90808	1.57298
3	ENSG00000010327	strong_COD	STAB1	0.00394322	0	0.00690608	634	272	362	ADD	-2.79087	1.25977	4.90792	1.57294
7	ENSG00000133561	UTR3	GIMAP6	0.00946372	0.00367647	0.0138122	634	272	362	ADD	-1.67724	0.757122	4.90749	1.57283
8	ENSG00000066855	PROM	MTFR1	0.0055205	0.0110294	0.00138122	634	272	362	ADD	2.53891	1.14703	4.89946	1.57081
20	ENSG00000000419	PROM	DPM1	0.00394322	0.00735294	0.00138122	634	272	362	ADD	2.70274	1.22113	4.89875	1.57063
20	ENSG00000000419	PROM_CADD	DPM1	0.00394322	0.00735294	0.00138122	634	272	362	ADD	2.70274	1.22113	4.89875	1.57063
1	ENSG00000116791	medium_COD	CRYZ	0.00158479	0.00367647	0	631	272	359	ADD	3.57176	1.61387	4.89811	1.57047
2	ENSG00000172954	medium_COD	LCLAT1	0.00473186	0.00735294	0.00276243	634	272	362	ADD	3.00632	1.3585	4.89725	1.57026
1	ENSG00000163873	medium_COD	GRIK3	0.0055205	0.0110294	0.00138122	634	272	362	ADD	2.02989	0.917417	4.89566	1.56986
6	ENSG00000112146	UTR3	FBXO9	0.00473186	0	0.00828729	634	272	362	ADD	-2.60242	1.17645	4.89337	1.56928
18	ENSG00000101546	PROM	RBFA	0.00236593	0.00367647	0.00138122	634	272	362	ADD	3.34286	1.51123	4.89303	1.56919
9	ENSG00000023318	UTR3	ERP44	0.00709779	0.0128676	0.00276243	634	272	362	ADD	1.97777	0.894327	4.89056	1.56857
8	ENSG00000164749	PROM	HNF4G	0.00709779	0.00183824	0.0110497	634	272	362	ADD	-1.92721	0.871505	4.89013	1.56846
4	ENSG00000173320	UTR5	STOX2	0.00709779	0.00183824	0.0110497	634	272	362	ADD	-2.49239	1.12714	4.8896	1.56833
6	ENSG00000204713	PROM	TRIM27	0.00315457	0.00367647	0.00276243	634	272	362	ADD	-2.29113	1.03617	4.88918	1.56822
6	ENSG00000168143	PROM	FAM83B	0.00473186	0.0110294	0	634	272	362	ADD	2.48416	1.12353	4.88865	1.56809
5	ENSG00000155858	PROM	LSM11	0.00157729	0	0.00276243	634	272	362	ADD	-3.20713	1.45059	4.88816	1.56797
10	ENSG00000182771	UTR3	GRID1	0.00709779	0.00919118	0.00552486	634	272	362	ADD	2.10514	0.952254	4.88716	1.56772
2	ENSG00000144567	medium_COD	RETREG2	0.00236593	0	0.00414365	634	272	362	ADD	-3.31492	1.49953	4.88692	1.56766
12	ENSG00000151067	UTR3	CACNA1C	0.0189274	0.0257353	0.0138122	634	272	362	ADD	1.29373	0.585326	4.88528	1.56725
3	ENSG00000061938	medium_COD	TNK2	0.0102524	0.0165441	0.00552486	634	272	362	ADD	1.70502	0.771515	4.88393	1.56691
1	ENSG00000132768	UTR3	DPH2	0.00236593	0	0.00414365	634	272	362	ADD	-2.99572	1.35575	4.88255	1.56656
7	ENSG00000128602	PROM	SMO	0.00394322	0	0.00690608	634	272	362	ADD	-3.20086	1.4487	4.88176	1.56636
9	ENSG00000235387	UTR5	SPAAR	0.00315457	0.00367647	0.00276243	634	272	362	ADD	3.31379	1.50008	4.88	1.56592
12	ENSG00000076108	PROM	BAZ2A	0.00473186	0.00735294	0.00276243	634	272	362	ADD	2.10026	0.951224	4.87505	1.56467
5	ENSG00000078795	PROM	PKD2L2	0.00236593	0.00551471	0	634	272	362	ADD	2.71001	1.22747	4.87438	1.5645
2	ENSG00000152127	UTR3_CADD	MGAT5	0.00394322	0	0.00690608	634	272	362	ADD	-2.87335	1.30157	4.87353	1.56429
12	ENSG00000188393	PROM	CLEC2A	0.0055205	0.00919118	0.00276243	634	272	362	ADD	2.30681	1.0449600000000001	4.87326	1.56422
14	ENSG00000129465	PROM	RIPK3	0.00315457	0.00735294	0	634	272	362	ADD	3.80342	1.72313	4.87209	1.56392
1	ENSG00000162779	medium_COD	AXDND1	0.0055205	0.00183824	0.00828729	634	272	362	ADD	-2.0819	0.943529	4.86865	1.56306
9	ENSG00000196990	PROM_CADD	FAM163B	0.00157729	0.00183824	0.00138122	634	272	362	ADD	-3.16965	1.43653	4.86845	1.56301
19	ENSG00000105519	PROM	CAPS	0.00709779	0.0110294	0.00414365	634	272	362	ADD	1.74659	0.791618	4.86799	1.56289
5	ENSG00000145495	UTR3	MARCHF6	0.0189274	0.0165441	0.0207182	634	272	362	ADD	-1.15696	0.5244	4.86754	1.56278
8	ENSG00000165084	PROM_CADD	C8orf34	0.00157729	0.00367647	0	634	272	362	ADD	3.5424	1.60602	4.86514	1.56218
16	ENSG00000186260	medium_COD	MRTFB	0.00709779	0.00551471	0.00828729	634	272	362	ADD	-2.00015	0.907275	4.86014	1.56092
8	ENSG00000136960	PROM_CADD	ENPP2	0.00157729	0	0.00276243	634	272	362	ADD	-2.84279	1.28961	4.8593	1.56071
2	ENSG00000003509	PROM	NDUFAF7	0.00315457	0.00551471	0.00138122	634	272	362	ADD	2.6855	1.21827	4.85915	1.56067
4	ENSG00000164167	PROM_CADD	LSM6	0.00237718	0.00367647	0.00139276	631	272	359	ADD	3.13428	1.42186	4.85913	1.56066
14	ENSG00000119688	medium_COD	ABCD4	0.00709779	0	0.0124309	634	272	362	ADD	-2.73055	1.23879	4.85855	1.56052
8	ENSG00000181195	medium_COD	PENK	0.00236593	0.00551471	0	634	272	362	ADD	3.3024	1.49832	4.85791	1.56036
19	ENSG00000197714	UTR5	ZNF460	0.00315457	0.00735294	0	634	272	362	ADD	2.67419	1.21349	4.85635	1.55997
3	ENSG00000114209	UTR3	PDCD10	0.00161551	0	0.00288184	619	272	347	ADD	-3.37938	1.53362	4.85555	1.55976
12	ENSG00000170442	UTR3	KRT86	0.00157729	0.00367647	0	634	272	362	ADD	2.92115	1.32578	4.85469	1.55955
9	ENSG00000196152	medium_COD	ZNF79	0.00236593	0	0.00414365	634	272	362	ADD	-3.17034	1.4394	4.85121	1.55867
17	ENSG00000108786	PROM	HSD17B1	0.00709779	0.00551471	0.00828729	634	272	362	ADD	-1.76012	0.799168	4.85073	1.55855
3	ENSG00000178567	UTR3	EPM2AIP1	0.0181388	0.0275735	0.0110497	634	272	362	ADD	1.41112	0.640966	4.84685	1.55757
6	ENSG00000154548	UTR3_CADD	SRSF12	0.00236593	0.00551471	0	634	272	362	ADD	2.88778	1.31191	4.84531	1.55718
9	ENSG00000155886	medium_COD	SLC24A2	0.0055205	0.0110294	0.00138122	634	272	362	ADD	2.91924	1.32622	4.84521	1.55716
17	ENSG00000177303	medium_COD	CASKIN2	0.00946372	0.00367647	0.0138122	634	272	362	ADD	-1.63766	0.743999	4.84512	1.55714
12	ENSG00000121380	PROM	BCL2L14	0.00394322	0.00919118	0	634	272	362	ADD	2.64552	1.20188	4.84506	1.55712
6	ENSG00000137207	medium_COD	YIPF3	0.00236593	0	0.00414365	634	272	362	ADD	-3.18521	1.44727	4.8437	1.55678
7	ENSG00000106009	medium_COD	BRAT1	0.00867508	0.0128676	0.00552486	634	272	362	ADD	1.58858	0.721846	4.84313	1.55664
19	ENSG00000177464	UTR3	GPR4	0.00236593	0.00551471	0	634	272	362	ADD	3.87381	1.7606	4.84121	1.55615
6	ENSG00000177688	UTR3	SUMO4	0.00157729	0.00367647	0	634	272	362	ADD	3.8307	1.74106	4.84094	1.55608
1	ENSG00000116701	PROM	NCF2	0.00236593	0.00551471	0	634	272	362	ADD	3.38779	1.53995	4.83973	1.55578
6	ENSG00000096395	PROM	MLN	0.00157729	0.00183824	0.00138122	634	272	362	ADD	2.96542	1.34802	4.83924	1.55566
10	ENSG00000096717	UTR3	SIRT1	0.00475436	0.00367647	0.00557103	631	272	359	ADD	-2.55951	1.16379	4.83688	1.55506
9	ENSG00000136877	medium_COD	FPGS	0.00236593	0.00183824	0.00276243	634	272	362	ADD	2.95076	1.34182	4.83591	1.55482
7	ENSG00000106341	UTR5	PPP1R17	0.00157729	0.00367647	0	634	272	362	ADD	3.53762	1.60875	4.83552	1.55472
17	ENSG00000128487	PROM_CADD	SPECC1	0.00157729	0.00367647	0	634	272	362	ADD	3.53762	1.60875	4.83552	1.55472
1	ENSG00000171812	medium_COD	COL8A2	0.00394322	0	0.00690608	634	272	362	ADD	-3.19223	1.45185	4.83442	1.55444
9	ENSG00000175768	UTR3	TOMM5	0.00236593	0	0.00414365	634	272	362	ADD	-2.9222	1.32948	4.83121	1.55363
8	ENSG00000168487	UTR3	BMP1	0.00394322	0	0.00690608	634	272	362	ADD	-2.73254	1.2432	4.83112	1.55361
11	ENSG00000262655	medium_COD	SPON1	0.00788644	0.00367647	0.0110497	634	272	362	ADD	-1.75327	0.797918	4.82816	1.55287
1	ENSG00000184677	PROM	ZBTB40	0.00315457	0	0.00552486	634	272	362	ADD	-2.65256	1.20735	4.82683	1.55253
1	ENSG00000117395	PROM	EBNA1BP2	0.00315457	0.00735294	0	634	272	362	ADD	2.85117	1.29776	4.8268	1.55252
22	ENSG00000128253	PROM	RFPL2	0.0055205	0.00919118	0.00276243	634	272	362	ADD	2.10172	0.956645	4.82669	1.55249
4	ENSG00000164169	medium_COD	PRMT9	0.00394322	0.00551471	0.00276243	634	272	362	ADD	2.1191	0.964737	4.82486	1.55203
16	ENSG00000102904	medium_COD	TSNAXIP1	0.00788644	0.0128676	0.00414365	634	272	362	ADD	1.76286	0.8026	4.82432	1.5519
6	ENSG00000170734	UTR5	POLH	0.00157729	0.00183824	0.00138122	634	272	362	ADD	4.44693	2.02492	4.82286	1.55153
13	ENSG00000165556	UTR3_CADD	CDX2	0.0055205	0.00183824	0.00828729	634	272	362	ADD	-2.19427	0.999469	4.81993	1.55079
19	ENSG00000132003	UTR3	ZSWIM4	0.00315457	0	0.00552486	634	272	362	ADD	-2.63394	1.19976	4.81975	1.55075
15	ENSG00000166192	PROM	SENP8	0.0055205	0.0110294	0.00138122	634	272	362	ADD	2.57662	1.17365	4.81973	1.55074
6	ENSG00000227057	PROM	WDR46	0.00315457	0.00183824	0.00414365	634	272	362	ADD	-2.42527	1.10526	4.81493	1.54953
6	ENSG00000010818	medium_COD	HIVEP2	0.00946372	0.0165441	0.00414365	634	272	362	ADD	1.75578	0.800332	4.81282	1.549
20	ENSG00000125827	UTR5	TMX4	0.00315457	0.00735294	0	634	272	362	ADD	2.78239	1.26859	4.8105	1.54842
3	ENSG00000283473	UTR3	FAM240A	0.00157729	0	0.00276243	634	272	362	ADD	-2.88354	1.31473	4.81039	1.54839
8	ENSG00000156675	medium_COD	RAB11FIP1	0.0055205	0.00183824	0.00828729	634	272	362	ADD	-2.54007	1.15826	4.80926	1.5481
15	ENSG00000175318	PROM	GRAMD2A	0.00236593	0.00183824	0.00276243	634	272	362	ADD	2.90634	1.32561	4.80683	1.54749
7	ENSG00000179869	pLoF	ABCA13	0.0055205	0	0.00966851	634	272	362	ADD	-2.7224	1.24184	4.80587	1.54725
23	ENSG00000067992	PROM	PDK3	7.89889e-4	0.00184502	0	633	271	362	ADD	3.42172	1.56152	4.80169	1.5462
1	ENSG00000162728	UTR5	KCNJ9	0.00315457	0	0.00552486	634	272	362	ADD	-2.66368	1.21584	4.79966	1.54568
17	ENSG00000131470	PROM_CADD	PSMC3IP	7.89889e-4	0.00184502	0	633	271	362	ADD	3.42058	1.56144	4.79895	1.54551
1	ENSG00000155380	PROM_CADD	SLC16A1	7.88644e-4	0.00183824	0	634	272	362	ADD	3.42002	1.56141	4.79759	1.54516
2	ENSG00000115353	strong_COD	TACR1	7.88644e-4	0.00183824	0	634	272	362	ADD	3.42002	1.56141	4.79759	1.54516
2	ENSG00000186132	UTR5	C2orf76	7.88644e-4	0.00183824	0	634	272	362	ADD	3.42002	1.56141	4.79759	1.54516
2	ENSG00000163359	PROM_CADD	COL6A3	7.88644e-4	0.00183824	0	634	272	362	ADD	3.42002	1.56141	4.79759	1.54516
3	ENSG00000121578	medium_COD	B4GALT4	7.88644e-4	0.00183824	0	634	272	362	ADD	3.42002	1.56141	4.79759	1.54516
3	ENSG00000231213	ENH	PLSCR5	7.88644e-4	0.00183824	0	634	272	362	ADD	3.42002	1.56141	4.79759	1.54516
3	ENSG00000198398	medium_COD	TMEM207	7.88644e-4	0.00183824	0	634	272	362	ADD	3.42002	1.56141	4.79759	1.54516
4	ENSG00000198189	medium_COD	HSD17B11	7.88644e-4	0.00183824	0	634	272	362	ADD	3.42002	1.56141	4.79759	1.54516
5	ENSG00000112977	ENH	DAP	7.88644e-4	0.00183824	0	634	272	362	ADD	3.42002	1.56141	4.79759	1.54516
5	ENSG00000164252	UTR5_CADD	AGGF1	7.88644e-4	0.00183824	0	634	272	362	ADD	3.42002	1.56141	4.79759	1.54516
5	ENSG00000120318	UTR3_CADD	ARAP3	7.88644e-4	0.00183824	0	634	272	362	ADD	3.42002	1.56141	4.79759	1.54516
6	ENSG00000112561	UTR3_CADD	TFEB	7.88644e-4	0.00183824	0	634	272	362	ADD	3.42002	1.56141	4.79759	1.54516
7	ENSG00000182348	UTR5	ZNF804B	7.88644e-4	0.00183824	0	634	272	362	ADD	3.42002	1.56141	4.79759	1.54516
7	ENSG00000182348	UTR5_CADD	ZNF804B	7.88644e-4	0.00183824	0	634	272	362	ADD	3.42002	1.56141	4.79759	1.54516
10	ENSG00000169813	PROM_CADD	HNRNPF	7.88644e-4	0.00183824	0	634	272	362	ADD	3.42002	1.56141	4.79759	1.54516
11	ENSG00000134802	PROM_CADD	SLC43A3	7.88644e-4	0.00183824	0	634	272	362	ADD	3.42002	1.56141	4.79759	1.54516
19	ENSG00000172687	pLoF	ZNF738	7.88644e-4	0.00183824	0	634	272	362	ADD	3.42002	1.56141	4.79759	1.54516
19	ENSG00000172687	strong_COD	ZNF738	7.88644e-4	0.00183824	0	634	272	362	ADD	3.42002	1.56141	4.79759	1.54516
19	ENSG00000172687	medium_COD	ZNF738	7.88644e-4	0.00183824	0	634	272	362	ADD	3.42002	1.56141	4.79759	1.54516
20	ENSG00000131067	UTR3	GGT7	7.88644e-4	0.00183824	0	634	272	362	ADD	3.42002	1.56141	4.79759	1.54516
20	ENSG00000124194	UTR3_CADD	GDAP1L1	7.88644e-4	0.00183824	0	634	272	362	ADD	3.42002	1.56141	4.79759	1.54516
13	ENSG00000080618	PROM_CADD	CPB2	7.91139e-4	0.00183824	0	632	272	360	ADD	3.41992	1.56141	4.7973	1.54509
19	ENSG00000105205	pLoF	CLC	7.91139e-4	0.00183824	0	632	272	360	ADD	3.4199	1.56141	4.79727	1.54508
19	ENSG00000105205	strong_COD	CLC	7.91139e-4	0.00183824	0	632	272	360	ADD	3.4199	1.56141	4.79727	1.54508
7	ENSG00000078967	UTR3	UBE2D4	0.00630915	0.0128676	0.00138122	634	272	362	ADD	2.17303	0.992145	4.79713	1.54505
1	ENSG00000157131	UTR3	C8A	7.89889e-4	0.00183824	0	633	272	361	ADD	3.4196	1.56141	4.79642	1.54487
14	ENSG00000100664	strong_COD	EIF5	7.89889e-4	0.00183824	0	633	272	361	ADD	3.41956	1.5614	4.79636	1.54485
14	ENSG00000100664	medium_COD	EIF5	7.89889e-4	0.00183824	0	633	272	361	ADD	3.41956	1.5614	4.79636	1.54485
7	ENSG00000146856	strong_COD	AGBL3	0.00236593	0.00367647	0.00138122	634	272	362	ADD	3.61749	1.65203	4.79489	1.54448
3	ENSG00000163636	UTR3	PSMD6	7.91139e-4	0.00183824	0	632	272	360	ADD	3.41867	1.56134	4.79424	1.54432
12	ENSG00000125084	PROM_CADD	WNT1	0.00236593	0	0.00414365	634	272	362	ADD	-3.40683	1.55604	4.79355	1.54414
3	ENSG00000163904	UTR3	SENP2	0.0134069	0.00919118	0.0165746	634	272	362	ADD	-1.36847	0.62504	4.7935	1.54413
4	ENSG00000137473	medium_COD	TTC29	0.00236593	0.00551471	0	634	272	362	ADD	2.85791	1.30537	4.79325	1.54407
3	ENSG00000114698	UTR3_CADD	PLSCR4	7.89889e-4	0.00183824	0	633	272	361	ADD	3.41819	1.56131	4.79308	1.54402
17	ENSG00000005100	PROM_CADD	DHX33	7.91139e-4	0.00184502	0	632	271	361	ADD	3.41803	1.5613	4.79271	1.54393
23	ENSG00000072315	medium_COD	TRPC5	7.93651e-4	0.00185185	0	630	270	360	ADD	3.41729	1.56123	4.79103	1.54351
3	ENSG00000164091	UTR3_CADD	WDR82	0.00315457	0.00183824	0.00414365	634	272	362	ADD	-2.58232	1.17977	4.79097	1.54349
18	ENSG00000154059	UTR3	IMPACT	0.0055205	0.00919118	0.00276243	634	272	362	ADD	1.80967	0.826834	4.79031	1.54333
11	ENSG00000110756	UTR5	HPS5	0.00236593	0.00183824	0.00276243	634	272	362	ADD	-3.29628	1.50612	4.78995	1.54324
12	ENSG00000090615	UTR5_CADD	GOLGA3	0.00157729	0.00367647	0	634	272	362	ADD	3.54973	1.622	4.78948	1.54312
15	ENSG00000166946	PROM_CADD	CCNDBP1	7.91139e-4	0.00183824	0	632	272	360	ADD	3.41551	1.56113	4.78665	1.5424
17	ENSG00000166260	PROM	COX11	0.00394322	0.00735294	0.00138122	634	272	362	ADD	2.54417	1.16338	4.78239	1.54133
3	ENSG00000163659	PROM	TIPARP	0.0055205	0.00367647	0.00690608	634	272	362	ADD	-2.32982	1.06546	4.78155	1.54112
4	ENSG00000177300	UTR3	CLDN22	0.00630915	0.00183824	0.00966851	634	272	362	ADD	-2.28016	1.04301	4.77923	1.54053
16	ENSG00000103091	UTR3	WDR59	0.00709779	0.00919118	0.00552486	634	272	362	ADD	1.74572	0.798616	4.77831	1.5403
3	ENSG00000114439	UTR3	BBX	0.0149842	0.00919118	0.019337	634	272	362	ADD	-1.52631	0.698393	4.77624	1.53978
5	ENSG00000113302	UTR3	IL12B	0.00236593	0	0.00414365	634	272	362	ADD	-2.8123	1.28715	4.77385	1.53918
8	ENSG00000132297	PROM	HHLA1	0.00473186	0.00183824	0.00690608	634	272	362	ADD	-2.17553	0.995721	4.77372	1.53914
19	ENSG00000256229	medium_COD	ZNF486	0.00630915	0.00919118	0.00414365	634	272	362	ADD	2.18811	1.00171	4.77145	1.53857
13	ENSG00000125249	UTR3	RAP2A	0.0102524	0.0147059	0.00690608	634	272	362	ADD	1.46438	0.670466	4.77037	1.5383
3	ENSG00000173389	medium_COD	IQCF1	0.00315457	0.00183824	0.00414365	634	272	362	ADD	-3.09403	1.41675	4.76937	1.53805
7	ENSG00000070882	medium_COD	OSBPL3	0.00709779	0.0128676	0.00276243	634	272	362	ADD	1.90785	0.873736	4.7679	1.53767
8	ENSG00000165061	PROM	ZMAT4	0.00394322	0.00183824	0.00552486	634	272	362	ADD	-2.25905	1.03461	4.76757	1.53759
4	ENSG00000151623	PROM_CADD	NR3C2	0.00157729	0.00367647	0	634	272	362	ADD	3.51834	1.61153	4.76651	1.53732
17	ENSG00000173821	UTR3	RNF213	0.0212934	0.0330882	0.0124309	634	272	362	ADD	1.09	0.499288	4.76598	1.53719
16	ENSG00000121274	UTR3	TENT4B	0.0181388	0.0110294	0.0234807	634	272	362	ADD	-1.15573	0.529457	4.76492	1.53692
15	ENSG00000138592	medium_COD	USP8	0.00946372	0.0147059	0.00552486	634	272	362	ADD	1.46346	0.670549	4.76322	1.53649
4	ENSG00000074211	PROM	PPP2R2C	0.00473186	0.00919118	0.00138122	634	272	362	ADD	2.45457	1.12485	4.76166	1.5361
3	ENSG00000093167	medium_COD	LRRFIP2	0.00394322	0	0.00690608	634	272	362	ADD	-2.68516	1.23057	4.76134	1.53602
23	ENSG00000212747	PROM	RTL8B	8e-4	0.00184502	0	625	271	354	ADD	3.40437	1.56043	4.75976	1.53562
23	ENSG00000197565	medium_COD	COL4A6	0.00236593	0	0.00414365	634	272	362	ADD	-3.13767	1.4386	4.75702	1.53493
7	ENSG00000136274	medium_COD	NACAD	0.00630915	0.00367647	0.00828729	634	272	362	ADD	-2.39151	1.09653	4.75664	1.53483
12	ENSG00000073060	UTR3	SCARB1	0.00473186	0	0.00828729	634	272	362	ADD	-2.43556	1.11694	4.75491	1.5344
11	ENSG00000149295	UTR3	DRD2	0.00473186	0.00183824	0.00690608	634	272	362	ADD	-2.1215	0.973127	4.75277	1.53386
10	ENSG00000107938	PROM	EDRF1	0.00236593	0	0.00414365	634	272	362	ADD	-2.84794	1.30654	4.75133	1.53349
10	ENSG00000243660	UTR5	ZNF487	0.00236593	0.00367647	0.00138122	634	272	362	ADD	2.58842	1.18779	4.7489	1.53288
17	ENSG00000141456	PROM	PELP1	0.00236593	0	0.00414365	634	272	362	ADD	-3.27115	1.50128	4.74766	1.53257
15	ENSG00000176371	UTR5	ZSCAN2	0.00157729	0	0.00276243	634	272	362	ADD	-2.85932	1.31238	4.74683	1.53236
15	ENSG00000176371	UTR5_CADD	ZSCAN2	0.00157729	0	0.00276243	634	272	362	ADD	-2.85932	1.31238	4.74683	1.53236
5	ENSG00000134982	medium_COD	APC	0.0181388	0.0110294	0.0234807	634	272	362	ADD	-1.32118	0.606712	4.74199	1.53114
16	ENSG00000256812	medium_COD	CAPNS2	0.00157978	0.00183824	0.00138504	633	272	361	ADD	4.09184	1.8791	4.74171	1.53107
12	ENSG00000047617	medium_COD	ANO2	0.00709779	0.0128676	0.00276243	634	272	362	ADD	2.75759	1.26654	4.74047	1.53075
9	ENSG00000136872	UTR3	ALDOB	0.00473186	0.00735294	0.00276243	634	272	362	ADD	2.25693	1.037	4.73676	1.52982
9	ENSG00000165209	PROM	STRBP	0.00157729	0.00367647	0	634	272	362	ADD	3.3187	1.52494	4.73621	1.52968
4	ENSG00000151623	PROM	NR3C2	0.00315457	0.00735294	0	634	272	362	ADD	3.51051	1.61342	4.7342	1.52917
1	ENSG00000286219	UTR3	NOTCH2NLC	0.0015949	0	0.00278552	627	268	359	ADD	-2.84036	1.30568	4.73228	1.52868
12	ENSG00000139613	UTR3_CADD	SMARCC2	0.00315457	0	0.00552486	634	272	362	ADD	-3.19389	1.46858	4.72985	1.52807
11	ENSG00000166250	PROM	CLMP	0.00157729	0.00367647	0	634	272	362	ADD	3.54853	1.63238	4.72555	1.52698
11	ENSG00000166250	PROM_CADD	CLMP	0.00157729	0.00367647	0	634	272	362	ADD	3.54853	1.63238	4.72555	1.52698
2	ENSG00000157884	medium_COD	CIB4	0.00157729	0	0.00276243	634	272	362	ADD	-2.88154	1.32567	4.72479	1.52679
3	ENSG00000186001	pLoF	LRCH3	0.00157729	0.00367647	0	634	272	362	ADD	3.55457	1.6359	4.7213	1.52591
5	ENSG00000082196	UTR5_CADD	C1QTNF3	0.00157729	0.00367647	0	634	272	362	ADD	3.55457	1.6359	4.7213	1.52591
17	ENSG00000141338	PROM	ABCA8	0.00315457	0.00367647	0.00276243	634	272	362	ADD	2.87854	1.32483	4.7209	1.5258100000000001
7	ENSG00000188186	medium_COD	LAMTOR4	0.00157729	0.00367647	0	634	272	362	ADD	3.5339	1.62646	4.72088	1.5258
7	ENSG00000005020	UTR3	SKAP2	0.00788644	0.00367647	0.0110497	634	272	362	ADD	-1.70531	0.784864	4.72079	1.52578
2	ENSG00000071054	medium_COD	MAP4K4	0.00394322	0.00919118	0	634	272	362	ADD	2.77025	1.27511	4.71997	1.52558
14	ENSG00000119720	UTR3	NRDE2	0.0386435	0.0275735	0.0469613	634	272	362	ADD	-0.849699	0.391138	4.71921	1.52538
5	ENSG00000213949	UTR3	ITGA1	0.0197161	0.0165441	0.0220994	634	272	362	ADD	-1.14138	0.525505	4.71748	1.52495
3	ENSG00000186001	medium_COD	LRCH3	0.00788644	0.0147059	0.00276243	634	272	362	ADD	1.74271	0.802427	4.71669	1.52475
11	ENSG00000109920	PROM_CADD	FNBP4	0.00157729	0.00367647	0	634	272	362	ADD	2.87793	1.32515	4.71666	1.52474
10	ENSG00000196932	UTR3	TMEM26	0.0102524	0.0110294	0.00966851	634	272	362	ADD	1.43853	0.662409	4.71615	1.52461
7	ENSG00000075213	medium_COD	SEMA3A	0.00394322	0.00919118	0	634	272	362	ADD	2.60263	1.19854	4.71542	1.52443
20	ENSG00000166948	PROM	TGM6	0.00394322	0.00735294	0.00138122	634	272	362	ADD	2.71052	1.24858	4.71269	1.52374
12	ENSG00000182993	medium_COD	C12orf60	0.00236967	0	0.00415512	633	272	361	ADD	-3.04837	1.40426	4.71241	1.52367
7	ENSG00000255690	PROM	TRIL	0.00157729	0.00367647	0	634	272	362	ADD	2.94706	1.35794	4.70993	1.52304
7	ENSG00000122787	UTR3	AKR1D1	0.00709779	0.0147059	0.00138122	634	272	362	ADD	2.05482	0.947456	4.7036	1.52144
5	ENSG00000039600	UTR5	SOX30	0.00236593	0.00367647	0.00138122	634	272	362	ADD	2.84535	1.31204	4.703	1.52129
7	ENSG00000277149	PROM	TYW1B	0.0055205	0.00367647	0.00690608	634	272	362	ADD	-2.0889	0.963483	4.70054	1.52067
7	ENSG00000135250	UTR3_CADD	SRPK2	0.00315956	0.00735294	0	633	272	361	ADD	3.31189	1.52778	4.69924	1.52034
17	ENSG00000011143	UTR3	MKS1	0.00236593	0.00183824	0.00276243	634	272	362	ADD	-2.64602	1.22077	4.69803	1.52003
16	ENSG00000153786	UTR3	ZDHHC7	0.00473186	0.00183824	0.00690608	634	272	362	ADD	-2.59312	1.19646	4.6973	1.51985
8	ENSG00000171428	pLoF	NAT1	0.00157729	0.00367647	0	634	272	362	ADD	3.54781	1.63712	4.69635	1.51961
8	ENSG00000171428	strong_COD	NAT1	0.00157729	0.00367647	0	634	272	362	ADD	3.54781	1.63712	4.69635	1.51961
17	ENSG00000073536	UTR3	NLE1	0.0102524	0.00551471	0.0138122	634	272	362	ADD	-1.62389	0.749478	4.69454	1.51915
5	ENSG00000113645	UTR3	WWC1	0.00473186	0.00367647	0.00552486	634	272	362	ADD	-2.2271	1.02798	4.69361	1.51892
2	ENSG00000183023	UTR3	SLC8A1	0.0378549	0.0459559	0.031768	634	272	362	ADD	0.847311	0.391193	4.69141	1.51836
14	ENSG00000100815	UTR3	TRIP11	0.0055205	0.00183824	0.00828729	634	272	362	ADD	-2.59109	1.19644	4.6901	1.51803
4	ENSG00000138675	UTR3	FGF5	0.0126183	0.0183824	0.00828729	634	272	362	ADD	1.54824	0.715034	4.68841	1.5176
19	ENSG00000076826	medium_COD	CAMSAP3	0.00394322	0	0.00690608	634	272	362	ADD	-2.60299	1.20232	4.68716	1.51729
19	ENSG00000141934	UTR3	PLPP2	0.00157729	0.00367647	0	634	272	362	ADD	3.54134	1.63578	4.68693	1.51723
1	ENSG00000203814	UTR5	H2BC18	0.00157729	0	0.00276243	634	272	362	ADD	-3.08789	1.42661	4.68505	1.51675
3	ENSG00000163512	PROM	AZI2	0.0055205	0.0110294	0.00138122	634	272	362	ADD	1.82672	0.844226	4.68193	1.51596
7	ENSG00000197993	medium_COD	KEL	0.00473186	0.00183824	0.00690608	634	272	362	ADD	-2.30229	1.06404	4.68169	1.5159
11	ENSG00000110330	UTR5	BIRC2	0.00315457	0.00551471	0.00138122	634	272	362	ADD	4.22646	1.95335	4.6816	1.51588
6	ENSG00000112182	UTR5	BACH2	0.00236593	0	0.00414365	634	272	362	ADD	-2.82218	1.30448	4.68052	1.51561
6	ENSG00000112182	UTR5_CADD	BACH2	0.00236593	0	0.00414365	634	272	362	ADD	-2.82218	1.30448	4.68052	1.51561
17	ENSG00000109046	PROM	WSB1	0.00473186	0	0.00828729	634	272	362	ADD	-3.27722	1.51502	4.67925	1.51529
12	ENSG00000180818	UTR3_CADD	HOXC10	0.00236593	0.00367647	0.00138122	634	272	362	ADD	2.74685	1.26996	4.67834	1.51506
23	ENSG00000165168	UTR3	CYBB	0.00323102	0	0.00568182	619	267	352	ADD	-3.33601	1.54246	4.67766	1.51488
22	ENSG00000100401	medium_COD	RANGAP1	0.00315457	0.00551471	0.00138122	634	272	362	ADD	3.55448	1.64352	4.67738	1.51481
10	ENSG00000178217	PROM	SH2D4B	0.00394322	0.00551471	0.00276243	634	272	362	ADD	2.64481	1.22302	4.67652	1.5146
6	ENSG00000156508	PROM	EEF1A1	0.00473186	0.00919118	0.00138122	634	272	362	ADD	2.86488	1.32486	4.67601	1.51447
1	ENSG00000173846	PROM	PLK3	0.00236593	0.00183824	0.00276243	634	272	362	ADD	-3.19132	1.47597	4.67506	1.51423
5	ENSG00000113558	PROM	SKP1	0.00473186	0.00735294	0.00276243	634	272	362	ADD	2.50401	1.15809	4.67504	1.51422
2	ENSG00000144036	medium_COD	EXOC6B	0.00394322	0	0.00690608	634	272	362	ADD	-2.7301	1.26281	4.67391	1.51394
9	ENSG00000186130	PROM	ZBTB6	0.00473186	0.00735294	0.00276243	634	272	362	ADD	2.21139	1.02318	4.67115	1.51324
13	ENSG00000102554	medium_COD	KLF5	0.00394322	0.00551471	0.00276243	634	272	362	ADD	2.16842	1.00332	4.67099	1.5132
17	ENSG00000006042	UTR3	TMEM98	0.0149842	0.00919118	0.019337	634	272	362	ADD	-1.30771	0.605086	4.67076	1.51314
12	ENSG00000181418	medium_COD	DDN	0.00157729	0.00367647	0	634	272	362	ADD	3.56288	1.64861	4.67051	1.51308
17	ENSG00000274529	medium_COD	SEBOX	0.00315457	0.00183824	0.00414365	634	272	362	ADD	-2.71	1.25415	4.66919	1.51274
16	ENSG00000091262	strong_COD	ABCC6	0.00630915	0.00183824	0.00966851	634	272	362	ADD	-2.09652	0.970256	4.66902	1.5127
2	ENSG00000168874	UTR3	ATOH8	0.0141956	0.0202206	0.00966851	634	272	362	ADD	1.32803	0.614771	4.66649	1.51206
16	ENSG00000125166	strong_COD	GOT2	0.00236593	0.00551471	0	634	272	362	ADD	2.75856	1.27713	4.66549	1.51181
10	ENSG00000165669	UTR3_CADD	FAM204A	0.00315457	0	0.00552486	634	272	362	ADD	-2.66353	1.23316	4.66525	1.51175
12	ENSG00000139044	UTR3	B4GALNT3	0.00946372	0.00551471	0.0124309	634	272	362	ADD	-1.58367	0.733311	4.66395	1.51142
11	ENSG00000011347	medium_COD	SYT7	0.00315457	0	0.00552486	634	272	362	ADD	-2.82356	1.30762	4.66261	1.51108
19	ENSG00000071564	medium_COD	TCF3	0.0055205	0.00183824	0.00828729	634	272	362	ADD	-1.91156	0.885265	4.66263	1.51108
4	ENSG00000145431	UTR3	PDGFC	0.00630915	0.0110294	0.00276243	634	272	362	ADD	1.8905	0.875558	4.66214	1.51096
2	ENSG00000162804	UTR3	SNED1	0.0126183	0.00551471	0.0179558	634	272	362	ADD	-1.55826	0.721702	4.66191	1.5109
5	ENSG00000284439	PROM	TAF11L3	0.00315457	0.00183824	0.00414365	634	272	362	ADD	-3.26625	1.51279	4.66166	1.51084
6	ENSG00000111834	PROM	RSPH4A	0.00236593	0	0.00414365	634	272	362	ADD	-2.84032	1.31581	4.65958	1.51031
17	ENSG00000167914	PROM_CADD	GSDMA	0.00157729	0.00367647	0	634	272	362	ADD	3.54774	1.64394	4.65729	1.50973
15	ENSG00000104043	medium_COD	ATP8B4	0.00788644	0.00367647	0.0110497	634	272	362	ADD	-1.83989	0.85258	4.65708	1.50968
15	ENSG00000140443	UTR3	IGF1R	0.0417981	0.0551471	0.031768	634	272	362	ADD	0.809757	0.375242	4.6568	1.50961
23	ENSG00000196440	medium_COD	ARMCX4	0.00315457	0.00551471	0.00138122	634	272	362	ADD	3.48078	1.6132	4.65559	1.5093
1	ENSG00000198049	UTR3	AVPR1B	0.00709779	0.00551471	0.00828729	634	272	362	ADD	-1.64971	0.765081	4.64945	1.50775
14	ENSG00000168398	PROM	BDKRB2	0.00236593	0.00183824	0.00276243	634	272	362	ADD	3.06914	1.42348	4.64868	1.50755
3	ENSG00000247596	UTR3	TWF2	0.00157729	0.00183824	0.00138122	634	272	362	ADD	3.13192	1.45264	4.64841	1.50749
14	ENSG00000133997	PROM	MED6	0.00315457	0	0.00552486	634	272	362	ADD	-2.62688	1.21866	4.64641	1.50698
12	ENSG00000187510	PROM	PLEKHG7	0.00157729	0.00367647	0	634	272	362	ADD	2.82846	1.31247	4.64434	1.50646
11	ENSG00000196778	UTR5	OR52K1	0.00315457	0.00551471	0.00138122	634	272	362	ADD	2.21814	1.02934	4.64368	1.50629
17	ENSG00000239886	PROM	KRTAP9-2	0.00236593	0	0.00414365	634	272	362	ADD	-2.73297	1.26866	4.64067	1.50553
9	ENSG00000198785	UTR3	GRIN3A	0.00709779	0.0165441	0	634	272	362	ADD	2.34851	1.09019	4.64064	1.50552
11	ENSG00000151702	UTR3	FLI1	0.0055205	0	0.00966851	634	272	362	ADD	-2.45287	1.13875	4.63974	1.50529
14	ENSG00000176253	PROM	OR4K13	0.0055205	0.00919118	0.00276243	634	272	362	ADD	2.47076	1.14708	4.63952	1.50524
7	ENSG00000105829	UTR3	BET1	0.00394322	0	0.00690608	634	272	362	ADD	-2.5532	1.18549	4.63844	1.50496
6	ENSG00000135297	PROM	MTO1	0.00157978	0.00367647	0	633	272	361	ADD	3.40482	1.58115	4.63702	1.50461
10	ENSG00000185933	UTR3	CALHM1	0.0055205	0.00183824	0.00828729	634	272	362	ADD	-2.05101	0.953033	4.63147	1.5032
6	ENSG00000188107	PROM	EYS	0.00315457	0	0.00552486	634	272	362	ADD	-2.61583	1.21568	4.63	1.50283
7	ENSG00000033100	UTR5	CHPF2	0.00788644	0.00183824	0.0124309	634	272	362	ADD	-2.1931	1.01924	4.62984	1.50279
1	ENSG00000181656	UTR3	GPR88	0.00236593	0	0.00414365	634	272	362	ADD	-2.7644	1.28475	4.62983	1.50278
11	ENSG00000137486	UTR3_CADD	ARRB1	0.00315457	0.00551471	0.00138122	634	272	362	ADD	3.08925	1.43596	4.62827	1.50239
23	ENSG00000006756	UTR3	ARSD	0.00159236	0.00369004	0	628	271	357	ADD	3.53423	1.64292	4.62759	1.5022200000000001
2	ENSG00000072135	medium_COD	PTPN18	0.00236593	0.00551471	0	634	272	362	ADD	2.73144	1.26981	4.62708	1.50209
7	ENSG00000156928	PROM	MALSU1	0.00473186	0.00183824	0.00690608	634	272	362	ADD	-2.26793	1.05449	4.62567	1.50173
17	ENSG00000070731	pLoF	ST6GALNAC2	0.00157729	0.00367647	0	634	272	362	ADD	3.54533	1.6489	4.62301	1.50106
17	ENSG00000070731	strong_COD	ST6GALNAC2	0.00157729	0.00367647	0	634	272	362	ADD	3.54533	1.6489	4.62301	1.50106
12	ENSG00000060982	medium_COD	BCAT1	0.00394322	0	0.00690608	634	272	362	ADD	-3.20545	1.4909	4.62254	1.50094
2	ENSG00000084754	PROM	HADHA	0.00236593	0.00367647	0.00138122	634	272	362	ADD	3.48233	1.61983	4.62169	1.50073
4	ENSG00000163625	UTR3_CADD	WDFY3	0.00394322	0.00735294	0.00138122	634	272	362	ADD	2.39595	1.11475	4.61953	1.50018
19	ENSG00000087903	PROM	RFX2	0.00157729	0.00183824	0.00138122	634	272	362	ADD	4.71763	2.19495	4.61953	1.50018
1	ENSG00000042781	UTR3	USH2A	0.0134069	0.0257353	0.00414365	634	272	362	ADD	1.30961	0.609424	4.6179	1.49976
6	ENSG00000204681	UTR3	GABBR1	0.00473186	0.00183824	0.00690608	634	272	362	ADD	-2.04683	0.952503	4.61775	1.49973
8	ENSG00000205268	UTR3	PDE7A	0.00946372	0.0128676	0.00690608	634	272	362	ADD	1.9256	0.896135	4.61728	1.49961
6	ENSG00000119899	UTR3	SLC17A5	0.00630915	0.00919118	0.00414365	634	272	362	ADD	2.14611	0.998814	4.61675	1.49947
22	ENSG00000161133	PROM	USP41	0.00236593	0.00551471	0	634	272	362	ADD	3.33213	1.55083	4.61651	1.49941
2	ENSG00000169994	PROM	MYO7B	0.00394322	0.00183824	0.00552486	634	272	362	ADD	-3.03393	1.41207	4.61634	1.49937
6	ENSG00000137225	medium_COD	CAPN11	0.00867508	0.0128676	0.00552486	634	272	362	ADD	1.63622	0.761576	4.61591	1.49926
1	ENSG00000082482	UTR3	KCNK2	0.00315457	0.00551471	0.00138122	634	272	362	ADD	3.52383	1.64022	4.61561	1.49919
12	ENSG00000070961	PROM_CADD	ATP2B1	0.00473186	0.00183824	0.00690608	634	272	362	ADD	-1.83288	0.85345	4.61226	1.49834
8	ENSG00000181638	UTR3	ZFP41	0.0181388	0.0294118	0.00966851	634	272	362	ADD	1.15822	0.53936	4.61129	1.49809
9	ENSG00000204001	medium_COD	LCN8	0.00157729	0	0.00276243	634	272	362	ADD	-3.25719	1.51701	4.61009	1.49779
1	ENSG00000213047	UTR3_CADD	DENND1B	0.00162866	0.00367647	0	614	272	342	ADD	3.5096	1.63463	4.60974	1.4977
1	ENSG00000116459	UTR3	ATP5PB	0.00946372	0.00551471	0.0124309	634	272	362	ADD	-2.51164	1.16986	4.60938	1.49761
3	ENSG00000053524	medium_COD	MCF2L2	0.00630915	0.00919118	0.00414365	634	272	362	ADD	2.27585	1.06009	4.60897	1.4975
4	ENSG00000174749	PROM	FAM241A	0.00157729	0	0.00276243	634	272	362	ADD	-3.19688	1.48914	4.60873	1.49744
5	ENSG00000064651	PROM	SLC12A2	0.00473186	0.00919118	0.00138122	634	272	362	ADD	2.45518	1.14372	4.60814	1.49729
14	ENSG00000100897	UTR3	DCAF11	0.00394322	0	0.00690608	634	272	362	ADD	-2.60416	1.21315	4.60794	1.49724
1	ENSG00000083444	medium_COD	PLOD1	0.00315457	0.00551471	0.00138122	634	272	362	ADD	3.09755	1.44314	4.60701	1.49701
17	ENSG00000108946	PROM	PRKAR1A	0.00236593	0	0.00414365	634	272	362	ADD	-3.20522	1.49335	4.60675	1.49694
7	ENSG00000008277	UTR3	ADAM22	0.0118297	0.00551471	0.0165746	634	272	362	ADD	-1.42287	0.663006	4.60569	1.49667
7	ENSG00000146834	PROM	MEPCE	0.0102524	0.00735294	0.0124309	634	272	362	ADD	-1.66347	0.775318	4.60329	1.49606
3	ENSG00000157150	medium_COD	TIMP4	0.00157729	0.00183824	0.00138122	634	272	362	ADD	4.51931	2.1067	4.60192	1.49572
13	ENSG00000120693	UTR3	SMAD9	0.00788644	0.0128676	0.00414365	634	272	362	ADD	1.8211	0.848977	4.60124	1.49555
2	ENSG00000157827	UTR3_CADD	FMNL2	0.00394322	0	0.00690608	634	272	362	ADD	-3.01988	1.40788	4.601	1.49548
3	ENSG00000144645	medium_COD	OSBPL10	0.0055205	0	0.00966851	634	272	362	ADD	-2.68789	1.25316	4.60054	1.49537
3	ENSG00000155903	UTR3_CADD	RASA2	0.00236593	0	0.00414365	634	272	362	ADD	-2.96909	1.38429	4.60035	1.49532
19	ENSG00000131848	UTR3	ZSCAN5A	0.0126183	0.00735294	0.0165746	634	272	362	ADD	-1.4388	0.670959	4.59846	1.49484
9	ENSG00000197859	medium_COD	ADAMTSL2	0.00315457	0.00735294	0	634	272	362	ADD	2.58425	1.20534	4.59675	1.49441
1	ENSG00000174574	UTR3	AKIRIN1	0.00788644	0.00183824	0.0124309	634	272	362	ADD	-1.91375	0.892661	4.59618	1.49426
11	ENSG00000206013	PROM	IFITM5	0.0055205	0	0.00966851	634	272	362	ADD	-2.40524	1.12205	4.59503	1.49397
6	ENSG00000172432	medium_COD	GTPBP2	0.00157729	0.00367647	0	634	272	362	ADD	3.54617	1.65442	4.5944	1.49381
3	ENSG00000173175	medium_COD	ADCY5	0.00473186	0.00919118	0.00138122	634	272	362	ADD	2.13422	0.995985	4.59171	1.49313
22	ENSG00000184708	PROM	EIF4ENIF1	0.00630915	0.00367647	0.00828729	634	272	362	ADD	-1.90156	0.887501	4.59071	1.49288
12	ENSG00000170890	PROM	PLA2G1B	0.00236593	0.00551471	0	634	272	362	ADD	3.36965	1.57273	4.59054	1.49283
4	ENSG00000174749	UTR3	FAM241A	0.0315457	0.0275735	0.0345304	634	272	362	ADD	-0.899859	0.420029	4.58976	1.49264
19	ENSG00000177202	PROM	SPACA4	0.00394322	0.00367647	0.00414365	634	272	362	ADD	-3.02585	1.41244	4.58936	1.49253
19	ENSG00000131408	PROM	NR1H2	0.00236593	0.00367647	0.00138122	634	272	362	ADD	2.95697	1.38035	4.58896	1.49243
14	ENSG00000087299	UTR3	L2HGDH	0.0141956	0.00735294	0.019337	634	272	362	ADD	-1.35953	0.634685	4.58839	1.49229
4	ENSG00000138758	PROM_CADD	SEPTIN11	0.00157729	0	0.00276243	634	272	362	ADD	-3.00119	1.40115	4.58794	1.49217
1	ENSG00000244020	PROM	MT1HL1	0.00157729	0.00183824	0.00138122	634	272	362	ADD	-2.96247	1.38326	4.58672	1.49187
14	ENSG00000100916	UTR3	BRMS1L	0.00394322	0.00183824	0.00552486	634	272	362	ADD	-2.61089	1.21909	4.58674	1.49187
7	ENSG00000106565	medium_COD	TMEM176B	0.00315457	0	0.00552486	634	272	362	ADD	-3.19182	1.49035	4.58666	1.49185
17	ENSG00000177370	UTR3_CADD	TIMM22	0.00236593	0.00367647	0.00138122	634	272	362	ADD	3.57688	1.6702	4.58642	1.49179
19	ENSG00000132010	UTR3	ZNF20	0.00236593	0.00551471	0	634	272	362	ADD	3.52175	1.64447	4.58635	1.49177
17	ENSG00000108946	PROM_CADD	PRKAR1A	0.00157729	0	0.00276243	634	272	362	ADD	-3.20224	1.49541	4.58552	1.49156
8	ENSG00000147606	pLoF	SLC26A7	0.00157978	0	0.00277008	633	272	361	ADD	-2.96486	1.38481	4.58386	1.49114
8	ENSG00000147606	strong_COD	SLC26A7	0.00157978	0	0.00277008	633	272	361	ADD	-2.96486	1.38481	4.58386	1.49114
2	ENSG00000186487	UTR5	MYT1L	0.00473186	0.00183824	0.00690608	634	272	362	ADD	-2.84949	1.33096	4.58359	1.49107
12	ENSG00000177675	medium_COD	CD163L1	0.0055205	0.00183824	0.00828729	634	272	362	ADD	-2.57301	1.20221	4.58055	1.4903
3	ENSG00000075420	PROM	FNDC3B	0.00157729	0.00367647	0	634	272	362	ADD	3.54151	1.65476	4.58042	1.49027
15	ENSG00000166825	UTR5	ANPEP	0.00236593	0.00367647	0.00138122	634	272	362	ADD	2.64992	1.23817	4.58043	1.49027
1	ENSG00000171960	PROM	PPIH	0.00473186	0	0.00828729	634	272	362	ADD	-2.70012	1.26165	4.58024	1.49022
12	ENSG00000075188	PROM	NUP37	0.00473186	0	0.00828729	634	272	362	ADD	-2.76088	1.29018	4.57923	1.48997
10	ENSG00000165752	PROM	STK32C	0.00473186	0.00919118	0.00138122	634	272	362	ADD	2.41135	1.12725	4.57594	1.48913
8	ENSG00000022567	PROM	SLC45A4	0.00236593	0.00551471	0	634	272	362	ADD	3.51769	1.64504	4.57257	1.48828
1	ENSG00000117707	UTR5	PROX1	0.00315457	0	0.00552486	634	272	362	ADD	-3.17336	1.48433	4.57064	1.48779
21	ENSG00000159128	PROM	IFNGR2	0.00236593	0.00551471	0	634	272	362	ADD	3.52508	1.64889	4.5704	1.48773
17	ENSG00000176170	pLoF	SPHK1	0.00157729	0.00367647	0	634	272	362	ADD	2.79484	1.30737	4.57	1.48763
17	ENSG00000176170	strong_COD	SPHK1	0.00157729	0.00367647	0	634	272	362	ADD	2.79484	1.30737	4.57	1.48763
22	ENSG00000100296	PROM_CADD	THOC5	0.00157729	0.00367647	0	634	272	362	ADD	3.55075	1.66111	4.56924	1.48744
12	ENSG00000130787	medium_COD	HIP1R	0.00473186	0.00735294	0.00276243	634	272	362	ADD	2.02664	0.948353	4.56683	1.48682
12	ENSG00000170456	medium_COD	DENND5B	0.00394322	0.00735294	0.00138122	634	272	362	ADD	2.1343	0.998793	4.56627	1.48668
10	ENSG00000165733	PROM	BMS1	0.00394322	0	0.00690608	634	272	362	ADD	-3.19107	1.49334	4.5662	1.48667
21	ENSG00000159267	UTR3	HLCS	0.0118297	0.0147059	0.00966851	634	272	362	ADD	1.25474	0.587286	4.56468	1.48628
16	ENSG00000174628	UTR3	IQCK	0.00630915	0.0110294	0.00276243	634	272	362	ADD	3.0521	1.42869	4.56375	1.48604
3	ENSG00000169860	UTR3_CADD	P2RY1	0.00236593	0.00551471	0	634	272	362	ADD	2.89529	1.35544	4.56275	1.48579
9	ENSG00000044574	UTR3	HSPA5	0.00394322	0	0.00690608	634	272	362	ADD	-2.5152	1.17778	4.56057	1.48524
7	ENSG00000127946	pLoF	HIP1	0.00157729	0.00367647	0	634	272	362	ADD	2.95	1.38174	4.55816	1.48463
7	ENSG00000127946	strong_COD	HIP1	0.00157729	0.00367647	0	634	272	362	ADD	2.95	1.38174	4.55816	1.48463
12	ENSG00000123094	UTR3_CADD	RASSF8	0.00394322	0.00183824	0.00552486	634	272	362	ADD	-2.06259	0.966234	4.55683	1.48429
5	ENSG00000120129	medium_COD	DUSP1	0.00236593	0.00183824	0.00276243	634	272	362	ADD	-2.60032	1.21825	4.55599	1.48408
2	ENSG00000080345	medium_COD	RIF1	0.0118297	0.00367647	0.0179558	634	272	362	ADD	-1.57869	0.739735	4.5545	1.4837
1	ENSG00000120656	PROM	TAF12	0.00236593	0.00551471	0	634	272	362	ADD	3.23194	1.51442	4.55443	1.48368
6	ENSG00000146242	UTR3	TPBG	0.0015873	0.00367647	0	630	272	358	ADD	3.85919	1.80878	4.5522	1.48312
8	ENSG00000104369	UTR5_CADD	JPH1	0.00236593	0.00551471	0	634	272	362	ADD	2.76986	1.29841	4.55088	1.48278
8	ENSG00000120910	PROM	PPP3CC	0.00630915	0	0.0110497	634	272	362	ADD	-2.51558	1.17924	4.55066	1.48272
7	ENSG00000164649	PROM	CDCA7L	0.00157729	0.00367647	0	634	272	362	ADD	3.54417	1.66152	4.55007	1.48258
7	ENSG00000165055	medium_COD	METTL2B	0.00315457	0	0.00552486	634	272	362	ADD	-2.96261	1.38908	4.54875	1.48224
6	ENSG00000180113	medium_COD	TDRD6	0.0149842	0.00919118	0.019337	634	272	362	ADD	-1.41152	0.661836	4.54857	1.48219
1	ENSG00000083444	strong_COD	PLOD1	0.00157729	0.00367647	0	634	272	362	ADD	3.53116	1.65581	4.54792	1.48203
2	ENSG00000138031	medium_COD	ADCY3	0.00867508	0.00551471	0.0110497	634	272	362	ADD	-1.68456	0.789997	4.54697	1.48179
7	ENSG00000198556	PROM_CADD	ZNF789	0.00157729	0	0.00276243	634	272	362	ADD	-2.77535	1.30198	4.54388	1.481
6	ENSG00000112706	UTR3	IMPG1	0.00236593	0	0.00414365	634	272	362	ADD	-2.78184	1.30531	4.54193	1.48051
9	ENSG00000165304	PROM	MELK	0.00473186	0.00919118	0.00138122	634	272	362	ADD	2.48105	1.16417	4.54192	1.48051
19	ENSG00000142513	medium_COD	ACP4	0.00157729	0.00183824	0.00138122	634	272	362	ADD	3.03549	1.42445	4.54116	1.48031
1	ENSG00000121766	UTR3	ZCCHC17	0.00315457	0.00735294	0	634	272	362	ADD	3.84059	1.80241	4.54034	1.48011
6	ENSG00000112137	UTR3	PHACTR1	0.00236593	0.00183824	0.00276243	634	272	362	ADD	-3.06005	1.4362	4.53968	1.47994
17	ENSG00000108771	medium_COD	DHX58	0.00473186	0.00919118	0.00138122	634	272	362	ADD	2.11821	0.994231	4.53904	1.47978
12	ENSG00000132341	PROM	RAN	0.00709779	0.0110294	0.00414365	634	272	362	ADD	1.90269	0.893174	4.538	1.47951
19	ENSG00000126583	UTR5	PRKCG	0.00157729	0.00367647	0	634	272	362	ADD	3.41617	1.60366	4.53788	1.47948
19	ENSG00000126583	UTR5_CADD	PRKCG	0.00157729	0.00367647	0	634	272	362	ADD	3.41617	1.60366	4.53788	1.47948
2	ENSG00000153561	UTR3_CADD	RMND5A	0.00630915	0.00183824	0.00966851	634	272	362	ADD	-2.20959	1.03734	4.53716	1.4793
11	ENSG00000110697	UTR3	PITPNM1	0.00157729	0.00367647	0	634	272	362	ADD	3.53966	1.66177	4.53714	1.47929
7	ENSG00000105887	PROM	MTPN	0.00157729	0	0.00276243	634	272	362	ADD	-3.31768	1.55759	4.53696	1.47925
20	ENSG00000196132	PROM	MYT1	0.00788644	0.00551471	0.00966851	634	272	362	ADD	-1.84745	0.867744	4.53278	1.47819
1	ENSG00000116819	UTR3	TFAP2E	0.0055205	0.0110294	0.00138122	634	272	362	ADD	2.11765	0.994829	4.53119	1.47778
20	ENSG00000100983	PROM	GSS	0.0055205	0.00367647	0.00690608	634	272	362	ADD	-2.53459	1.19078	4.53059	1.47763
10	ENSG00000260314	medium_COD	MRC1	0.00867508	0.00367647	0.0124309	634	272	362	ADD	-1.85783	0.872962	4.52919	1.47728
2	ENSG00000136715	PROM	SAP130	0.00394322	0.00183824	0.00552486	634	272	362	ADD	-3.04871	1.43264	4.52852	1.47711
1	ENSG00000143772	PROM	ITPKB	0.00236593	0.00183824	0.00276243	634	272	362	ADD	2.98993	1.40511	4.52797	1.47697
11	ENSG00000176485	UTR3	PLAAT3	0.00630915	0.00919118	0.00414365	634	272	362	ADD	2.61165	1.22743	4.52731	1.4768
2	ENSG00000169554	PROM_CADD	ZEB2	0.00157729	0.00367647	0	634	272	362	ADD	3.41701	1.60598	4.527	1.47672
15	ENSG00000138594	PROM_CADD	TMOD3	0.00157729	0.00367647	0	634	272	362	ADD	3.41701	1.60598	4.527	1.47672
12	ENSG00000123407	UTR3	HOXC12	0.0126183	0.00367647	0.019337	634	272	362	ADD	-1.91699	0.901308	4.52372	1.47589
20	ENSG00000284776	PROM	NA	0.00630915	0.00183824	0.00966851	634	272	362	ADD	-2.15802	1.01475	4.52263	1.47561
19	ENSG00000267740	PROM	NA	0.00315457	0.00367647	0.00276243	634	272	362	ADD	2.69441	1.26745	4.51926	1.47476
19	ENSG00000174886	PROM	NDUFA11	0.00315457	0.00367647	0.00276243	634	272	362	ADD	2.69441	1.26745	4.51926	1.47476
7	ENSG00000130226	UTR5	DPP6	0.00709779	0.00919118	0.00552486	634	272	362	ADD	1.72724	0.812513	4.51901	1.47469
7	ENSG00000135269	medium_COD	TES	0.00394322	0.00735294	0.00138122	634	272	362	ADD	2.79266	1.31389	4.51774	1.47437
[truncated: 3,003 more rows]
