# Supplementary material for: Systematic assessment of COVID-19 host genetics using whole genome sequencing data
Source: PLoS Pathog. 2024 Dec 23;20(12):e1012786. doi: 10.1371/journal.ppat.1012786 (PMC11706450; doi:10.1371/journal.ppat.1012786)
Supplement: S9 Table — This table contains the 5000 most significant results, for a full list please refer to the Data Availability section. (XLSX) [file ppat.1012786.s017.xlsx]

## Sheet: Tabelle1
Supplementary Table 9: Results of gene collapsing analysis in B1. This table contains the 5000 most significant results, for a full list please refer to the Data Availability section.
CHROM	ENSG	Functional mask	gene symbol	A1FREQ	A1FREQ_CASES	A1FREQ_CONTROLS	N	N_CASES	N_CONTROLS	TEST	BETA	SE	CHISQ	LOG10P
20	ENSG00000101115	medium_COD	SALL4	0.00540806	0.00229008	0.0110497	1017	655	362	ADD	-3.30459	0.777989	18.0422	4.66542
17	ENSG00000006062	medium_COD	MAP3K14	0.00393314	0.000763359	0.00966851	1017	655	362	ADD	-4.34537	1.02897	17.8341	4.61793
6	ENSG00000112379	PROM_CADD	ARFGEF3	0.00147493	0	0.00414365	1017	655	362	ADD	-5.64066	1.34301	17.6401	4.57365
22	ENSG00000100302	PROM	RASD2	0.00294985	0	0.00828729	1017	655	362	ADD	-4.363	1.07019	16.6207	4.34056
6	ENSG00000091831	PROM	ESR1	0.00196657	0	0.00552486	1017	655	362	ADD	-5.68821	1.41919	16.0647	4.21314
5	ENSG00000081853	strong_COD	PCDHGA2	0.000983284	0	0.00276243	1017	655	362	ADD	-5.64807	1.41834	15.8577	4.16565
17	ENSG00000225190	UTR3	PLEKHM1	0.00639135	0.00152672	0.0151934	1017	655	362	ADD	-3.35109	0.88029	14.4917	3.85147
12	ENSG00000139726	UTR3	DENR	0.00688299	0.00381679	0.0124309	1017	655	362	ADD	-2.59858	0.6849	14.3953	3.82923
3	ENSG00000178252	UTR5	WDR6	0.000983284	0	0.00276243	1017	655	362	ADD	-5.40372	1.46093	13.6813	3.66433
7	ENSG00000075213	medium_COD	SEMA3A	0.00540806	0.00839695	0	1017	655	362	ADD	3.89023	1.05972	13.4762	3.61689
7	ENSG00000154415	PROM	PPP1R3A	0.00737463	0.00305344	0.0151934	1017	655	362	ADD	-2.39874	0.654136	13.4472	3.61018
4	ENSG00000138639	medium_COD	ARHGAP24	0.00294985	0.00152672	0.00552486	1017	655	362	ADD	-3.43982	0.948048	13.1647	3.54474
1	ENSG00000116396	UTR3_CADD	KCNC4	0.00589971	0.00229008	0.0124309	1017	655	362	ADD	-2.67767	0.744171	12.947	3.49426
16	ENSG00000103335	UTR3	PIEZO1	0.00540806	0.00152672	0.0124309	1017	655	362	ADD	-2.71237	0.762103	12.6669	3.42925
6	ENSG00000153162	UTR5	BMP6	0.00442478	0.00152672	0.00966851	1017	655	362	ADD	-3.12326	0.879209	12.6192	3.41816
10	ENSG00000107758	UTR3	PPP3CB	0.00196657	0	0.00552486	1017	655	362	ADD	-5.38834	1.51882	12.5863	3.41051
10	ENSG00000107758	UTR3_CADD	PPP3CB	0.00196657	0	0.00552486	1017	655	362	ADD	-5.38834	1.51882	12.5863	3.41051
1	ENSG00000197106	UTR5	SLC6A17	0.00245821	0	0.00690608	1017	655	362	ADD	-3.98115	1.12603	12.5002	3.3905
13	ENSG00000132972	PROM	RNF17	0.00245821	0	0.00690608	1017	655	362	ADD	-4.5581	1.29921	12.3086	3.34595
11	ENSG00000156587	PROM	UBE2L6	0.00294985	0.000763359	0.00690608	1017	655	362	ADD	-3.45827	0.988612	12.2368	3.32922
13	ENSG00000133105	medium_COD	RXFP2	0.00344149	0.000763359	0.00828729	1017	655	362	ADD	-3.60417	1.03409	12.1476	3.30848
2	ENSG00000163161	UTR3	ERCC3	0.000983284	0	0.00276243	1017	655	362	ADD	-5.29019	1.52633	12.0128	3.27707
12	ENSG00000125084	PROM_CADD	WNT1	0.00147493	0	0.00414365	1017	655	362	ADD	-5.44776	1.57548	11.9567	3.26399
11	ENSG00000149256	PROM	TENM4	0.00196657	0	0.00552486	1017	655	362	ADD	-5.27608	1.52626	11.9499	3.2624
3	ENSG00000091181	PROM	IL5RA	0.00196657	0	0.00552486	1017	655	362	ADD	-5.35084	1.54965	11.9228	3.25609
5	ENSG00000262209	strong_COD	PCDHGB3	0.000983284	0	0.00276243	1017	655	362	ADD	-5.33147	1.54687	11.8793	3.24594
1	ENSG00000116863	PROM_CADD	ADPRS	0.00147493	0	0.00414365	1017	655	362	ADD	-4.6523	1.34988	11.878	3.24565
1	ENSG00000163349	medium_COD	HIPK1	0.00639135	0.00305344	0.0124309	1017	655	362	ADD	-2.21272	0.64786	11.6652	3.19599
12	ENSG00000174718	medium_COD	RESF1	0.00983284	0.00534351	0.0179558	1017	655	362	ADD	-1.82687	0.537124	11.5682	3.17335
19	ENSG00000127528	UTR3_CADD	KLF2	0.00196657	0	0.00552486	1017	655	362	ADD	-5.29944	1.55981	11.5429	3.16745
7	ENSG00000105879	medium_COD	CBLL1	0.00196657	0	0.00552486	1017	655	362	ADD	-4.00895	1.18564	11.4328	3.14172
5	ENSG00000113448	UTR3	PDE4D	0.0152409	0.0221374	0.00276243	1017	655	362	ADD	1.98234	0.588126	11.3609	3.12491
5	ENSG00000146067	UTR3	FAM193B	0.00245821	0.000763359	0.00552486	1017	655	362	ADD	-4.22446	1.2544	11.3416	3.12038
15	ENSG00000174498	medium_COD	IGDCC3	0.00639135	0.00305344	0.0124309	1017	655	362	ADD	-2.46375	0.732708	11.3065	3.11219
11	ENSG00000165895	UTR5_CADD	ARHGAP42	0.00196657	0	0.00552486	1017	655	362	ADD	-4.10292	1.22341	11.2472	3.09831
17	ENSG00000108684	UTR3_CADD	ASIC2	0.00196657	0	0.00552486	1017	655	362	ADD	-3.9518	1.17957	11.2238	3.09284
11	ENSG00000166833	UTR3	NAV2	0.00884956	0.00610687	0.0138122	1017	655	362	ADD	-1.90673	0.570561	11.168	3.07977
17	ENSG00000131899	medium_COD	LLGL1	0.00589971	0.00916031	0	1017	655	362	ADD	3.25905	0.975994	11.1503	3.07563
3	ENSG00000121570	UTR3	DPPA4	0.00491642	0.00152672	0.0110497	1017	655	362	ADD	-2.3486	0.70431	11.1196	3.06844
16	ENSG00000153060	PROM	TEKT5	0.00196657	0	0.00552486	1017	655	362	ADD	-4.33127	1.29954	11.1085	3.06583
19	ENSG00000142444	medium_COD	TIMM29	0.00344149	0.000763359	0.00828729	1017	655	362	ADD	-3.25682	0.977537	11.0999	3.06384
17	ENSG00000141576	medium_COD	RNF157	0.00245821	0.000763359	0.00552486	1017	655	362	ADD	-3.60849	1.08375	11.0865	3.06068
2	ENSG00000115232	UTR3	ITGA4	0.0162242	0.021374	0.00690608	1017	655	362	ADD	1.8033	0.545506	10.928	3.02354
5	ENSG00000178394	medium_COD	HTR1A	0.00147493	0	0.00414365	1017	655	362	ADD	-5.30737	1.60683	10.9098	3.01929
7	ENSG00000253293	PROM	HOXA10	0.00393314	0.00152672	0.00828729	1017	655	362	ADD	-3.03542	0.919574	10.8959	3.01603
12	ENSG00000120800	PROM	UTP20	0.00344149	0.00152672	0.00690608	1017	655	362	ADD	-2.8441	0.862802	10.866	3.00901
2	ENSG00000034510	PROM	TMSB10	0.00147493	0	0.00414365	1017	655	362	ADD	-3.9915	1.21445	10.8022	2.99405
19	ENSG00000130332	UTR3	LSM7	0.000983284	0	0.00276243	1017	655	362	ADD	-5.02083	1.53266	10.7315	2.97746
12	ENSG00000135655	UTR3_CADD	USP15	0.00294985	0.00152672	0.00552486	1017	655	362	ADD	-2.99412	0.914683	10.7152	2.97362
11	ENSG00000174804	PROM	FZD4	0.00393314	0.00152672	0.00828729	1017	655	362	ADD	-2.74927	0.840553	10.6981	2.96961
1	ENSG00000154370	PROM_CADD	TRIM11	0.00147493	0	0.00414365	1017	655	362	ADD	-5.28823	1.61713	10.6937	2.96859
2	ENSG00000144118	PROM	RALB	0.00442478	0.00305344	0.00690608	1017	655	362	ADD	-2.35491	0.720574	10.6805	2.96549
11	ENSG00000135378	PROM_CADD	PRRG4	0.00196657	0	0.00552486	1017	655	362	ADD	-5.2818	1.61955	10.636	2.95504
14	ENSG00000156030	UTR5_CADD	MIDEAS	0.000983284	0	0.00276243	1017	655	362	ADD	-5.33771	1.63953	10.5992	2.9464
8	ENSG00000182674	UTR5_CADD	KCNB2	0.00294985	0	0.00828729	1017	655	362	ADD	-3.34979	1.02956	10.586	2.94329
23	ENSG00000102158	UTR3	MAGT1	0.004	0.000769231	0.01	1000	650	350	ADD	-2.78673	0.858023	10.5486	2.9345
19	ENSG00000090932	medium_COD	DLL3	0.00491642	0.00763359	0	1017	655	362	ADD	3.68291	1.13491	10.5307	2.93031
1	ENSG00000117222	PROM	RBBP5	0.000983284	0	0.00276243	1017	655	362	ADD	-4.42471	1.36359	10.5294	2.92999
22	ENSG00000283900	PROM	TPTEP2-CSNK1E	0.00786627	0.00381679	0.0151934	1017	655	362	ADD	-2.0353	0.627735	10.5124	2.92601
12	ENSG00000111011	UTR3	RSRC2	0.00393314	0.00229008	0.00690608	1017	655	362	ADD	-2.71088	0.836914	10.492	2.92122
2	ENSG00000182551	strong_COD	ADI1	0.000983284	0	0.00276243	1017	655	362	ADD	-5.3333	1.64786	10.475	2.91721
16	ENSG00000122304	medium_COD	PRM2	0.00196657	0	0.00552486	1017	655	362	ADD	-3.95115	1.22387	10.4226	2.90489
13	ENSG00000043355	UTR5	ZIC2	0.00196657	0.000763359	0.00414365	1017	655	362	ADD	-4.26231	1.32212	10.3931	2.89796
13	ENSG00000165556	PROM	CDX2	0.00196657	0.000763359	0.00414365	1017	655	362	ADD	-3.1106	0.966316	10.3622	2.89068
17	ENSG00000236320	UTR3	SLFN14	0.00983284	0.0137405	0.00276243	1017	655	362	ADD	2.66546	0.83008	10.3111	2.87867
1	ENSG00000152092	PROM	ASTN1	0.00245821	0.000763359	0.00552486	1017	655	362	ADD	-3.15587	0.983528	10.2959	2.87508
1	ENSG00000163239	PROM	TDRD10	0.00589971	0.00229008	0.0124309	1017	655	362	ADD	-2.29588	0.7163	10.2733	2.86976
2	ENSG00000115540	PROM	MOB4	0.00245821	0	0.00690608	1017	655	362	ADD	-5.26206	1.6434	10.2524	2.86486
15	ENSG00000180304	UTR3	OAZ2	0.00344149	0.00152672	0.00690608	1017	655	362	ADD	-2.59235	0.810907	10.2199	2.85719
16	ENSG00000103197	medium_COD	TSC2	0.0172075	0.0236641	0.00552486	1017	655	362	ADD	1.72482	0.539549	10.2194	2.85708
16	ENSG00000103145	PROM	HCFC1R1	0.00393314	0.00610687	0	1017	655	362	ADD	3.41468	1.06913	10.201	2.85275
1	ENSG00000040487	UTR3	SLC66A1	0.00344149	0.00534351	0	1017	655	362	ADD	3.47837	1.08929	10.1968	2.85175
12	ENSG00000185664	medium_COD	PMEL	0.00589971	0.00839695	0.00138122	1017	655	362	ADD	4.21106	1.31941	10.1865	2.84933
17	ENSG00000173757	UTR3	STAT5B	0.0103245	0.0145038	0.00276243	1017	655	362	ADD	2.13374	0.668761	10.1798	2.84775
18	ENSG00000134489	UTR3	HRH4	0.00737463	0.010687	0.00138122	1017	655	362	ADD	3.58317	1.12508	10.1431	2.8391
5	ENSG00000253305	strong_COD	PCDHGB6	0.000983284	0	0.00276243	1017	655	362	ADD	-5.31196	1.66984	10.1196	2.83356
16	ENSG00000077238	UTR3	IL4R	0.00491642	0.00763359	0	1017	655	362	ADD	3.18404	1.00141	10.1096	2.83121
2	ENSG00000157884	medium_COD	CIB4	0.000983284	0	0.00276243	1017	655	362	ADD	-4.53621	1.42777	10.0941	2.82755
4	ENSG00000174123	PROM	TLR10	0.00196657	0	0.00552486	1017	655	362	ADD	-3.66376	1.15324	10.0929	2.82728
4	ENSG00000163995	UTR5	ABLIM2	0.00147493	0	0.00414365	1017	655	362	ADD	-4.14719	1.3055	10.0915	2.82694
1	ENSG00000174574	UTR3_CADD	AKIRIN1	0.00540806	0.00229008	0.0110497	1017	655	362	ADD	-2.40164	0.756524	10.078	2.82375
3	ENSG00000227124	UTR5	ZNF717	0.00147493	0	0.00414365	1017	655	362	ADD	-5.28786	1.66913	10.0364	2.81395
6	ENSG00000135535	UTR3_CADD	CD164	0.00196657	0	0.00552486	1017	655	362	ADD	-3.73349	1.18145	9.98614	2.80211
10	ENSG00000198408	PROM	OGA	0.00294985	0	0.00828729	1017	655	362	ADD	-3.35401	1.06255	9.96395	2.79687
1	ENSG00000143409	PROM	MINDY1	0.00147493	0	0.00414365	1017	655	362	ADD	-4.0948	1.2977	9.95672	2.79517
11	ENSG00000110330	PROM_CADD	BIRC2	0.000496524	0	0.00140056	1007	650	357	ADD	-5.32637	1.68804	9.95623	2.79505
2	ENSG00000143954	pLoF	REG3G	0.000493097	0	0.00139276	1014	655	359	ADD	-5.32619	1.68804	9.95562	2.79491
2	ENSG00000143954	strong_COD	REG3G	0.000493097	0	0.00139276	1014	655	359	ADD	-5.32619	1.68804	9.95562	2.79491
19	ENSG00000235034	UTR3	C19orf81	0.000492126	0	0.00138504	1016	655	361	ADD	-5.32444	1.68803	9.94914	2.79338
2	ENSG00000233757	PROM_CADD	NA	0.000492126	0	0.00138504	1016	655	361	ADD	-5.3235	1.68802	9.94582	2.79259
14	ENSG00000213920	pLoF	MDP1	0.000492126	0	0.00138504	1016	655	361	ADD	-5.3235	1.68802	9.94582	2.79259
14	ENSG00000213920	strong_COD	MDP1	0.000492126	0	0.00138504	1016	655	361	ADD	-5.3235	1.68802	9.94582	2.79259
20	ENSG00000175063	PROM_CADD	UBE2C	0.000492611	0	0.00138504	1015	654	361	ADD	-5.32338	1.68803	9.94528	2.79247
8	ENSG00000172164	UTR5	SNTB1	0.000492126	0	0.00138504	1016	655	361	ADD	-5.32311	1.688	9.94451	2.79228
12	ENSG00000275778	pLoF	NA	0.000492126	0	0.00138504	1016	655	361	ADD	-5.32302	1.68801	9.94409	2.79219
12	ENSG00000275778	strong_COD	NA	0.000492126	0	0.00138504	1016	655	361	ADD	-5.32302	1.68801	9.94409	2.79219
1	ENSG00000175279	medium_COD	CENPS	0.000491642	0	0.00138122	1017	655	362	ADD	-5.32233	1.688	9.94163	2.79161
1	ENSG00000163218	UTR5	PGLYRP4	0.000491642	0	0.00138122	1017	655	362	ADD	-5.32233	1.688	9.94163	2.79161
1	ENSG00000163485	ENH	ADORA1	0.000491642	0	0.00138122	1017	655	362	ADD	-5.32233	1.688	9.94163	2.79161
1	ENSG00000122180	ENH	MYOG	0.000491642	0	0.00138122	1017	655	362	ADD	-5.32233	1.688	9.94163	2.79161
3	ENSG00000178467	UTR3	P4HTM	0.000491642	0	0.00138122	1017	655	362	ADD	-5.32233	1.688	9.94163	2.79161
3	ENSG00000178467	UTR3_CADD	P4HTM	0.000491642	0	0.00138122	1017	655	362	ADD	-5.32233	1.688	9.94163	2.79161
3	ENSG00000178252	UTR5_CADD	WDR6	0.000491642	0	0.00138122	1017	655	362	ADD	-5.32233	1.688	9.94163	2.79161
4	ENSG00000163257	UTR5_CADD	DCAF16	0.000491642	0	0.00138122	1017	655	362	ADD	-5.32233	1.688	9.94163	2.79161
4	ENSG00000169299	pLoF	PGM2	0.000491642	0	0.00138122	1017	655	362	ADD	-5.32233	1.688	9.94163	2.79161
4	ENSG00000198856	PROM_CADD	OSTC	0.000491642	0	0.00138122	1017	655	362	ADD	-5.32233	1.688	9.94163	2.79161
6	ENSG00000204525	UTR3	HLA-C	0.000491642	0	0.00138122	1017	655	362	ADD	-5.32233	1.688	9.94163	2.79161
6	ENSG00000146410	UTR5	MTFR2	0.000491642	0	0.00138122	1017	655	362	ADD	-5.32233	1.688	9.94163	2.79161
7	ENSG00000105928	UTR5	GSDME	0.000491642	0	0.00138122	1017	655	362	ADD	-5.32233	1.688	9.94163	2.79161
7	ENSG00000187260	ENH	WDR86	0.000491642	0	0.00138122	1017	655	362	ADD	-5.32233	1.688	9.94163	2.79161
7	ENSG00000127377	ENH	CRYGN	0.000491642	0	0.00138122	1017	655	362	ADD	-5.32233	1.688	9.94163	2.79161
8	ENSG00000104375	UTR5_CADD	STK3	0.000491642	0	0.00138122	1017	655	362	ADD	-5.32233	1.688	9.94163	2.79161
10	ENSG00000138207	medium_COD	RBP4	0.000491642	0	0.00138122	1017	655	362	ADD	-5.32233	1.688	9.94163	2.79161
11	ENSG00000173457	PROM_CADD	PPP1R14B	0.000491642	0	0.00138122	1017	655	362	ADD	-5.32233	1.688	9.94163	2.79161
11	ENSG00000170276	UTR3_CADD	HSPB2	0.000491642	0	0.00138122	1017	655	362	ADD	-5.32233	1.688	9.94163	2.79161
12	ENSG00000008394	PROM_CADD	MGST1	0.000491642	0	0.00138122	1017	655	362	ADD	-5.32233	1.688	9.94163	2.79161
12	ENSG00000139540	UTR5	SLC39A5	0.000491642	0	0.00138122	1017	655	362	ADD	-5.32233	1.688	9.94163	2.79161
12	ENSG00000135454	PROM_CADD	B4GALNT1	0.000491642	0	0.00138122	1017	655	362	ADD	-5.32233	1.688	9.94163	2.79161
12	ENSG00000139372	PROM_CADD	TDG	0.000491642	0	0.00138122	1017	655	362	ADD	-5.32233	1.688	9.94163	2.79161
14	ENSG00000100804	medium_COD	PSMB5	0.000491642	0	0.00138122	1017	655	362	ADD	-5.32233	1.688	9.94163	2.79161
14	ENSG00000197776	PROM_CADD	KLHDC1	0.000491642	0	0.00138122	1017	655	362	ADD	-5.32233	1.688	9.94163	2.79161
14	ENSG00000080823	UTR5	MOK	0.000491642	0	0.00138122	1017	655	362	ADD	-5.32233	1.688	9.94163	2.79161
15	ENSG00000103888	UTR5	CEMIP	0.000491642	0	0.00138122	1017	655	362	ADD	-5.32233	1.688	9.94163	2.79161
15	ENSG00000103888	UTR5_CADD	CEMIP	0.000491642	0	0.00138122	1017	655	362	ADD	-5.32233	1.688	9.94163	2.79161
16	ENSG00000121270	UTR3	ABCC11	0.000491642	0	0.00138122	1017	655	362	ADD	-5.32233	1.688	9.94163	2.79161
17	ENSG00000168961	UTR5	LGALS9	0.000491642	0	0.00138122	1017	655	362	ADD	-5.32233	1.688	9.94163	2.79161
18	ENSG00000186496	pLoF	ZNF396	0.000491642	0	0.00138122	1017	655	362	ADD	-5.32233	1.688	9.94163	2.79161
18	ENSG00000186496	strong_COD	ZNF396	0.000491642	0	0.00138122	1017	655	362	ADD	-5.32233	1.688	9.94163	2.79161
19	ENSG00000186300	pLoF	ZNF555	0.000491642	0	0.00138122	1017	655	362	ADD	-5.32233	1.688	9.94163	2.79161
19	ENSG00000186300	strong_COD	ZNF555	0.000491642	0	0.00138122	1017	655	362	ADD	-5.32233	1.688	9.94163	2.79161
19	ENSG00000186300	UTR5_CADD	ZNF555	0.000491642	0	0.00138122	1017	655	362	ADD	-5.32233	1.688	9.94163	2.79161
19	ENSG00000181786	UTR3	ACTL9	0.000491642	0	0.00138122	1017	655	362	ADD	-5.32233	1.688	9.94163	2.79161
22	ENSG00000093010	ENH	COMT	0.000491642	0	0.00138122	1017	655	362	ADD	-5.32233	1.688	9.94163	2.79161
22	ENSG00000175329	medium_COD	ISX	0.000491642	0	0.00138122	1017	655	362	ADD	-5.32233	1.688	9.94163	2.79161
5	ENSG00000183072	PROM_CADD	NKX2-5	0.000492126	0	0.00138122	1016	654	362	ADD	-5.3223	1.68801	9.9415	2.79158
15	ENSG00000140497	UTR5	SCAMP2	0.000498504	0	0.00139276	1003	644	359	ADD	-5.32242	1.68805	9.94146	2.79157
14	ENSG00000196405	PROM_CADD	EVL	0.000492126	0	0.00138122	1016	654	362	ADD	-5.32218	1.68801	9.94092	2.79144
3	ENSG00000174839	UTR5_CADD	DENND6A	0.000492126	0	0.00138122	1016	654	362	ADD	-5.32141	1.68799	9.93828	2.79082
5	ENSG00000178394	pLoF	HTR1A	0.000492126	0	0.00138122	1016	654	362	ADD	-5.3212	1.68801	9.93738	2.7906
2	ENSG00000136715	UTR5	SAP130	0.000492126	0	0.00138122	1016	654	362	ADD	-5.32029	1.68798	9.93432	2.78988
2	ENSG00000136715	UTR5_CADD	SAP130	0.000492126	0	0.00138122	1016	654	362	ADD	-5.32029	1.68798	9.93432	2.78988
11	ENSG00000205869	PROM	KRTAP5-1	0.00393314	0.00610687	0	1017	655	362	ADD	3.63122	1.15231	9.93045	2.78897
14	ENSG00000133962	PROM	CATSPERB	0.000983284	0	0.00276243	1017	655	362	ADD	-5.33615	1.69346	9.92899	2.78862
2	ENSG00000115419	UTR5	GLS	0.000494071	0	0.00138504	1012	651	361	ADD	-5.31789	1.68803	9.92478	2.78763
13	ENSG00000165556	UTR3_CADD	CDX2	0.00344149	0.000763359	0.00828729	1017	655	362	ADD	-3.01299	0.957388	9.90417	2.78277
8	ENSG00000147588	medium_COD	PMP2	0.000493097	0	0.00139276	1014	655	359	ADD	-5.33282	1.70034	9.83652	2.7668
2	ENSG00000144061	UTR3	NPHP1	0.00393314	0.00610687	0	1017	655	362	ADD	3.14611	1.00367	9.82567	2.76424
1	ENSG00000130768	UTR5	SMPDL3B	0.000491642	0	0.00138122	1017	655	362	ADD	-5.32802	1.70028	9.81949	2.76278
1	ENSG00000158710	UTR3_CADD	TAGLN2	0.000491642	0	0.00138122	1017	655	362	ADD	-5.32802	1.70028	9.81949	2.76278
3	ENSG00000244607	pLoF	CCDC13	0.000491642	0	0.00138122	1017	655	362	ADD	-5.32802	1.70028	9.81949	2.76278
3	ENSG00000244607	strong_COD	CCDC13	0.000491642	0	0.00138122	1017	655	362	ADD	-5.32802	1.70028	9.81949	2.76278
3	ENSG00000280571	pLoF	NA	0.000491642	0	0.00138122	1017	655	362	ADD	-5.32802	1.70028	9.81949	2.76278
3	ENSG00000280571	strong_COD	NA	0.000491642	0	0.00138122	1017	655	362	ADD	-5.32802	1.70028	9.81949	2.76278
5	ENSG00000134056	PROM_CADD	MRPS36	0.000491642	0	0.00138122	1017	655	362	ADD	-5.32802	1.70028	9.81949	2.76278
5	ENSG00000262576	strong_COD	PCDHGA4	0.000491642	0	0.00138122	1017	655	362	ADD	-5.32802	1.70028	9.81949	2.76278
5	ENSG00000253767	strong_COD	PCDHGA8	0.000491642	0	0.00138122	1017	655	362	ADD	-5.32802	1.70028	9.81949	2.76278
5	ENSG00000254122	strong_COD	PCDHGB7	0.000491642	0	0.00138122	1017	655	362	ADD	-5.32802	1.70028	9.81949	2.76278
5	ENSG00000253159	strong_COD	PCDHGA12	0.000491642	0	0.00138122	1017	655	362	ADD	-5.32802	1.70028	9.81949	2.76278
5	ENSG00000240184	strong_COD	PCDHGC3	0.000491642	0	0.00138122	1017	655	362	ADD	-5.32802	1.70028	9.81949	2.76278
5	ENSG00000242419	strong_COD	PCDHGC4	0.000491642	0	0.00138122	1017	655	362	ADD	-5.32802	1.70028	9.81949	2.76278
5	ENSG00000120318	UTR5	ARAP3	0.000491642	0	0.00138122	1017	655	362	ADD	-5.32802	1.70028	9.81949	2.76278
5	ENSG00000120318	UTR5_CADD	ARAP3	0.000491642	0	0.00138122	1017	655	362	ADD	-5.32802	1.70028	9.81949	2.76278
5	ENSG00000043462	PROM_CADD	LCP2	0.000491642	0	0.00138122	1017	655	362	ADD	-5.32802	1.70028	9.81949	2.76278
10	ENSG00000075290	UTR5	WNT8B	0.000491642	0	0.00138122	1017	655	362	ADD	-5.32802	1.70028	9.81949	2.76278
17	ENSG00000229637	pLoF	PRAC2	0.000491642	0	0.00138122	1017	655	362	ADD	-5.32802	1.70028	9.81949	2.76278
17	ENSG00000229637	strong_COD	PRAC2	0.000491642	0	0.00138122	1017	655	362	ADD	-5.32802	1.70028	9.81949	2.76278
19	ENSG00000105726	PROM_CADD	ATP13A1	0.000491642	0	0.00138122	1017	655	362	ADD	-5.32802	1.70028	9.81949	2.76278
21	ENSG00000184012	PROM_CADD	TMPRSS2	0.000491642	0	0.00138122	1017	655	362	ADD	-5.32802	1.70028	9.81949	2.76278
22	ENSG00000100225	UTR5	FBXO7	0.000491642	0	0.00138122	1017	655	362	ADD	-5.32802	1.70028	9.81949	2.76278
17	ENSG00000073861	UTR3	TBX21	0.000492126	0	0.00138122	1016	654	362	ADD	-5.32801	1.70029	9.81937	2.76275
6	ENSG00000112306	medium_COD	RPS12	0.000492126	0	0.00138122	1016	654	362	ADD	-5.32769	1.70029	9.81819	2.76247
16	ENSG00000175646	UTR3	PRM1	0.000492126	0	0.00138122	1016	654	362	ADD	-5.32726	1.70028	9.81666	2.76211
5	ENSG00000113555	strong_COD	PCDH12	0.000983284	0	0.00276243	1017	655	362	ADD	-5.0193	1.60202	9.81633	2.76203
10	ENSG00000107560	PROM	RAB11FIP2	0.00589971	0.00229008	0.0124309	1017	655	362	ADD	-2.44554	0.780589	9.81534	2.7618
4	ENSG00000075539	PROM_CADD	FRYL	0.000496524	0	0.00138504	1007	646	361	ADD	-5.32699	1.70036	9.81485	2.76168
20	ENSG00000101311	medium_COD	FERMT1	0.00344149	0.000763359	0.00828729	1017	655	362	ADD	-2.69874	0.863829	9.76042	2.74883
6	ENSG00000197283	UTR5_CADD	SYNGAP1	0.00050813	0	0.00140056	984	627	357	ADD	-5.31163	1.7003	9.75897	2.74848
19	ENSG00000105198	UTR3	LGALS13	0.000983284	0	0.00276243	1017	655	362	ADD	-5.30596	1.69995	9.74223	2.74453
23	ENSG00000006756	UTR3	ARSD	0.00346192	0.00535168	0	1011	654	357	ADD	3.55536	1.13988	9.72855	2.7413
23	ENSG00000232030	medium_COD	MAGEB6B	0.00201207	0	0.00571429	994	644	350	ADD	-4.51029	1.45262	9.64059	2.72051
12	ENSG00000129315	PROM	CCNT1	0.00491642	0.00763359	0	1017	655	362	ADD	3.45237	1.11438	9.59771	2.71037
2	ENSG00000118960	PROM	HS1BP3	0.00196657	0	0.00552486	1017	655	362	ADD	-3.60095	1.16253	9.59455	2.70962
19	ENSG00000180884	PROM	ZNF792	0.00294985	0.00152672	0.00552486	1017	655	362	ADD	-2.71935	0.877953	9.59374	2.70943
7	ENSG00000105887	PROM	MTPN	0.000983284	0	0.00276243	1017	655	362	ADD	-5.01777	1.62234	9.5662	2.70291
5	ENSG00000253873	strong_COD	PCDHGA11	0.00147493	0	0.00414365	1017	655	362	ADD	-5.25732	1.70008	9.5629	2.70213
1	ENSG00000117500	UTR3	TMED5	0.00786627	0.0122137	0	1017	655	362	ADD	3.17076	1.0262	9.54695	2.69836
5	ENSG00000113494	UTR3_CADD	PRLR	0.00147493	0.000763359	0.00276243	1017	655	362	ADD	-3.73709	1.21137	9.51726	2.69133
1	ENSG00000160767	medium_COD	FAM189B	0.00393314	0.000763359	0.00966851	1017	655	362	ADD	-3.00916	0.976904	9.4883	2.68448
4	ENSG00000138722	medium_COD	MMRN1	0.00835792	0.0122137	0.00138122	1017	655	362	ADD	3.52507	1.14466	9.48387	2.68343
1	ENSG00000197106	UTR5_CADD	SLC6A17	0.00196657	0	0.00552486	1017	655	362	ADD	-3.80184	1.23513	9.47457	2.68123
22	ENSG00000070010	UTR3_CADD	UFD1	0.00147493	0	0.00414365	1017	655	362	ADD	-3.82148	1.2416	9.47326	2.68092
12	ENSG00000183542	PROM	KLRC4	0.0044335	0.00152672	0.00972222	1015	655	360	ADD	-2.57242	0.836849	9.44904	2.67518
11	ENSG00000173914	UTR5_CADD	RBM4B	0.000983284	0	0.00276243	1017	655	362	ADD	-5.30449	1.72681	9.43622	2.67215
16	ENSG00000179918	UTR3	SEPHS2	0.00442478	0.00687023	0	1017	655	362	ADD	3.57953	1.16596	9.42507	2.66951
21	ENSG00000156265	medium_COD	MAP3K7CL	0.00147493	0	0.00414365	1017	655	362	ADD	-5.28357	1.72122	9.42282	2.66897
21	ENSG00000160299	medium_COD	PCNT	0.027532	0.0351145	0.0138122	1017	655	362	ADD	1.13352	0.369346	9.41863	2.66798
2	ENSG00000136709	medium_COD	WDR33	0.00688299	0.00992366	0.00138122	1017	655	362	ADD	2.42303	0.791523	9.37112	2.65673
2	ENSG00000204217	UTR3_CADD	BMPR2	0.00491642	0.00381679	0.00690608	1017	655	362	ADD	-2.38073	0.779137	9.33667	2.64856
20	ENSG00000124159	PROM	MATN4	0.00147493	0	0.00414365	1017	655	362	ADD	-5.3219	1.74344	9.31788	2.64411
2	ENSG00000162999	PROM	DUSP19	0.00245821	0	0.00690608	1017	655	362	ADD	-5.31984	1.7432	9.31327	2.64302
17	ENSG00000011143	UTR3	MKS1	0.00147493	0.000763359	0.00276243	1017	655	362	ADD	-4.22959	1.38784	9.28789	2.637
1	ENSG00000163531	UTR3	NFASC	0.0167158	0.0114504	0.0262431	1017	655	362	ADD	-1.27849	0.41962	9.28287	2.63581
16	ENSG00000217555	PROM	CKLF	0.00491642	0.00763359	0	1017	655	362	ADD	3.56678	1.17099	9.27779	2.63461
6	ENSG00000227057	PROM_CADD	WDR46	0.00147493	0	0.00414365	1017	655	362	ADD	-4.33484	1.4236	9.27189	2.63321
6	ENSG00000135317	medium_COD	SNX14	0.00245821	0.00152672	0.00414365	1017	655	362	ADD	-3.15241	1.03536	9.27047	2.63287
11	ENSG00000183313	PROM	OR52L1	0.00245821	0	0.00690608	1017	655	362	ADD	-3.76739	1.23972	9.23487	2.62443
3	ENSG00000177565	UTR3	TBL1XR1	0.0186824	0.0244275	0.00828729	1017	655	362	ADD	1.42399	0.469077	9.21562	2.61986
3	ENSG00000144868	UTR3	TMEM108	0.00294985	0.00152672	0.00552486	1017	655	362	ADD	-3.02712	0.997462	9.21012	2.61856
8	ENSG00000061337	PROM	LZTS1	0.00245821	0.000763359	0.00552486	1017	655	362	ADD	-2.85436	0.940929	9.20249	2.61675
5	ENSG00000183580	UTR3	FBXL7	0.0108161	0.00839695	0.0151934	1017	655	362	ADD	-1.55474	0.513117	9.18083	2.61161
9	ENSG00000175893	PROM	ZDHHC21	0.00196657	0.000763359	0.00414365	1017	655	362	ADD	-4.2925	1.419	9.15075	2.60447
10	ENSG00000185933	UTR3	CALHM1	0.00393314	0.00152672	0.00828729	1017	655	362	ADD	-2.74419	0.907557	9.14283	2.60259
1	ENSG00000143502	medium_COD	SUSD4	0.00147493	0	0.00414365	1017	655	362	ADD	-4.20635	1.39176	9.13443	2.6006
12	ENSG00000139613	UTR3_CADD	SMARCC2	0.00196657	0	0.00552486	1017	655	362	ADD	-4.01943	1.33183	9.10821	2.59437
19	ENSG00000090006	PROM	LTBP4	0.00245821	0	0.00690608	1017	655	362	ADD	-3.1454	1.0439	9.07888	2.58741
5	ENSG00000213949	UTR3	ITGA1	0.0157325	0.0122137	0.0220994	1017	655	362	ADD	-1.43257	0.476255	9.04803	2.58008
18	ENSG00000197971	UTR3	MBP	0.0142576	0.0114504	0.019337	1017	655	362	ADD	-1.39652	0.464664	9.03261	2.57642
1	ENSG00000183726	UTR3	TMEM50A	0.00294985	0.000763359	0.00690608	1017	655	362	ADD	-2.92454	0.974169	9.01255	2.57165
1	ENSG00000157184	UTR3	CPT2	0.00196657	0.00305344	0	1017	655	362	ADD	3.67308	1.22358	9.0114	2.57138
17	ENSG00000170832	PROM	USP32	0.00294985	0.000763359	0.00690608	1017	655	362	ADD	-4.27763	1.42691	8.98703	2.56559
12	ENSG00000111215	pLoF	PRR4	0.000983284	0	0.00276243	1017	655	362	ADD	-5.32455	1.77707	8.9775	2.56332
12	ENSG00000111215	strong_COD	PRR4	0.000983284	0	0.00276243	1017	655	362	ADD	-5.32455	1.77707	8.9775	2.56332
23	ENSG00000085224	strong_COD	ATRX	0.000512821	0	0.0014881	975	639	336	ADD	-5.06152	1.69006	8.96926	2.56136
2	ENSG00000065413	UTR5	ANKRD44	0.00295567	0.00152905	0.00554017	1015	654	361	ADD	-2.78263	0.929303	8.96593	2.56057
2	ENSG00000065413	UTR5_CADD	ANKRD44	0.00295567	0.00152905	0.00554017	1015	654	361	ADD	-2.78263	0.929303	8.96593	2.56057
23	ENSG00000197779	medium_COD	ZNF81	0.000517598	0	0.00151057	966	635	331	ADD	-5.06034	1.69	8.96577	2.56053
6	ENSG00000083123	medium_COD	BCKDHB	0.00344149	0.000763359	0.00828729	1017	655	362	ADD	-2.91555	0.973875	8.96262	2.55978
5	ENSG00000178394	strong_COD	HTR1A	0.000983284	0	0.00276243	1017	655	362	ADD	-5.32848	1.78031	8.9581	2.55871
5	ENSG00000164188	UTR5	RANBP3L	0.00148075	0	0.00417827	1013	654	359	ADD	-3.90666	1.3054	8.95619	2.55826
1	ENSG00000142945	UTR3	KIF2C	0.00147493	0.000763359	0.00276243	1017	655	362	ADD	-3.74453	1.25207	8.94407	2.55538
2	ENSG00000153253	UTR5_CADD	SCN3A	0.000504032	0	0.00146628	992	651	341	ADD	-5.05324	1.68986	8.94206	2.5549
4	ENSG00000109680	UTR3_CADD	TBC1D19	0.000497018	0	0.00142045	1006	654	352	ADD	-5.04322	1.68967	8.90869	2.54696
11	ENSG00000110077	UTR3	MS4A6A	0.000494071	0	0.00140056	1012	655	357	ADD	-5.04338	1.68973	8.9086	2.54694
8	ENSG00000171044	medium_COD	XKR6	0.00294985	0.000763359	0.00690608	1017	655	362	ADD	-3.06006	1.02532	8.9072	2.54661
8	ENSG00000241852	PROM	C8orf58	0.00196657	0	0.00552486	1017	655	362	ADD	-3.32374	1.11404	8.90135	2.54522
1	ENSG00000174151	PROM	CYB561D1	0.00245821	0.00381679	0	1017	655	362	ADD	3.63031	1.21686	8.90039	2.54499
23	ENSG00000102384	UTR3	CENPI	0.000496524	0	0.00139665	1007	649	358	ADD	-5.03497	1.68953	8.88105	2.54039
4	ENSG00000109265	UTR5	CRACD	0.000492126	0	0.00138504	1016	655	361	ADD	-5.03472	1.68952	8.88021	2.54019
1	ENSG00000143799	pLoF	PARP1	0.000491642	0	0.00138122	1017	655	362	ADD	-5.03387	1.68951	8.87738	2.53951
2	ENSG00000163792	PROM_CADD	TCF23	0.000491642	0	0.00138122	1017	655	362	ADD	-5.03387	1.68951	8.87738	2.53951
5	ENSG00000031003	strong_COD	FAM13B	0.000491642	0	0.00138122	1017	655	362	ADD	-5.03387	1.68951	8.87738	2.53951
6	ENSG00000161896	ENH	IP6K3	0.000491642	0	0.00138122	1017	655	362	ADD	-5.03387	1.68951	8.87738	2.53951
9	ENSG00000137154	UTR5	RPS6	0.000491642	0	0.00138122	1017	655	362	ADD	-5.03387	1.68951	8.87738	2.53951
9	ENSG00000188152	pLoF	NUTM2G	0.000491642	0	0.00138122	1017	655	362	ADD	-5.03387	1.68951	8.87738	2.53951
9	ENSG00000188152	strong_COD	NUTM2G	0.000491642	0	0.00138122	1017	655	362	ADD	-5.03387	1.68951	8.87738	2.53951
11	ENSG00000156587	PROM_CADD	UBE2L6	0.000491642	0	0.00138122	1017	655	362	ADD	-5.03387	1.68951	8.87738	2.53951
12	ENSG00000123353	UTR5	ORMDL2	0.000491642	0	0.00138122	1017	655	362	ADD	-5.03387	1.68951	8.87738	2.53951
12	ENSG00000123353	UTR5_CADD	ORMDL2	0.000491642	0	0.00138122	1017	655	362	ADD	-5.03387	1.68951	8.87738	2.53951
13	ENSG00000151773	UTR5	CCDC122	0.000491642	0	0.00138122	1017	655	362	ADD	-5.03387	1.68951	8.87738	2.53951
21	ENSG00000206107	pLoF	KRTAP27-1	0.000491642	0	0.00138122	1017	655	362	ADD	-5.03387	1.68951	8.87738	2.53951
21	ENSG00000206107	strong_COD	KRTAP27-1	0.000491642	0	0.00138122	1017	655	362	ADD	-5.03387	1.68951	8.87738	2.53951
21	ENSG00000186866	UTR3_CADD	POFUT2	0.000491642	0	0.00138122	1017	655	362	ADD	-5.03387	1.68951	8.87738	2.53951
2	ENSG00000163600	UTR5	ICOS	0.000492126	0	0.00138122	1016	654	362	ADD	-5.03382	1.68951	8.87715	2.53946
11	ENSG00000137675	UTR5	MMP27	0.000493583	0	0.00138504	1013	652	361	ADD	-5.03249	1.6895	8.87253	2.53836
3	ENSG00000155903	UTR5	RASA2	0.000499002	0	0.00140449	1002	646	356	ADD	-5.03181	1.68947	8.87048	2.53787
3	ENSG00000155903	UTR5_CADD	RASA2	0.000499002	0	0.00140449	1002	646	356	ADD	-5.03181	1.68947	8.87048	2.53787
16	ENSG00000162104	UTR5_CADD	ADCY9	0.000492611	0	0.00138504	1015	654	361	ADD	-5.03173	1.68945	8.87042	2.53786
6	ENSG00000186439	medium_COD	TRDN	0.00245821	0.000763359	0.00552486	1017	655	362	ADD	-3.42634	1.15054	8.86865	2.53744
12	ENSG00000123094	UTR3_CADD	RASSF8	0.00294985	0.00152672	0.00552486	1017	655	362	ADD	-2.65345	0.891805	8.85285	2.53368
19	ENSG00000174652	pLoF	ZNF266	0.000983284	0	0.00276243	1017	655	362	ADD	-4.96572	1.66987	8.84296	2.53133
19	ENSG00000174652	strong_COD	ZNF266	0.000983284	0	0.00276243	1017	655	362	ADD	-4.96572	1.66987	8.84296	2.53133
10	ENSG00000165868	medium_COD	HSPA12A	0.00294985	0.000763359	0.00690608	1017	655	362	ADD	-2.75686	0.927671	8.83164	2.52863
10	ENSG00000154478	UTR3	GPR26	0.0290069	0.021374	0.0428177	1017	655	362	ADD	-0.969421	0.326233	8.83014	2.52827
2	ENSG00000116117	UTR3	PARD3B	0.0122911	0.0175573	0.00276243	1017	655	362	ADD	1.74717	0.588048	8.82765	2.52768
1	ENSG00000187815	medium_COD	ZFP69	0.00147638	0.000763359	0.00277008	1016	655	361	ADD	-3.49489	1.17747	8.80985	2.52345
13	ENSG00000136100	UTR3	VPS36	0.00835792	0.0114504	0.00276243	1017	655	362	ADD	2.24219	0.755688	8.80363	2.52196
5	ENSG00000113448	PROM	PDE4D	0.00294985	0.000763359	0.00690608	1017	655	362	ADD	-3.52831	1.18937	8.80035	2.52118
3	ENSG00000144645	medium_COD	OSBPL10	0.00393314	0.000763359	0.00966851	1017	655	362	ADD	-2.79551	0.943041	8.78738	2.5181
7	ENSG00000257093	UTR3	DENND11	0.020649	0.0274809	0.00828729	1017	655	362	ADD	1.2973	0.437644	8.78705	2.51802
10	ENSG00000175470	PROM	PPP2R2D	0.00786627	0.00992366	0.00414365	1017	655	362	ADD	2.47832	0.837004	8.76719	2.51329
10	ENSG00000175395	PROM	ZNF25	0.00294985	0.00458015	0	1017	655	362	ADD	3.69	1.24697	8.75666	2.51078
3	ENSG00000131378	PROM	RFTN1	0.00344149	0.00534351	0	1017	655	362	ADD	3.52655	1.19276	8.74173	2.50723
7	ENSG00000050344	UTR5	NFE2L3	0.00147638	0	0.00414365	1016	654	362	ADD	-5.30377	1.79408	8.73945	2.50668
7	ENSG00000050344	UTR5_CADD	NFE2L3	0.00147638	0	0.00414365	1016	654	362	ADD	-5.30377	1.79408	8.73945	2.50668
4	ENSG00000156219	medium_COD	ART3	0.00196657	0	0.00552486	1017	655	362	ADD	-4.26751	1.44413	8.73246	2.50502
2	ENSG00000082898	PROM	XPO1	0.00540806	0.00229008	0.0110497	1017	655	362	ADD	-2.22416	0.753032	8.72377	2.50295
19	ENSG00000130005	PROM	GAMT	0.00393314	0.00152672	0.00828729	1017	655	362	ADD	-2.48737	0.842313	8.72034	2.50213
1	ENSG00000188976	PROM	NOC2L	0.00245821	0.000763359	0.00552486	1017	655	362	ADD	-3.35192	1.13601	8.70614	2.49875
11	ENSG00000011347	medium_COD	SYT7	0.00196657	0	0.00552486	1017	655	362	ADD	-3.73747	1.26722	8.69856	2.49694
6	ENSG00000137309	PROM	HMGA1	0.00344149	0.000763359	0.00828729	1017	655	362	ADD	-3.24608	1.10206	8.67569	2.49149
19	ENSG00000142039	UTR5	CCDC97	0.00147493	0	0.00414365	1017	655	362	ADD	-3.72241	1.26392	8.67381	2.49105
6	ENSG00000112159	medium_COD	MDN1	0.0226155	0.0290076	0.0110497	1017	655	362	ADD	1.34041	0.455943	8.64282	2.48366
8	ENSG00000165061	PROM	ZMAT4	0.00294985	0.00152672	0.00552486	1017	655	362	ADD	-2.83222	0.964507	8.62269	2.47886
2	ENSG00000144035	medium_COD	NAT8	0.000983284	0	0.00276243	1017	655	362	ADD	-5.01118	1.70674	8.62078	2.47841
17	ENSG00000276293	UTR5_CADD	PIP4K2B	0.00147493	0.00229008	0	1017	655	362	ADD	3.94373	1.34329	8.61935	2.47806
13	ENSG00000102572	UTR3_CADD	STK24	0.00491642	0.00229008	0.00966851	1017	655	362	ADD	-2.58859	0.882844	8.5972	2.47278
7	ENSG00000081800	medium_COD	SLC13A1	0.00491642	0.00229008	0.00966851	1017	655	362	ADD	-2.39659	0.817702	8.59008	2.47108
12	ENSG00000188735	medium_COD	TMEM120B	0.00147493	0	0.00414365	1017	655	362	ADD	-5.29898	1.80865	8.58371	2.46956
21	ENSG00000157578	medium_COD	LCA5L	0.00294985	0.00152672	0.00552486	1017	655	362	ADD	-2.95768	1.00985	8.57809	2.46822
1	ENSG00000162711	UTR5	NLRP3	0.00196657	0	0.00552486	1017	655	362	ADD	-3.89784	1.33127	8.57265	2.46693
11	ENSG00000204571	medium_COD	KRTAP5-11	0.00147493	0	0.00414365	1017	655	362	ADD	-4.29655	1.46761	8.57073	2.46647
1	ENSG00000268043	UTR5	NBPF12	0.00491642	0.00152672	0.0110497	1017	655	362	ADD	-2.25488	0.771482	8.54269	2.45978
10	ENSG00000148516	PROM_CADD	ZEB1	0.00196657	0	0.00552486	1017	655	362	ADD	-3.46928	1.18726	8.53863	2.45881
9	ENSG00000135018	UTR5	UBQLN1	0.000983284	0	0.00276243	1017	655	362	ADD	-4.25909	1.45879	8.52413	2.45535
12	ENSG00000110880	UTR3_CADD	CORO1C	0.00147493	0	0.00414365	1017	655	362	ADD	-5.30426	1.81806	8.51205	2.45247
17	ENSG00000167880	medium_COD	EVPL	0.0226155	0.0305344	0.00828729	1017	655	362	ADD	1.34903	0.462653	8.50222	2.45012
19	ENSG00000104974	medium_COD	LILRA1	0.00589971	0.00916031	0	1017	655	362	ADD	3.47966	1.19386	8.49513	2.44843
2	ENSG00000152127	UTR3_CADD	MGAT5	0.00294985	0.000763359	0.00690608	1017	655	362	ADD	-3.04331	1.04429	8.49279	2.44787
17	ENSG00000169689	UTR3	CENPX	0.000983284	0	0.00276243	1017	655	362	ADD	-5.30331	1.82115	8.48013	2.44485
2	ENSG00000128713	PROM	HOXD11	0.00344149	0.00152672	0.00690608	1017	655	362	ADD	-3.63817	1.24957	8.47704	2.44411
11	ENSG00000170790	UTR3	OR10A2	0.0122911	0.0160305	0.00552486	1017	655	362	ADD	1.62388	0.558249	8.46159	2.44042
5	ENSG00000261934	strong_COD	PCDHGA9	0.000983284	0	0.00276243	1017	655	362	ADD	-5.31162	1.82662	8.45583	2.43905
7	ENSG00000174469	PROM	CNTNAP2	0.00491642	0.00152672	0.0110497	1017	655	362	ADD	-2.21177	0.76105	8.44607	2.43672
18	ENSG00000154832	PROM	CXXC1	0.00294985	0.00152672	0.00552486	1017	655	362	ADD	-2.65597	0.914032	8.44354	2.43611
15	ENSG00000104059	medium_COD	FAM189A1	0.00491642	0.00229008	0.00966851	1017	655	362	ADD	-2.36137	0.81331	8.42977	2.43282
15	ENSG00000137807	medium_COD	KIF23	0.00491642	0.00763359	0	1017	655	362	ADD	3.08651	1.06325	8.42684	2.43212
5	ENSG00000178394	UTR3	HTR1A	0.00688299	0.00458015	0.0110497	1017	655	362	ADD	-1.73495	0.597669	8.42659	2.43206
6	ENSG00000111886	strong_COD	GABRR2	0.000983284	0	0.00276243	1017	655	362	ADD	-5.30738	1.82876	8.42257	2.4311
14	ENSG00000215271	UTR3_CADD	NA	0.000983284	0	0.00276243	1017	655	362	ADD	-5.31717	1.83288	8.41578	2.42948
1	ENSG00000154358	strong_COD	OBSCN	0.00393314	0.000763359	0.00966851	1017	655	362	ADD	-2.46549	0.850904	8.3955	2.42464
5	ENSG00000254221	strong_COD	PCDHGB1	0.000983284	0	0.00276243	1017	655	362	ADD	-5.31944	1.83745	8.38112	2.4212
11	ENSG00000176148	PROM	TCP11L1	0.00442478	0.00229008	0.00828729	1017	655	362	ADD	-2.91406	1.00687	8.37626	2.42004
10	ENSG00000152778	medium_COD	IFIT5	0.00344149	0.00458015	0.00138122	1017	655	362	ADD	3.19926	1.10554	8.37433	2.41958
9	ENSG00000126883	medium_COD	NUP214	0.0147493	0.019084	0.00690608	1017	655	362	ADD	1.4878	0.514175	8.37267	2.41918
6	ENSG00000137207	medium_COD	YIPF3	0.00147493	0	0.00414365	1017	655	362	ADD	-3.99536	1.38214	8.35611	2.41523
4	ENSG00000168843	medium_COD	FSTL5	0.00589971	0.00305344	0.0110497	1017	655	362	ADD	-2.13781	0.739566	8.35571	2.41513
1	ENSG00000185946	PROM	RNPC3	0.00196657	0.000763359	0.00414365	1017	655	362	ADD	-3.35061	1.16147	8.32211	2.4071
5	ENSG00000170549	UTR5	IRX1	0.00147638	0	0.00415512	1016	655	361	ADD	-5.01551	1.73916	8.31666	2.40579
5	ENSG00000170549	UTR5_CADD	IRX1	0.00147638	0	0.00415512	1016	655	361	ADD	-5.01551	1.73916	8.31666	2.40579
16	ENSG00000103490	medium_COD	PYCARD	0.000983284	0	0.00276243	1017	655	362	ADD	-5.3332	1.85079	8.30351	2.40265
16	ENSG00000232258	PROM	TMEM114	0.00540806	0.00229008	0.0110497	1017	655	362	ADD	-1.95059	0.677032	8.30071	2.40198
6	ENSG00000188107	pLoF	EYS	0.00294985	0.00152672	0.00552486	1017	655	362	ADD	-2.59035	0.899149	8.29951	2.40169
14	ENSG00000182107	UTR3	TMEM30B	0.00688299	0.00458015	0.0110497	1017	655	362	ADD	-1.85061	0.642773	8.28921	2.39923
5	ENSG00000113555	medium_COD	PCDH12	0.00737463	0.00458015	0.0124309	1017	655	362	ADD	-1.7807	0.618581	8.28678	2.39865
11	ENSG00000166833	UTR3_CADD	NAV2	0.00442478	0.00229008	0.00828729	1017	655	362	ADD	-2.42339	0.842886	8.26627	2.39374
8	ENSG00000158806	UTR5	NPM2	0.00835792	0.0122137	0.00138122	1017	655	362	ADD	2.22329	0.773694	8.25764	2.39168
5	ENSG00000253953	strong_COD	PCDHGB4	0.000983284	0.000763359	0.00138122	1017	655	362	ADD	-4.20851	1.46598	8.24139	2.38779
2	ENSG00000171094	UTR5_CADD	ALK	0.000983284	0	0.00276243	1017	655	362	ADD	-5.31985	1.85349	8.23798	2.38697
3	ENSG00000221955	medium_COD	SLC12A8	0.00491642	0.00305344	0.00828729	1017	655	362	ADD	-2.21868	0.773933	8.21829	2.38226
22	ENSG00000131100	UTR5	ATP6V1E1	0.00147493	0	0.00414365	1017	655	362	ADD	-5.01963	1.75172	8.21137	2.38061
12	ENSG00000166986	medium_COD	MARS1	0.00344149	0.00534351	0	1017	655	362	ADD	3.30928	1.15504	8.20872	2.37997
8	ENSG00000187840	medium_COD	EIF4EBP1	0.000983284	0	0.00276243	1017	655	362	ADD	-4.27661	1.49288	8.20631	2.3794
5	ENSG00000204956	strong_COD	PCDHGA1	0.000983284	0.000763359	0.00138122	1017	655	362	ADD	-4.2843	1.49558	8.20616	2.37936
19	ENSG00000167676	PROM_CADD	PLIN4	0.000983284	0	0.00276243	1017	655	362	ADD	-5.32796	1.86175	8.18991	2.37547
13	ENSG00000132970	UTR3_CADD	WASF3	0.000983284	0	0.00276243	1017	655	362	ADD	-5.31645	1.85809	8.18669	2.3747
19	ENSG00000153879	PROM	CEBPG	0.00491642	0.00229008	0.00966851	1017	655	362	ADD	-2.25894	0.789662	8.18325	2.37388
15	ENSG00000035664	UTR3	DAPK2	0.0196657	0.0145038	0.0290055	1017	655	362	ADD	-1.12689	0.3941	8.17617	2.37218
2	ENSG00000151779	PROM	NBAS	0.00245821	0.00381679	0	1017	655	362	ADD	3.78192	1.32282	8.17382	2.37162
1	ENSG00000186141	medium_COD	POLR3C	0.00442478	0.000763359	0.0110497	1017	655	362	ADD	-2.34548	0.820398	8.17364	2.37158
3	ENSG00000197938	medium_COD	OR5H2	0.000983284	0	0.00276243	1017	655	362	ADD	-5.3164	1.85978	8.17165	2.3711
7	ENSG00000106346	pLoF	USP42	0.000983284	0	0.00276243	1017	655	362	ADD	-4.00797	1.40228	8.16916	2.3705
7	ENSG00000106346	strong_COD	USP42	0.000983284	0	0.00276243	1017	655	362	ADD	-4.00797	1.40228	8.16916	2.3705
1	ENSG00000188396	UTR5_CADD	DYNLT4	0.000983284	0	0.00276243	1017	655	362	ADD	-5.30338	1.85614	8.16363	2.36918
2	ENSG00000144285	UTR3	SCN1A	0.0132743	0.0167939	0.00690608	1017	655	362	ADD	1.65894	0.580881	8.15621	2.3674
22	ENSG00000219438	UTR3	TAFA5	0.00737463	0.00458015	0.0124309	1017	655	362	ADD	-1.78211	0.624155	8.15234	2.36648
3	ENSG00000174839	UTR5	DENND6A	0.000983284	0	0.00276243	1017	655	362	ADD	-5.31058	1.86009	8.15109	2.36617
15	ENSG00000180304	UTR3_CADD	OAZ2	0.00196657	0.000763359	0.00414365	1017	655	362	ADD	-2.94874	1.03337	8.14257	2.36414
15	ENSG00000166477	medium_COD	LEO1	0.00147493	0	0.00414365	1017	655	362	ADD	-3.96524	1.39207	8.11365	2.35721
3	ENSG00000163947	UTR3	ARHGEF3	0.00540806	0.00229008	0.0110497	1017	655	362	ADD	-2.44822	0.859835	8.10717	2.35565
11	ENSG00000183134	PROM	PTGDR2	0.000983284	0	0.00276243	1017	655	362	ADD	-5.32642	1.87071	8.10694	2.3556
6	ENSG00000124496	UTR3	TRERF1	0.0103245	0.00610687	0.0179558	1017	655	362	ADD	-1.46292	0.514074	8.09826	2.35352
4	ENSG00000138756	pLoF	BMP2K	0.000983284	0	0.00276243	1017	655	362	ADD	-4.03259	1.41761	8.09191	2.352
4	ENSG00000138756	strong_COD	BMP2K	0.000983284	0	0.00276243	1017	655	362	ADD	-4.03259	1.41761	8.09191	2.352
1	ENSG00000171806	medium_COD	METTL18	0.00147493	0	0.00414365	1017	655	362	ADD	-3.76995	1.3256	8.0881	2.35109
6	ENSG00000146477	medium_COD	SLC22A3	0.00491642	0.00687023	0.00138122	1017	655	362	ADD	3.59656	1.26479	8.08606	2.3506
17	ENSG00000040633	medium_COD	PHF23	0.000983284	0	0.00276243	1017	655	362	ADD	-5.31958	1.87169	8.07767	2.34858
19	ENSG00000105514	medium_COD	RAB3D	0.00294985	0.000763359	0.00690608	1017	655	362	ADD	-2.77638	0.976908	8.07702	2.34843
9	ENSG00000196781	PROM_CADD	TLE1	0.00196657	0.000763359	0.00414365	1017	655	362	ADD	-3.02457	1.06524	8.0618	2.34478
5	ENSG00000254245	strong_COD	PCDHGA3	0.000983284	0	0.00276243	1017	655	362	ADD	-5.31841	1.87325	8.06065	2.34451
23	ENSG00000187808	PROM	SOWAHD	0.00147783	0.000764526	0.00277008	1015	654	361	ADD	-3.39052	1.19464	8.05483	2.34311
1	ENSG00000198756	UTR3	COLGALT2	0.00589971	0.00305344	0.0110497	1017	655	362	ADD	-1.89541	0.66788	8.05395	2.3429
19	ENSG00000007264	UTR5	MATK	0.00147493	0	0.00414365	1017	655	362	ADD	-5.30476	1.86938	8.05263	2.34258
16	ENSG00000237515	UTR3_CADD	SHISA9	0.00393314	0.00152672	0.00828729	1017	655	362	ADD	-2.14942	0.757584	8.04976	2.3419
12	ENSG00000120805	UTR3	ARL1	0.00540806	0.00381679	0.00828729	1017	655	362	ADD	-2.17615	0.767006	8.04973	2.34189
3	ENSG00000114544	UTR5	SLC41A3	0.00147493	0.00229008	0	1017	655	362	ADD	3.7339	1.31612	8.04893	2.3417
16	ENSG00000062038	PROM	CDH3	0.00344149	0.00152672	0.00690608	1017	655	362	ADD	-2.2093	0.778953	8.04425	2.34058
9	ENSG00000147885	PROM	IFNA16	0.00246063	0.000763359	0.00554017	1016	655	361	ADD	-2.72976	0.962621	8.0415	2.33992
10	ENSG00000138207	PROM	RBP4	0.00245821	0.00381679	0	1017	655	362	ADD	3.71219	1.3094	8.0374	2.33893
6	ENSG00000057657	PROM	PRDM1	0.00835792	0.00610687	0.0124309	1017	655	362	ADD	-1.70207	0.600579	8.03186	2.3376
15	ENSG00000104043	strong_COD	ATP8B4	0.00245821	0.000763359	0.00552486	1017	655	362	ADD	-3.72164	1.31346	8.02848	2.3368
7	ENSG00000198556	PROM_CADD	ZNF789	0.000983284	0	0.00276243	1017	655	362	ADD	-3.67151	1.29679	8.01587	2.33377
1	ENSG00000187800	PROM	PEAR1	0.00294985	0.000763359	0.00690608	1017	655	362	ADD	-2.9483	1.04188	8.00772	2.33182
13	ENSG00000139597	PROM_CADD	N4BP2L1	0.00147493	0	0.00414365	1017	655	362	ADD	-5.31445	1.87838	8.00477	2.33111
6	ENSG00000112379	PROM	ARFGEF3	0.00344149	0.00152672	0.00690608	1017	655	362	ADD	-2.66341	0.941421	8.00403	2.33093
7	ENSG00000172354	UTR3	GNB2	0.00147493	0	0.00414365	1017	655	362	ADD	-5.32627	1.88282	8.00259	2.33059
19	ENSG00000175221	PROM_CADD	MED16	0.00196657	0.000763359	0.00414365	1017	655	362	ADD	-3.06389	1.08307	8.00261	2.33059
1	ENSG00000186603	PROM	HPDL	0.00442478	0.00229008	0.00828729	1017	655	362	ADD	-2.15027	0.76096	7.98474	2.3263
22	ENSG00000100422	UTR3	CERK	0.0122911	0.00687023	0.0220994	1017	655	362	ADD	-1.41666	0.501586	7.97708	2.32447
19	ENSG00000182141	UTR3	ZNF708	0.00442478	0.00687023	0	1017	655	362	ADD	3.49143	1.2366	7.97162	2.32316
5	ENSG00000134480	UTR3	CCNH	0.00197433	0	0.00558659	1013	655	358	ADD	-3.83046	1.35738	7.96338	2.32118
7	ENSG00000213199	PROM	ASIC3	0.00344149	0.00534351	0	1017	655	362	ADD	3.43776	1.2186	7.95839	2.31998
5	ENSG00000094880	medium_COD	CDC23	0.00196657	0.00305344	0	1017	655	362	ADD	3.26996	1.16158	7.92476	2.31191
5	ENSG00000113448	PROM_CADD	PDE4D	0.00147493	0	0.00414365	1017	655	362	ADD	-5.31276	1.88768	7.92105	2.31102
22	ENSG00000167065	PROM	DUSP18	0.00344149	0.00152672	0.00690608	1017	655	362	ADD	-2.59751	0.923077	7.91842	2.31039
3	ENSG00000163904	UTR3	SENP2	0.0117994	0.00916031	0.0165746	1017	655	362	ADD	-1.47338	0.523755	7.91356	2.30922
17	ENSG00000159202	PROM	UBE2Z	0.00196657	0.00305344	0	1017	655	362	ADD	3.44446	1.22507	7.90528	2.30724
1	ENSG00000162572	UTR3	SCNN1D	0.00294985	0.00152672	0.00552486	1017	655	362	ADD	-2.77647	0.989274	7.87687	2.30041
1	ENSG00000162490	UTR3	DRAXIN	0.019174	0.0167939	0.0234807	1017	655	362	ADD	-1.08341	0.386261	7.86731	2.29812
5	ENSG00000253731	strong_COD	PCDHGA6	0.000983284	0.000763359	0.00138122	1017	655	362	ADD	-4.05931	1.45093	7.82727	2.2885
1	ENSG00000203814	UTR5	H2BC18	0.000983284	0	0.00276243	1017	655	362	ADD	-4.16421	1.48855	7.82601	2.2882
3	ENSG00000163904	UTR3_CADD	SENP2	0.00294985	0.00152672	0.00552486	1017	655	362	ADD	-2.52102	0.901235	7.82485	2.28792
17	ENSG00000183034	PROM	OTOP2	0.00393314	0.00610687	0	1017	655	362	ADD	3.04479	1.08864	7.82247	2.28735
17	ENSG00000182040	PROM	USH1G	0.00393314	0.00610687	0	1017	655	362	ADD	3.04479	1.08864	7.82247	2.28735
12	ENSG00000256825	PROM	NA	0.00491642	0.00305344	0.00828729	1017	655	362	ADD	-1.93315	0.691459	7.81624	2.28585
23	ENSG00000204131	medium_COD	NHSL2	0.00393314	0.00152672	0.00828729	1017	655	362	ADD	-2.44886	0.876767	7.80117	2.28223
1	ENSG00000160752	PROM	FDPS	0.00344149	0.00152672	0.00690608	1017	655	362	ADD	-3.17124	1.13547	7.80019	2.28199
1	ENSG00000215817	PROM	ZC3H11B	0.00344149	0.00152672	0.00690608	1017	655	362	ADD	-2.15656	0.772404	7.7953	2.28082
17	ENSG00000136449	medium_COD	MYCBPAP	0.00737463	0.00381679	0.0138122	1017	655	362	ADD	-1.63055	0.584034	7.79455	2.28064
2	ENSG00000144182	PROM	LIPT1	0.00196657	0.000763359	0.00414365	1017	655	362	ADD	-3.65084	1.30774	7.79372	2.28044
2	ENSG00000273155	PROM	NA	0.00196657	0.000763359	0.00414365	1017	655	362	ADD	-3.65084	1.30774	7.79372	2.28044
17	ENSG00000173918	UTR3	C1QTNF1	0.00639135	0.00305344	0.0124309	1017	655	362	ADD	-1.73956	0.623245	7.7904	2.27964
3	ENSG00000163807	UTR3	KIAA1143	0.00983284	0.0122137	0.00552486	1017	655	362	ADD	1.74738	0.626206	7.78643	2.27868
9	ENSG00000205442	medium_COD	IZUMO3	0.00245821	0.000763359	0.00552486	1017	655	362	ADD	-2.53013	0.907092	7.78003	2.27714
1	ENSG00000171960	PROM	PPIH	0.00294985	0	0.00828729	1017	655	362	ADD	-3.19164	1.1453	7.76593	2.27376
11	ENSG00000130592	PROM	LSP1	0.00589971	0.00763359	0.00276243	1017	655	362	ADD	2.24982	0.807413	7.76434	2.27337
22	ENSG00000100365	PROM	NCF4	0.00294985	0.00381679	0.00138122	1017	655	362	ADD	3.64346	1.30764	7.7634	2.27315
1	ENSG00000143401	PROM_CADD	ANP32E	0.00196657	0.000763359	0.00414365	1017	655	362	ADD	-4.56747	1.64011	7.75542	2.27123
16	ENSG00000104731	medium_COD	KLHDC4	0.0103245	0.0152672	0.00138122	1017	655	362	ADD	2.27527	0.817019	7.75534	2.27121
15	ENSG00000137802	UTR3_CADD	MAPKBP1	0.00442478	0.00152672	0.00966851	1017	655	362	ADD	-2.27975	0.819084	7.74669	2.26913
3	ENSG00000043093	medium_COD	DCUN1D1	0.000983284	0	0.00276243	1017	655	362	ADD	-3.85914	1.38778	7.7329	2.26581
17	ENSG00000176390	UTR3	CRLF3	0.00737463	0.00458015	0.0124309	1017	655	362	ADD	-1.90483	0.684996	7.73282	2.26579
6	ENSG00000135315	UTR5	CEP162	0.000983284	0	0.00276243	1017	655	362	ADD	-5.0253	1.80883	7.71839	2.26232
6	ENSG00000164626	UTR3	KCNK5	0.00639135	0.00763359	0.00414365	1017	655	362	ADD	2.1421	0.771266	7.71384	2.26123
13	ENSG00000172766	UTR3	NAA16	0.00540806	0.00381679	0.00828729	1017	655	362	ADD	-1.93257	0.695966	7.71073	2.26048
23	ENSG00000262919	UTR3	CCNQ	0.000987167	0	0.00277778	1013	653	360	ADD	-3.84021	1.38357	7.70389	2.25883
1	ENSG00000162896	medium_COD	PIGR	0.00688299	0.00458015	0.0110497	1017	655	362	ADD	-1.7952	0.647136	7.69548	2.25681
6	ENSG00000112419	PROM	PHACTR2	0.00737463	0.00610687	0.00966851	1017	655	362	ADD	-1.75912	0.634263	7.69219	2.25602
2	ENSG00000153253	UTR5	SCN3A	0.000983284	0.000763359	0.00138122	1017	655	362	ADD	-4.02495	1.45175	7.68662	2.25468
1	ENSG00000162769	medium_COD	FLVCR1	0.00196657	0	0.00552486	1017	655	362	ADD	-5.0046	1.80555	7.68278	2.25375
5	ENSG00000070193	UTR5	FGF10	0.00344149	0.00152672	0.00690608	1017	655	362	ADD	-2.69413	0.972271	7.67823	2.25266
10	ENSG00000185267	medium_COD	CDNF	0.00344149	0.00534351	0	1017	655	362	ADD	3.13527	1.13266	7.6622	2.2488
15	ENSG00000137802	PROM	MAPKBP1	0.00393314	0.00229008	0.00690608	1017	655	362	ADD	-2.40657	0.869495	7.66057	2.24841
19	ENSG00000175221	PROM	MED16	0.00737463	0.00458015	0.0124309	1017	655	362	ADD	-1.69024	0.61091	7.65498	2.24706
17	ENSG00000108786	PROM	HSD17B1	0.00540806	0.00381679	0.00828729	1017	655	362	ADD	-2.07527	0.750427	7.64776	2.24532
19	ENSG00000131848	UTR3	ZSCAN5A	0.00983284	0.00610687	0.0165746	1017	655	362	ADD	-1.49346	0.540138	7.64496	2.24465
20	ENSG00000062598	PROM	ELMO2	0.00245821	0.000763359	0.00552486	1017	655	362	ADD	-2.54565	0.920808	7.64293	2.24416
12	ENSG00000139187	UTR3	KLRG1	0.00147929	0.000763359	0.00278552	1014	655	359	ADD	-3.85243	1.39395	7.63789	2.24295
23	ENSG00000007952	UTR3_CADD	NOX1	0.000503018	0	0.00144092	994	647	347	ADD	-4.51483	1.63489	7.62619	2.24013
4	ENSG00000237765	pLoF	FAM200B	0.00098912	0	0.00280899	1011	655	356	ADD	-3.76694	1.36508	7.61489	2.23741
4	ENSG00000237765	strong_COD	FAM200B	0.00098912	0	0.00280899	1011	655	356	ADD	-3.76694	1.36508	7.61489	2.23741
15	ENSG00000103994	medium_COD	ZNF106	0.0103245	0.00610687	0.0179558	1017	655	362	ADD	-1.45224	0.526395	7.61122	2.23653
1	ENSG00000198892	UTR3	SHISA4	0.00196657	0	0.00552486	1017	655	362	ADD	-3.23838	1.17447	7.60279	2.23449
14	ENSG00000258643	medium_COD	BCL2L2-PABPN1	0.00147493	0	0.00414365	1017	655	362	ADD	-4.05105	1.46957	7.59895	2.23357
1	ENSG00000287856	UTR3_CADD	NA	0.00147493	0	0.00414365	1017	655	362	ADD	-4.23265	1.5355	7.5984	2.23344
1	ENSG00000135766	UTR3_CADD	EGLN1	0.00147493	0	0.00414365	1017	655	362	ADD	-4.23265	1.5355	7.5984	2.23344
23	ENSG00000171657	medium_COD	GPR82	0.0004995	0	0.00141643	1001	648	353	ADD	-4.50413	1.63452	7.59351	2.23226
3	ENSG00000073282	PROM	TP63	0.000496524	0	0.00141643	1007	654	353	ADD	-4.50402	1.63454	7.59296	2.23213
7	ENSG00000106565	medium_COD	TMEM176B	0.00196657	0	0.00552486	1017	655	362	ADD	-4.24474	1.5406	7.59143	2.23176
9	ENSG00000204001	medium_COD	LCN8	0.000983284	0	0.00276243	1017	655	362	ADD	-4.30786	1.56432	7.58356	2.22986
12	ENSG00000180881	UTR3	CAPS2	0.000497018	0	0.00141243	1006	652	354	ADD	-4.50098	1.63447	7.58336	2.22982
6	ENSG00000204220	PROM_CADD	PFDN6	0.00196657	0	0.00552486	1017	655	362	ADD	-3.63759	1.32123	7.58003	2.22901
2	ENSG00000151379	PROM	MSGN1	0.00294985	0.00229008	0.00414365	1017	655	362	ADD	-2.65897	0.966087	7.57518	2.22784
5	ENSG00000145495	PROM_CADD	MARCHF6	0.000492126	0	0.00138504	1016	655	361	ADD	-4.49743	1.63435	7.57249	2.22719
8	ENSG00000104447	medium_COD	TRPS1	0.00540806	0.00763359	0.00138122	1017	655	362	ADD	2.46839	0.897021	7.57218	2.22712
2	ENSG00000135905	UTR5	DOCK10	0.00049456	0	0.00140056	1011	654	357	ADD	-4.49709	1.63436	7.57125	2.2269
2	ENSG00000135905	UTR5_CADD	DOCK10	0.00049456	0	0.00140056	1011	654	357	ADD	-4.49709	1.63436	7.57125	2.2269
23	ENSG00000120280	medium_COD	TASL	0.00049554	0	0.00139665	1009	651	358	ADD	-4.49647	1.6343	7.56975	2.22653
12	ENSG00000139194	UTR3	RBP5	0.000983284	0	0.00276243	1017	655	362	ADD	-5.02513	1.82672	7.56746	2.22598
6	ENSG00000204469	PROM	PRRC2A	0.00589971	0.00229008	0.0124309	1017	655	362	ADD	-2.00782	0.729891	7.56714	2.22591
1	ENSG00000198049	UTR3_CADD	AVPR1B	0.000491642	0	0.00138122	1017	655	362	ADD	-4.49493	1.63427	7.56483	2.22535
1	ENSG00000059588	UTR5	TARBP1	0.000491642	0	0.00138122	1017	655	362	ADD	-4.49493	1.63427	7.56483	2.22535
5	ENSG00000204628	ENH	RACK1	0.000491642	0	0.00138122	1017	655	362	ADD	-4.49493	1.63427	7.56483	2.22535
5	ENSG00000183718	ENH	TRIM52	0.000491642	0	0.00138122	1017	655	362	ADD	-4.49493	1.63427	7.56483	2.22535
10	ENSG00000165609	medium_COD	NUDT5	0.000491642	0	0.00138122	1017	655	362	ADD	-4.49493	1.63427	7.56483	2.22535
12	ENSG00000185633	UTR5	NDUFA4L2	0.000491642	0	0.00138122	1017	655	362	ADD	-4.49493	1.63427	7.56483	2.22535
14	ENSG00000205659	pLoF	LIN52	0.000491642	0	0.00138122	1017	655	362	ADD	-4.49493	1.63427	7.56483	2.22535
14	ENSG00000205659	strong_COD	LIN52	0.000491642	0	0.00138122	1017	655	362	ADD	-4.49493	1.63427	7.56483	2.22535
14	ENSG00000205659	medium_COD	LIN52	0.000491642	0	0.00138122	1017	655	362	ADD	-4.49493	1.63427	7.56483	2.22535
15	ENSG00000128928	strong_COD	IVD	0.000491642	0	0.00138122	1017	655	362	ADD	-4.49493	1.63427	7.56483	2.22535
15	ENSG00000140395	strong_COD	WDR61	0.000491642	0	0.00138122	1017	655	362	ADD	-4.49493	1.63427	7.56483	2.22535
16	ENSG00000131653	UTR5	TRAF7	0.000491642	0	0.00138122	1017	655	362	ADD	-4.49493	1.63427	7.56483	2.22535
16	ENSG00000131653	UTR5_CADD	TRAF7	0.000491642	0	0.00138122	1017	655	362	ADD	-4.49493	1.63427	7.56483	2.22535
16	ENSG00000005187	UTR5	ACSM3	0.000491642	0	0.00138122	1017	655	362	ADD	-4.49493	1.63427	7.56483	2.22535
16	ENSG00000005187	UTR5_CADD	ACSM3	0.000491642	0	0.00138122	1017	655	362	ADD	-4.49493	1.63427	7.56483	2.22535
17	ENSG00000141510	UTR5	TP53	0.000491642	0	0.00138122	1017	655	362	ADD	-4.49493	1.63427	7.56483	2.22535
22	ENSG00000250479	UTR3	CHCHD10	0.000491642	0	0.00138122	1017	655	362	ADD	-4.49493	1.63427	7.56483	2.22535
9	ENSG00000169155	UTR5	ZBTB43	0.000492126	0	0.00138122	1016	654	362	ADD	-4.4945	1.63424	7.5636	2.22505
9	ENSG00000169155	UTR5_CADD	ZBTB43	0.000492126	0	0.00138122	1016	654	362	ADD	-4.4945	1.63424	7.5636	2.22505
6	ENSG00000204713	PROM	TRIM27	0.00245821	0.00229008	0.00276243	1017	655	362	ADD	-2.79597	1.01741	7.55219	2.2223
16	ENSG00000159461	PROM_CADD	AMFR	0.000502008	0	0.00141243	996	642	354	ADD	-4.48994	1.63414	7.54921	2.22159
2	ENSG00000124831	UTR5	LRRFIP1	0.000501002	0	0.00140449	998	642	356	ADD	-4.48985	1.63416	7.54876	2.22148
2	ENSG00000124831	UTR5_CADD	LRRFIP1	0.000501002	0	0.00140449	998	642	356	ADD	-4.48985	1.63416	7.54876	2.22148
11	ENSG00000165895	UTR5	ARHGAP42	0.00245821	0.000763359	0.00552486	1017	655	362	ADD	-2.63378	0.959551	7.53396	2.21791
2	ENSG00000143870	ENH	PDIA6	0.000983284	0	0.00276243	1017	655	362	ADD	-3.69999	1.34811	7.53271	2.21761
2	ENSG00000162975	ENH	KCNF1	0.000983284	0	0.00276243	1017	655	362	ADD	-3.69999	1.34811	7.53271	2.21761
12	ENSG00000187510	medium_COD	PLEKHG7	0.00442478	0.00687023	0	1017	655	362	ADD	2.99603	1.09185	7.52958	2.21685
3	ENSG00000182606	UTR5	TRAK1	0.000983284	0	0.00276243	1017	655	362	ADD	-5.0307	1.83349	7.52834	2.21656
3	ENSG00000182606	UTR5_CADD	TRAK1	0.000983284	0	0.00276243	1017	655	362	ADD	-5.0307	1.83349	7.52834	2.21656
8	ENSG00000288602	UTR3	C8orf44-SGK3	0.00196657	0.00305344	0	1017	655	362	ADD	3.68959	1.34473	7.52806	2.21649
10	ENSG00000196793	medium_COD	ZNF239	0.00196657	0.000763359	0.00414365	1017	655	362	ADD	-3.45138	1.25798	7.52725	2.21629
16	ENSG00000166592	UTR3_CADD	RRAD	0.000983284	0	0.00276243	1017	655	362	ADD	-5.04554	1.84254	7.49863	2.20939
23	ENSG00000247746	medium_COD	USP51	0.00147783	0.00229008	0	1015	655	360	ADD	3.65473	1.33546	7.48946	2.20718
15	ENSG00000189227	PROM	C15orf61	0.00245821	0.000763359	0.00552486	1017	655	362	ADD	-3.10544	1.13482	7.48845	2.20694
23	ENSG00000224960	medium_COD	PPP4R3C	0.0024777	0	0.00702247	1009	653	356	ADD	-3.68914	1.34818	7.48778	2.20677
15	ENSG00000182253	medium_COD	SYNM	0.00786627	0.0122137	0	1017	655	362	ADD	3.05151	1.11519	7.48742	2.20669
1	ENSG00000143575	medium_COD	HAX1	0.00147493	0	0.00414365	1017	655	362	ADD	-4.07835	1.49148	7.47717	2.20422
16	ENSG00000197912	medium_COD	SPG7	0.00589971	0.00305344	0.0110497	1017	655	362	ADD	-1.98378	0.725479	7.47715	2.20421
5	ENSG00000072364	UTR5_CADD	AFF4	0.00147493	0	0.00414365	1017	655	362	ADD	-4.02145	1.47105	7.4733	2.20328
13	ENSG00000136155	medium_COD	SCEL	0.00196657	0	0.00552486	1017	655	362	ADD	-3.49571	1.27889	7.4714	2.20282
9	ENSG00000010438	PROM	PRSS3	0.00245821	0.00152672	0.00414365	1017	655	362	ADD	-3.16837	1.15946	7.46723	2.20182
6	ENSG00000179165	UTR3	PXT1	0.00393314	0.00229008	0.00690608	1017	655	362	ADD	-2.50754	0.917734	7.46557	2.20142
5	ENSG00000171530	UTR3	TBCA	0.00295276	0.00152672	0.00554017	1016	655	361	ADD	-2.5536	0.934767	7.46274	2.20073
9	ENSG00000070601	UTR5	FRMPD1	0.00196657	0.000763359	0.00414365	1017	655	362	ADD	-3.09909	1.13506	7.45477	2.19881
17	ENSG00000239886	PROM	KRTAP9-2	0.00196657	0.000763359	0.00414365	1017	655	362	ADD	-3.09651	1.13442	7.45069	2.19783
19	ENSG00000204519	UTR3	ZNF551	0.00786627	0.00458015	0.0138122	1017	655	362	ADD	-1.59733	0.585269	7.44864	2.19733
17	ENSG00000131470	PROM	PSMC3IP	0.00540806	0.00763359	0.00138122	1017	655	362	ADD	2.33033	0.853915	7.44741	2.19704
2	ENSG00000138439	medium_COD	FAM117B	0.00393314	0.00229008	0.00690608	1017	655	362	ADD	-2.32138	0.850697	7.44633	2.19677
9	ENSG00000148248	PROM	SURF4	0.00245821	0.000763359	0.00552486	1017	655	362	ADD	-3.42954	1.25692	7.44484	2.19641
19	ENSG00000186300	UTR5	ZNF555	0.000983284	0.000763359	0.00138122	1017	655	362	ADD	-3.96511	1.45335	7.44334	2.19605
17	ENSG00000196859	medium_COD	KRT39	0.00639135	0.00381679	0.0110497	1017	655	362	ADD	-1.80026	0.660048	7.43911	2.19503
7	ENSG00000008277	UTR3	ADAM22	0.0108161	0.00763359	0.0165746	1017	655	362	ADD	-1.38428	0.507554	7.43853	2.19489
9	ENSG00000183354	UTR5	KIAA2026	0.00442478	0.00229008	0.00828729	1017	655	362	ADD	-2.27029	0.832632	7.43459	2.19394
8	ENSG00000196150	medium_COD	ZNF250	0.00147493	0.000763359	0.00276243	1017	655	362	ADD	-4.29032	1.57399	7.42981	2.19279
8	ENSG00000182307	medium_COD	C8orf33	0.00147493	0.000763359	0.00276243	1017	655	362	ADD	-3.01886	1.10782	7.42584	2.19183
4	ENSG00000109255	PROM	NMU	0.00294985	0.00458015	0	1017	655	362	ADD	3.70462	1.35957	7.42476	2.19157
4	ENSG00000170846	medium_COD	NA	0.00196657	0.000763359	0.00414365	1017	655	362	ADD	-3.18267	1.1681	7.42369	2.19131
19	ENSG00000159905	UTR5	ZNF221	0.000983284	0	0.00276243	1017	655	362	ADD	-3.92692	1.44127	7.4236	2.19129
9	ENSG00000122728	medium_COD	TAF1L	0.00983284	0.0145038	0.00138122	1017	655	362	ADD	2.18306	0.801771	7.41362	2.18888
13	ENSG00000204442	UTR5	NALF1	0.00196657	0.00305344	0	1017	655	362	ADD	3.43336	1.26144	7.4081	2.18755
18	ENSG00000152223	medium_COD	EPG5	0.0127827	0.019084	0.00138122	1017	655	362	ADD	1.86301	0.684718	7.40298	2.18631
7	ENSG00000135164	UTR5	DMTF1	0.00344149	0.00458015	0.00138122	1017	655	362	ADD	2.6287	0.966225	7.40161	2.18598
12	ENSG00000187855	PROM	ASCL4	0.00540806	0.00229008	0.0110497	1017	655	362	ADD	-2.02619	0.745639	7.38419	2.18178
2	ENSG00000115844	PROM	DLX2	0.00344149	0.00229008	0.00552486	1017	655	362	ADD	-2.31015	0.850215	7.38286	2.18146
20	ENSG00000101452	UTR3	DHX35	0.000983284	0.000763359	0.00138122	1017	655	362	ADD	-3.88215	1.42935	7.37683	2.18
6	ENSG00000227057	PROM	WDR46	0.00245821	0.00152672	0.00414365	1017	655	362	ADD	-3.02262	1.11298	7.37556	2.17969
2	ENSG00000186522	PROM_CADD	SEPTIN10	0.00294985	0.00229008	0.00414365	1017	655	362	ADD	-2.6689	0.982809	7.3744	2.17941
5	ENSG00000038382	medium_COD	TRIO	0.00983284	0.0137405	0.00276243	1017	655	362	ADD	1.81229	0.667402	7.37362	2.17922
19	ENSG00000189164	UTR3	ZNF527	0.00786627	0.0114504	0.00138122	1017	655	362	ADD	2.06236	0.759508	7.37332	2.17915
16	ENSG00000154118	UTR3	JPH3	0.0108161	0.00763359	0.0165746	1017	655	362	ADD	-1.45116	0.534494	7.37133	2.17867
1	ENSG00000162783	UTR5	IER5	0.00196657	0.000763359	0.00414365	1017	655	362	ADD	-3.12672	1.15186	7.36847	2.17798
1	ENSG00000253831	UTR5	ETV3L	0.000983284	0	0.00276243	1017	655	362	ADD	-4.04283	1.4903	7.35913	2.17572
2	ENSG00000157851	UTR5	DPYSL5	0.000983284	0	0.00276243	1017	655	362	ADD	-4.4646	1.64597	7.35732	2.17529
2	ENSG00000157851	UTR5_CADD	DPYSL5	0.000983284	0	0.00276243	1017	655	362	ADD	-4.4646	1.64597	7.35732	2.17529
1	ENSG00000116396	UTR3	KCNC4	0.0452311	0.0412214	0.0524862	1017	655	362	ADD	-0.753983	0.278019	7.35483	2.17468
1	ENSG00000085552	PROM	IGSF9	0.00344149	0.00534351	0	1017	655	362	ADD	3.04371	1.12252	7.35216	2.17404
10	ENSG00000197444	medium_COD	OGDHL	0.00688299	0.00992366	0.00138122	1017	655	362	ADD	2.12292	0.783626	7.33921	2.17091
1	ENSG00000185220	UTR5	PGBD2	0.00245821	0.00381679	0	1017	655	362	ADD	3.46875	1.28102	7.33225	2.16923
21	ENSG00000160298	UTR3	C21orf58	0.00294985	0.00152672	0.00552486	1017	655	362	ADD	-2.60874	0.963445	7.33174	2.16911
18	ENSG00000132874	UTR3	SLC14A2	0.00688299	0.00458015	0.0110497	1017	655	362	ADD	-1.74635	0.645108	7.32818	2.16825
1	ENSG00000121905	PROM_CADD	HPCA	0.000983284	0	0.00276243	1017	655	362	ADD	-3.92868	1.45318	7.30891	2.16359
13	ENSG00000165556	UTR3	CDX2	0.00737463	0.00458015	0.0124309	1017	655	362	ADD	-1.68841	0.625105	7.29545	2.16034
4	ENSG00000121892	UTR5	PDS5A	0.00147493	0	0.00414365	1017	655	362	ADD	-4.44484	1.64595	7.29258	2.15964
4	ENSG00000121892	UTR5_CADD	PDS5A	0.00147493	0	0.00414365	1017	655	362	ADD	-4.44484	1.64595	7.29258	2.15964
1	ENSG00000182898	medium_COD	TCHHL1	0.00294985	0.000763359	0.00690608	1017	655	362	ADD	-2.49589	0.925232	7.27692	2.15586
5	ENSG00000095015	UTR3_CADD	MAP3K1	0.00491642	0.00763359	0	1017	655	362	ADD	2.76286	1.02424	7.2763	2.15571
22	ENSG00000251322	PROM_CADD	SHANK3	0.00196657	0	0.00552486	1017	655	362	ADD	-3.38483	1.25494	7.27488	2.15536
13	ENSG00000121390	UTR3	PSPC1	0.00294985	0.00152672	0.00552486	1017	655	362	ADD	-2.89741	1.07433	7.27353	2.15504
3	ENSG00000010327	strong_COD	STAB1	0.00294985	0.000763359	0.00690608	1017	655	362	ADD	-2.60032	0.964383	7.27031	2.15426
7	ENSG00000135164	UTR5_CADD	DMTF1	0.00294985	0.00381679	0.00138122	1017	655	362	ADD	2.62034	0.971864	7.26949	2.15406
8	ENSG00000183638	strong_COD	RP1L1	0.00344149	0.00152672	0.00690608	1017	655	362	ADD	-2.64174	0.980637	7.2571	2.15107
1	ENSG00000143164	UTR3_CADD	DCAF6	0.00147493	0	0.00414365	1017	655	362	ADD	-5.0201	1.86361	7.25629	2.15087
2	ENSG00000143919	medium_COD	CAMKMT	0.00294985	0.00458015	0	1017	655	362	ADD	3.0993	1.15062	7.25548	2.15067
6	ENSG00000124571	UTR3_CADD	XPO5	0.00245821	0.00152672	0.00414365	1017	655	362	ADD	-3.31829	1.23193	7.25536	2.15064
15	ENSG00000255302	medium_COD	EID1	0.000983284	0	0.00276243	1017	655	362	ADD	-4.23103	1.57245	7.24003	2.14694
11	ENSG00000137491	medium_COD	SLCO2B1	0.00196657	0.000763359	0.00414365	1017	655	362	ADD	-3.35443	1.24697	7.23648	2.14608
19	ENSG00000130204	PROM_CADD	TOMM40	0.00294985	0.00458015	0	1017	655	362	ADD	3.00664	1.1178	7.23491	2.1457
17	ENSG00000177374	medium_COD	HIC1	0.00639135	0.00839695	0.00276243	1017	655	362	ADD	2.5689	0.955233	7.23227	2.14506
12	ENSG00000179695	UTR5	OR6C2	0.00245821	0.000763359	0.00552486	1017	655	362	ADD	-2.58852	0.962581	7.23152	2.14488
5	ENSG00000146090	UTR3	RASGEF1C	0.00196657	0.000763359	0.00414365	1017	655	362	ADD	-2.78071	1.03457	7.22424	2.14312
1	ENSG00000122420	UTR3_CADD	PTGFR	0.000992063	0	0.00282486	1008	654	354	ADD	-4.05835	1.5112	7.21195	2.14014
20	ENSG00000124256	medium_COD	ZBP1	0.00344149	0.00458015	0.00138122	1017	655	362	ADD	3.39403	1.26412	7.20866	2.13935
2	ENSG00000136715	PROM	SAP130	0.00294985	0.00152672	0.00552486	1017	655	362	ADD	-3.44172	1.28265	7.2	2.13725
19	ENSG00000105672	medium_COD	ETV2	0.00196657	0.000763359	0.00414365	1017	655	362	ADD	-2.98432	1.11221	7.1997	2.13718
3	ENSG00000144741	UTR3	SLC25A26	0.00344149	0.00152672	0.00690608	1017	655	362	ADD	-2.28521	0.852032	7.19347	2.13567
23	ENSG00000214897	UTR3	PNMA6E	0.00393701	0.000763359	0.00969529	1016	655	361	ADD	-2.26348	0.844353	7.18627	2.13393
7	ENSG00000172354	UTR5	GNB2	0.00245821	0.000763359	0.00552486	1017	655	362	ADD	-3.4466	1.28611	7.18168	2.13282
5	ENSG00000120129	medium_COD	DUSP1	0.00196657	0.00152672	0.00276243	1017	655	362	ADD	-2.8664	1.06969	7.18058	2.13255
11	ENSG00000172927	UTR5	MYEOV	0.00147493	0.000763359	0.00276243	1017	655	362	ADD	-3.8091	1.4223	7.17236	2.13056
14	ENSG00000087299	UTR3	L2HGDH	0.013766	0.010687	0.019337	1017	655	362	ADD	-1.28889	0.481383	7.16888	2.12972
12	ENSG00000275778	medium_COD	NA	0.000983284	0.000763359	0.00138122	1017	655	362	ADD	-3.90629	1.45936	7.16477	2.12872
2	ENSG00000284635	UTR3	SCYGR8	0.00147493	0	0.00414365	1017	655	362	ADD	-3.2598	1.218	7.16285	2.12826
3	ENSG00000163823	PROM	CCR1	0.00540806	0.00839695	0	1017	655	362	ADD	2.80301	1.04746	7.16103	2.12782
7	ENSG00000157214	UTR3	STEAP2	0.013766	0.019084	0.00414365	1017	655	362	ADD	1.56242	0.584638	7.14199	2.12321
15	ENSG00000255346	strong_COD	NOX5	0.00294985	0.00458015	0	1017	655	362	ADD	3.14608	1.17738	7.14008	2.12275
12	ENSG00000182993	medium_COD	C12orf60	0.0019685	0.000763359	0.00415512	1016	655	361	ADD	-3.01099	1.12722	7.13516	2.12155
1	ENSG00000186063	medium_COD	AIDA	0.000502008	0	0.00145773	996	653	343	ADD	-4.31769	1.61664	7.13304	2.12104
8	ENSG00000104375	UTR3	STK3	0.00294985	0.00458015	0	1017	655	362	ADD	3.46081	1.29599	7.13109	2.12057
9	ENSG00000165695	medium_COD	AK8	0.00294985	0.00152672	0.00552486	1017	655	362	ADD	-2.78501	1.04372	7.1201	2.11791
1	ENSG00000014914	PROM	MTMR11	0.00294985	0	0.00828729	1017	655	362	ADD	-2.96937	1.11284	7.11971	2.11781
13	ENSG00000204442	UTR5_CADD	NALF1	0.00147493	0.00229008	0	1017	655	362	ADD	3.41738	1.28092	7.1177	2.11732
3	ENSG00000206527	PROM	HACD2	0.00294985	0.00381679	0.00138122	1017	655	362	ADD	3.41651	1.281	7.11317	2.11623
14	ENSG00000136319	UTR3	TTC5	0.00835792	0.0122137	0.00138122	1017	655	362	ADD	1.97261	0.739698	7.11172	2.11588
1	ENSG00000162923	PROM_CADD	WDR26	0.00147493	0.000763359	0.00276243	1017	655	362	ADD	-3.19616	1.19852	7.11157	2.11584
2	ENSG00000077232	UTR3	DNAJC10	0.0427729	0.0526718	0.0248619	1017	655	362	ADD	0.817558	0.306582	7.11123	2.11576
23	ENSG00000130385	strong_COD	BMP15	0.000506586	0	0.00146199	987	645	342	ADD	-4.30929	1.61622	7.10901	2.11522
23	ENSG00000130385	medium_COD	BMP15	0.000506586	0	0.00146199	987	645	342	ADD	-4.30929	1.61622	7.10901	2.11522
1	ENSG00000143164	UTR3	DCAF6	0.00196657	0	0.00552486	1017	655	362	ADD	-5.01345	1.88033	7.10893	2.1152
4	ENSG00000288380	UTR5	NA	0.0103245	0.00381679	0.0220994	1017	655	362	ADD	-1.47805	0.554381	7.10821	2.11502
1	ENSG00000117139	UTR3_CADD	KDM5B	0.00245821	0.000763359	0.00552486	1017	655	362	ADD	-3.01933	1.13356	7.09465	2.11174
11	ENSG00000204300	medium_COD	TMEM225	0.000504541	0	0.00144509	991	645	346	ADD	-4.30087	1.61598	7.08341	2.10902
11	ENSG00000137474	UTR3	MYO7A	0.00147493	0	0.00414365	1017	655	362	ADD	-4.48017	1.68356	7.08161	2.10858
20	ENSG00000125868	UTR5	DSTN	0.000983284	0.000763359	0.00138122	1017	655	362	ADD	-3.76152	1.41366	7.08011	2.10822
12	ENSG00000111215	medium_COD	PRR4	0.00147493	0.000763359	0.00276243	1017	655	362	ADD	-3.91739	1.47257	7.07685	2.10743
22	ENSG00000185838	medium_COD	GNB1L	0.00540806	0.00305344	0.00966851	1017	655	362	ADD	-1.79983	0.676668	7.07478	2.10693
10	ENSG00000107566	UTR3	ERLIN1	0.00737463	0.010687	0.00138122	1017	655	362	ADD	2.08861	0.785842	7.06391	2.10429
4	ENSG00000145220	medium_COD	LYAR	0.00147493	0	0.00414365	1017	655	362	ADD	-3.07953	1.15877	7.06271	2.104
19	ENSG00000142273	PROM	CBLC	0.00147493	0	0.00414365	1017	655	362	ADD	-4.12519	1.55279	7.05771	2.10279
3	ENSG00000157500	PROM	APPL1	0.00639135	0.00229008	0.0138122	1017	655	362	ADD	-1.90881	0.718549	7.0569	2.10259
11	ENSG00000181939	pLoF	OR4C15	0.000493583	0	0.00139665	1013	655	358	ADD	-4.29146	1.6156	7.0557	2.1023
11	ENSG00000181939	strong_COD	OR4C15	0.000493583	0	0.00139665	1013	655	358	ADD	-4.29146	1.6156	7.0557	2.1023
5	ENSG00000120729	strong_COD	MYOT	0.000492126	0	0.00138504	1016	655	361	ADD	-4.29135	1.61562	7.05519	2.10218
20	ENSG00000198053	PROM	SIRPA	0.00442478	0.00610687	0.00138122	1017	655	362	ADD	3.57565	1.34625	7.05435	2.10197
7	ENSG00000128563	PROM	PRKRIP1	0.00393314	0.00610687	0	1017	655	362	ADD	3.09741	1.16657	7.04979	2.10087
1	ENSG00000000938	strong_COD	FGR	0.000491642	0	0.00138122	1017	655	362	ADD	-4.28888	1.61553	7.04786	2.1004
1	ENSG00000117419	PROM_CADD	ERI3	0.000491642	0	0.00138122	1017	655	362	ADD	-4.28888	1.61553	7.04786	2.1004
1	ENSG00000173409	pLoF	ARV1	0.000491642	0	0.00138122	1017	655	362	ADD	-4.28888	1.61553	7.04786	2.1004
1	ENSG00000173409	strong_COD	ARV1	0.000491642	0	0.00138122	1017	655	362	ADD	-4.28888	1.61553	7.04786	2.1004
2	ENSG00000138018	UTR5	SELENOI	0.000491642	0	0.00138122	1017	655	362	ADD	-4.28888	1.61553	7.04786	2.1004
2	ENSG00000115762	UTR5_CADD	PLEKHB2	0.000491642	0	0.00138122	1017	655	362	ADD	-4.28888	1.61553	7.04786	2.1004
3	ENSG00000144619	UTR5_CADD	CNTN4	0.000491642	0	0.00138122	1017	655	362	ADD	-4.28888	1.61553	7.04786	2.1004
6	ENSG00000204220	UTR5	PFDN6	0.000491642	0	0.00138122	1017	655	362	ADD	-4.28888	1.61553	7.04786	2.1004
6	ENSG00000204220	UTR5_CADD	PFDN6	0.000491642	0	0.00138122	1017	655	362	ADD	-4.28888	1.61553	7.04786	2.1004
6	ENSG00000112335	PROM_CADD	SNX3	0.000491642	0	0.00138122	1017	655	362	ADD	-4.28888	1.61553	7.04786	2.1004
6	ENSG00000164440	UTR5	TXLNB	0.000491642	0	0.00138122	1017	655	362	ADD	-4.28888	1.61553	7.04786	2.1004
6	ENSG00000164440	UTR5_CADD	TXLNB	0.000491642	0	0.00138122	1017	655	362	ADD	-4.28888	1.61553	7.04786	2.1004
7	ENSG00000128602	PROM_CADD	SMO	0.000491642	0	0.00138122	1017	655	362	ADD	-4.28888	1.61553	7.04786	2.1004
11	ENSG00000189057	UTR5	FAM111B	0.000491642	0	0.00138122	1017	655	362	ADD	-4.28888	1.61553	7.04786	2.1004
11	ENSG00000189057	UTR5_CADD	FAM111B	0.000491642	0	0.00138122	1017	655	362	ADD	-4.28888	1.61553	7.04786	2.1004
12	ENSG00000047617	PROM_CADD	ANO2	0.000491642	0	0.00138122	1017	655	362	ADD	-4.28888	1.61553	7.04786	2.1004
12	ENSG00000084110	PROM_CADD	HAL	0.000491642	0	0.00138122	1017	655	362	ADD	-4.28888	1.61553	7.04786	2.1004
14	ENSG00000170099	UTR5_CADD	SERPINA6	0.000491642	0	0.00138122	1017	655	362	ADD	-4.28888	1.61553	7.04786	2.1004
17	ENSG00000005156	PROM_CADD	LIG3	0.000491642	0	0.00138122	1017	655	362	ADD	-4.28888	1.61553	7.04786	2.1004
17	ENSG00000121058	pLoF	COIL	0.000491642	0	0.00138122	1017	655	362	ADD	-4.28888	1.61553	7.04786	2.1004
17	ENSG00000121058	strong_COD	COIL	0.000491642	0	0.00138122	1017	655	362	ADD	-4.28888	1.61553	7.04786	2.1004
19	ENSG00000183647	PROM_CADD	ZNF530	0.000491642	0	0.00138122	1017	655	362	ADD	-4.28888	1.61553	7.04786	2.1004
5	ENSG00000072571	medium_COD	HMMR	0.00442478	0.00610687	0.00138122	1017	655	362	ADD	2.90949	1.09597	7.04749	2.10031
17	ENSG00000187997	UTR3	C17orf99	0.000492126	0	0.00138122	1016	654	362	ADD	-4.28871	1.61552	7.04737	2.10028
19	ENSG00000104881	pLoF	PPP1R13L	0.000492126	0	0.00138122	1016	654	362	ADD	-4.2885	1.61552	7.04672	2.10012
9	ENSG00000148362	pLoF	PAXX	0.000492126	0	0.00138122	1016	654	362	ADD	-4.2881	1.6155	7.04557	2.09984
9	ENSG00000148362	strong_COD	PAXX	0.000492126	0	0.00138122	1016	654	362	ADD	-4.2881	1.6155	7.04557	2.09984
3	ENSG00000144642	UTR3	RBMS3	0.019174	0.0160305	0.0248619	1017	655	362	ADD	-1.05563	0.397713	7.04505	2.09972
22	ENSG00000100399	pLoF	CHADL	0.000983284	0	0.00276243	1017	655	362	ADD	-4.28883	1.61618	7.04207	2.09899
22	ENSG00000100399	strong_COD	CHADL	0.000983284	0	0.00276243	1017	655	362	ADD	-4.28883	1.61618	7.04207	2.09899
8	ENSG00000133740	ENH	E2F5	0.000496032	0	0.00138889	1008	648	360	ADD	-4.28557	1.6154	7.0381	2.09803
11	ENSG00000166441	PROM_CADD	RPL27A	0.00147493	0	0.00414365	1017	655	362	ADD	-3.64473	1.37385	7.03805	2.09802
1	ENSG00000162714	UTR5_CADD	ZNF496	0.0005	0	0.00140449	1000	644	356	ADD	-4.28503	1.61542	7.03617	2.09756
12	ENSG00000180818	UTR5	HOXC10	0.000499002	0	0.00140056	1002	645	357	ADD	-4.28327	1.61533	7.03119	2.09636
2	ENSG00000115593	strong_COD	SMYD1	0.00147493	0	0.00414365	1017	655	362	ADD	-3.51074	1.32446	7.0262	2.09515
1	ENSG00000180488	PROM	MIGA1	0.00294985	0.000763359	0.00690608	1017	655	362	ADD	-2.35116	0.887026	7.02571	2.09503
19	ENSG00000174652	medium_COD	ZNF266	0.00294985	0.000763359	0.00690608	1017	655	362	ADD	-3.10225	1.17085	7.02023	2.0937
2	ENSG00000144118	PROM_CADD	RALB	0.00147493	0.000763359	0.00276243	1017	655	362	ADD	-3.24953	1.22646	7.01993	2.09362
2	ENSG00000115844	PROM_CADD	DLX2	0.00196657	0.000763359	0.00414365	1017	655	362	ADD	-2.93219	1.10733	7.01186	2.09167
4	ENSG00000129116	UTR5	PALLD	0.000983284	0.00152672	0	1017	655	362	ADD	3.52702	1.33226	7.00868	2.0909
4	ENSG00000129116	UTR5_CADD	PALLD	0.000983284	0.00152672	0	1017	655	362	ADD	3.52702	1.33226	7.00868	2.0909
1	ENSG00000162624	PROM	LHX8	0.00442478	0.00610687	0.00138122	1017	655	362	ADD	2.62313	0.990979	7.00669	2.09041
1	ENSG00000143614	medium_COD	GATAD2B	0.00245821	0.00381679	0	1017	655	362	ADD	3.38749	1.27996	7.00431	2.08984
5	ENSG00000164362	medium_COD	TERT	0.00491642	0.00763359	0	1017	655	362	ADD	3.11473	1.17706	7.00237	2.08937
11	ENSG00000023171	UTR3	GRAMD1B	0.0103245	0.0122137	0.00690608	1017	655	362	ADD	1.67845	0.634516	6.99732	2.08814
19	ENSG00000198551	PROM	ZNF627	0.00344149	0.00152672	0.00690608	1017	655	362	ADD	-2.73347	1.0336	6.99401	2.08734
12	ENSG00000135093	PROM	USP30	0.00245821	0.00381679	0	1017	655	362	ADD	3.23359	1.22298	6.99083	2.08657
7	ENSG00000165055	medium_COD	METTL2B	0.00196657	0	0.00552486	1017	655	362	ADD	-3.6717	1.38896	6.98799	2.08588
12	ENSG00000120833	medium_COD	SOCS2	0.000983284	0	0.00276243	1017	655	362	ADD	-4.2608	1.61246	6.98239	2.08452
7	ENSG00000186591	UTR3	UBE2H	0.00884956	0.0129771	0.00138122	1017	655	362	ADD	2.21384	0.838079	6.97787	2.08342
19	ENSG00000130733	PROM_CADD	YIPF2	0.00491642	0.00229008	0.00966851	1017	655	362	ADD	-2.15614	0.816289	6.97699	2.08321
1	ENSG00000286219	UTR3	NOTCH2NLC	0.000992063	0	0.00278552	1008	649	359	ADD	-3.4774	1.31724	6.9691	2.08129
10	ENSG00000214413	UTR3	BBIP1	0.00246063	0.00229008	0.00277008	1016	655	361	ADD	-2.64978	1.00394	6.96632	2.08062
2	ENSG00000213160	PROM	KLHL23	0.00294985	0.00152672	0.00552486	1017	655	362	ADD	-2.64322	1.00171	6.96277	2.07976
6	ENSG00000111981	PROM	ULBP1	0.00491642	0.00229008	0.00966851	1017	655	362	ADD	-2.02589	0.768014	6.95815	2.07864
1	ENSG00000187223	PROM	LCE2D	0.00294985	0	0.00828729	1017	655	362	ADD	-3.2122	1.21886	6.94541	2.07554
17	ENSG00000129244	UTR3	ATP1B2	0.00294985	0.00458015	0	1017	655	362	ADD	3.5023	1.32898	6.94496	2.07543
16	ENSG00000103343	PROM	ZNF174	0.00393314	0.00305344	0.00552486	1017	655	362	ADD	-2.28618	0.867689	6.94215	2.07475
23	ENSG00000047644	UTR3	WWC3	0.00444664	0.0015361	0.00969529	1012	651	361	ADD	-2.22697	0.845471	6.93797	2.07373
11	ENSG00000166436	PROM_CADD	TRIM66	0.000983284	0	0.00276243	1017	655	362	ADD	-3.64594	1.38559	6.92386	2.07031
16	ENSG00000102984	PROM	ZNF821	0.00344149	0.00229008	0.00552486	1017	655	362	ADD	-2.50506	0.952139	6.92206	2.06987
6	ENSG00000188107	strong_COD	EYS	0.00344149	0.00229008	0.00552486	1017	655	362	ADD	-2.1913	0.833963	6.90412	2.06551
15	ENSG00000128928	medium_COD	IVD	0.000983284	0	0.00276243	1017	655	362	ADD	-4.48024	1.70514	6.90373	2.06542
10	ENSG00000086475	PROM_CADD	SEPHS1	0.00344149	0.00534351	0	1017	655	362	ADD	3.21837	1.22502	6.90218	2.06504
17	ENSG00000154258	medium_COD	ABCA9	0.0093412	0.0122137	0.00414365	1017	655	362	ADD	1.86402	0.709583	6.90069	2.06468
13	ENSG00000198542	strong_COD	ITGBL1	0.000983284	0	0.00276243	1017	655	362	ADD	-3.95395	1.50553	6.8974	2.06388
2	ENSG00000115414	UTR3	FN1	0.00245821	0.00381679	0	1017	655	362	ADD	3.05707	1.16487	6.88743	2.06146
10	ENSG00000148677	medium_COD	ANKRD1	0.00245821	0.00381679	0	1017	655	362	ADD	3.01578	1.14975	6.88012	2.05968
4	ENSG00000073331	medium_COD	ALPK1	0.00737463	0.00610687	0.00966851	1017	655	362	ADD	-1.6451	0.627231	6.87904	2.05942
1	ENSG00000155366	UTR5	RHOC	0.00196657	0	0.00552486	1017	655	362	ADD	-3.30693	1.26162	6.87057	2.05736
1	ENSG00000162779	medium_COD	AXDND1	0.00491642	0.00305344	0.00828729	1017	655	362	ADD	-1.92809	0.735646	6.86934	2.05706
10	ENSG00000186862	PROM_CADD	PDZD7	0.00147493	0.00229008	0	1017	655	362	ADD	3.46344	1.32188	6.8648	2.05596
13	ENSG00000126217	PROM_CADD	MCF2L	0.00245821	0.000763359	0.00552486	1017	655	362	ADD	-2.48737	0.950451	6.84891	2.0521
23	ENSG00000158352	UTR3	SHROOM4	0.00442913	0.000764526	0.0110497	1016	654	362	ADD	-3.23898	1.23766	6.8488	2.05207
8	ENSG00000285880	medium_COD	NA	0.00294985	0.00458015	0	1017	655	362	ADD	2.98246	1.1399	6.84566	2.05131
4	ENSG00000145388	medium_COD	METTL14	0.000983284	0	0.00276243	1017	655	362	ADD	-3.87952	1.48285	6.84482	2.0511
1	ENSG00000189410	UTR5	SH2D5	0.000983284	0	0.00276243	1017	655	362	ADD	-3.97791	1.52048	6.84456	2.05104
6	ENSG00000118496	UTR5_CADD	FBXO30	0.00196657	0.00305344	0	1017	655	362	ADD	3.60998	1.37989	6.84418	2.05095
18	ENSG00000168234	UTR3	TTC39C	0.00639135	0.00381679	0.0110497	1017	655	362	ADD	-1.86155	0.712495	6.82629	2.0466
14	ENSG00000100934	PROM_CADD	SEC23A	0.000983284	0	0.00276243	1017	655	362	ADD	-3.70731	1.42081	6.80844	2.04226
19	ENSG00000088002	UTR5	SULT2B1	0.00147493	0	0.00414365	1017	655	362	ADD	-3.45105	1.32286	6.80573	2.0416
6	ENSG00000096070	PROM	BRPF3	0.00344149	0.00534351	0	1017	655	362	ADD	2.89647	1.11066	6.80106	2.04046
11	ENSG00000176567	PROM	OR4X1	0.00344488	0.00458716	0.00138122	1016	654	362	ADD	2.90714	1.11532	6.79413	2.03878
19	ENSG00000124469	medium_COD	CEACAM8	0.00491642	0.00305344	0.00828729	1017	655	362	ADD	-1.90527	0.73098	6.79362	2.03865
12	ENSG00000067182	medium_COD	TNFRSF1A	0.00196657	0	0.00552486	1017	655	362	ADD	-3.1269	1.1997	6.7933	2.03858
3	ENSG00000168334	UTR3	XIRP1	0.00196657	0.00305344	0	1017	655	362	ADD	3.54174	1.35956	6.78638	2.03689
10	ENSG00000107882	PROM	SUFU	0.00344149	0	0.00966851	1017	655	362	ADD	-3.62039	1.38987	6.78517	2.0366
19	ENSG00000105141	PROM	CASP14	0.00393314	0.00610687	0	1017	655	362	ADD	2.99139	1.14926	6.77502	2.03413
1	ENSG00000116350	PROM_CADD	SRSF4	0.00196657	0.000763359	0.00414365	1017	655	362	ADD	-3.16493	1.2162	6.77206	2.03341
11	ENSG00000110244	UTR5	APOA4	0.000983284	0	0.00276243	1017	655	362	ADD	-3.46826	1.33341	6.76542	2.03179
5	ENSG00000183580	UTR3_CADD	FBXL7	0.00294985	0.00152672	0.00552486	1017	655	362	ADD	-2.35471	0.905381	6.76414	2.03148
20	ENSG00000125844	PROM	RRBP1	0.00245821	0.000763359	0.00552486	1017	655	362	ADD	-3.02074	1.16157	6.7629	2.03118
1	ENSG00000162571	PROM	TTLL10	0.00639135	0.00305344	0.0124309	1017	655	362	ADD	-1.80687	0.694839	6.76219	2.03101
6	ENSG00000111837	PROM	MAK	0.00196657	0.000763359	0.00414365	1017	655	362	ADD	-2.95593	1.13692	6.75967	2.03039
16	ENSG00000140941	UTR3	MAP1LC3B	0.00344149	0.00534351	0	1017	655	362	ADD	3.49919	1.34593	6.75912	2.03026
21	ENSG00000156261	medium_COD	CCT8	0.00294985	0.000763359	0.00690608	1017	655	362	ADD	-2.22763	0.85735	6.75103	2.02829
5	ENSG00000120149	UTR3	MSX2	0.00639135	0.00916031	0.00138122	1017	655	362	ADD	2.15393	0.829419	6.74395	2.02657
2	ENSG00000118257	UTR3	NRP2	0.0103245	0.0145038	0.00276243	1017	655	362	ADD	1.95377	0.752387	6.7432	2.02639
20	ENSG00000171940	PROM_CADD	ZNF217	0.00196657	0.000763359	0.00414365	1017	655	362	ADD	-2.88085	1.10997	6.73623	2.02469
6	ENSG00000112212	UTR5	TSPO2	0.000983284	0.000763359	0.00138122	1017	655	362	ADD	-3.80952	1.46866	6.72818	2.02273
12	ENSG00000136052	medium_COD	SLC41A2	0.00147493	0	0.00414365	1017	655	362	ADD	-3.96631	1.52964	6.72349	2.02158
17	ENSG00000160551	PROM	TAOK1	0.00344149	0.00458015	0.00138122	1017	655	362	ADD	2.62733	1.01339	6.72172	2.02116
1	ENSG00000276600	PROM	RAB7B	0.00196657	0.000763359	0.00414365	1017	655	362	ADD	-3.7302	1.43889	6.72064	2.02089
19	ENSG00000178297	UTR5	TMPRSS9	0.000983284	0	0.00276243	1017	655	362	ADD	-3.34845	1.29211	6.71563	2.01967
22	ENSG00000093009	medium_COD	CDC45	0.00344149	0.00534351	0	1017	655	362	ADD	2.88092	1.11189	6.71339	2.01913
4	ENSG00000185818	PROM	NAT8L	0.00294985	0.00458015	0	1017	655	362	ADD	3.07218	1.18577	6.71268	2.01895
17	ENSG00000108684	UTR3	ASIC2	0.00344149	0.00229008	0.00552486	1017	655	362	ADD	-2.15333	0.831226	6.71097	2.01854
20	ENSG00000125878	medium_COD	TCF15	0.00196657	0	0.00552486	1017	655	362	ADD	-3.35919	1.29672	6.71085	2.01851
23	ENSG00000165168	UTR3	CYBB	0.0025025	0.000772798	0.00568182	999	647	352	ADD	-3.12022	1.20458	6.70963	2.01821
9	ENSG00000175768	UTR3	TOMM5	0.00196657	0.000763359	0.00414365	1017	655	362	ADD	-3.01361	1.16422	6.70048	2.01598
1	ENSG00000084628	UTR3	NKAIN1	0.00589971	0.00229008	0.0124309	1017	655	362	ADD	-1.72587	0.666902	6.69715	2.01517
15	ENSG00000157766	PROM_CADD	ACAN	0.00245821	0.00305344	0.00138122	1017	655	362	ADD	3.5906	1.3878	6.69398	2.0144
9	ENSG00000130045	UTR5	NXNL2	0.000983284	0	0.00276243	1017	655	362	ADD	-4.1699	1.61191	6.69218	2.01396
20	ENSG00000197818	strong_COD	SLC9A8	0.000983284	0	0.00276243	1017	655	362	ADD	-4.1699	1.61191	6.69218	2.01396
19	ENSG00000104881	strong_COD	PPP1R13L	0.000983284	0	0.00276243	1017	655	362	ADD	-4.26171	1.64788	6.6883	2.01301
2	ENSG00000158417	PROM	EIF5B	0.00294985	0.00152672	0.00552486	1017	655	362	ADD	-2.392	0.925595	6.67851	2.01063
2	ENSG00000115514	PROM	TXNDC9	0.00294985	0.00152672	0.00552486	1017	655	362	ADD	-2.392	0.925595	6.67851	2.01063
2	ENSG00000138380	UTR3_CADD	CARF	0.00296736	0.000763359	0.00702247	1011	655	356	ADD	-2.93644	1.1368	6.67225	2.0091
12	ENSG00000149948	UTR5	HMGA2	0.00196657	0.000763359	0.00414365	1017	655	362	ADD	-2.64218	1.02316	6.66862	2.00822
17	ENSG00000109046	PROM	WSB1	0.00393314	0.00152672	0.00828729	1017	655	362	ADD	-2.71853	1.05281	6.66758	2.00797
14	ENSG00000176903	UTR3	PNMA1	0.00196657	0.000763359	0.00414365	1017	655	362	ADD	-2.83245	1.09792	6.65551	2.00502
2	ENSG00000214711	medium_COD	CAPN14	0.00688299	0.00992366	0.00138122	1017	655	362	ADD	2.13068	0.826	6.65392	2.00464
1	ENSG00000143147	UTR3_CADD	GPR161	0.000983284	0	0.00276243	1017	655	362	ADD	-3.65589	1.41764	6.65052	2.00381
7	ENSG00000106105	medium_COD	GARS1	0.00491642	0.00305344	0.00828729	1017	655	362	ADD	-1.76641	0.684981	6.65004	2.00369
17	ENSG00000284526	UTR5_CADD	NA	0.000983284	0	0.00276243	1017	655	362	ADD	-3.78808	1.46898	6.64975	2.00362
16	ENSG00000188215	UTR3_CADD	DCUN1D3	0.00540806	0.00687023	0.00276243	1017	655	362	ADD	2.14096	0.830759	6.64152	2.00161
22	ENSG00000128283	UTR3	CDC42EP1	0.000983284	0.000763359	0.00138122	1017	655	362	ADD	-3.61044	1.40105	6.6407	2.00141
8	ENSG00000158669	UTR5	GPAT4	0.00393314	0.00610687	0	1017	655	362	ADD	2.92528	1.13565	6.63503	2.00003
23	ENSG00000131174	PROM	COX7B	0.0029703	0.00306279	0.00280112	1010	653	357	ADD	-2.24532	0.871709	6.6346	1.99993
6	ENSG00000111845	PROM	PAK1IP1	0.00393314	0.00152672	0.00828729	1017	655	362	ADD	-2.07288	0.804938	6.63167	1.99921
2	ENSG00000115107	medium_COD	STEAP3	0.00688299	0.00381679	0.0124309	1017	655	362	ADD	-1.65525	0.642851	6.62987	1.99877
6	ENSG00000112357	UTR3	PEX7	0.00148075	0.000763359	0.0027933	1013	655	358	ADD	-3.61831	1.4053	6.62937	1.99865
9	ENSG00000188959	PROM	C9orf152	0.00442478	0.00229008	0.00828729	1017	655	362	ADD	-2.10431	0.817403	6.62743	1.99818
12	ENSG00000273079	UTR3	GRIN2B	0.0668633	0.059542	0.0801105	1017	655	362	ADD	-0.612089	0.237788	6.62598	1.99783
16	ENSG00000254788	PROM	CKLF-CMTM1	0.00442478	0.00687023	0	1017	655	362	ADD	3.36898	1.30904	6.6235	1.99722
6	ENSG00000196586	UTR3	MYO6	0.0157325	0.019084	0.00966851	1017	655	362	ADD	1.24499	0.484202	6.61121	1.99422
17	ENSG00000108819	PROM	PPP1R9B	0.00393314	0.00610687	0	1017	655	362	ADD	2.90558	1.13028	6.60834	1.99352
6	ENSG00000137270	PROM	GCM1	0.00344149	0.00534351	0	1017	655	362	ADD	3.05149	1.18724	6.60605	1.99297
5	ENSG00000253910	medium_COD	PCDHGB2	0.00442478	0.00305344	0.00690608	1017	655	362	ADD	-2.20958	0.860679	6.59079	1.98924
3	ENSG00000171109	UTR3	MFN1	0.0117994	0.0145038	0.00690608	1017	655	362	ADD	1.37076	0.534013	6.58901	1.98881
6	ENSG00000112530	pLoF	PACRG	0.000983284	0	0.00276243	1017	655	362	ADD	-3.84198	1.49732	6.58388	1.98756
16	ENSG00000103266	UTR5_CADD	STUB1	0.000984252	0	0.00277008	1016	655	361	ADD	-4.49159	1.75057	6.58326	1.98741
19	ENSG00000182013	medium_COD	PNMA8A	0.00442478	0.00610687	0.00138122	1017	655	362	ADD	3.21767	1.25414	6.58248	1.98722
9	ENSG00000147873	PROM	IFNA5	0.00196657	0.00305344	0	1017	655	362	ADD	3.45711	1.34812	6.57613	1.98567
17	ENSG00000108381	UTR3	ASPA	0.00835792	0.00610687	0.0124309	1017	655	362	ADD	-1.69767	0.662467	6.56714	1.98347
11	ENSG00000006071	strong_COD	ABCC8	0.00344149	0.00458015	0.00138122	1017	655	362	ADD	2.83794	1.10782	6.56246	1.98233
3	ENSG00000180044	UTR5	C3orf80	0.00147493	0	0.00414365	1017	655	362	ADD	-3.13752	1.22531	6.55667	1.98092
3	ENSG00000088538	PROM	DOCK3	0.00393314	0.00229008	0.00690608	1017	655	362	ADD	-2.1647	0.845597	6.55341	1.98012
8	ENSG00000104356	pLoF	POP1	0.000492126	0	0.00138504	1016	655	361	ADD	-4.15541	1.62356	6.55076	1.97948
8	ENSG00000104356	strong_COD	POP1	0.000492126	0	0.00138504	1016	655	361	ADD	-4.15541	1.62356	6.55076	1.97948
15	ENSG00000138613	ENH	APH1B	0.000492126	0	0.00138504	1016	655	361	ADD	-4.15538	1.62355	6.55073	1.97947
6	ENSG00000204052	PROM	LRRC73	0.00589971	0.00229008	0.0124309	1017	655	362	ADD	-1.9034	0.74371	6.55017	1.97933
8	ENSG00000197416	pLoF	FABP12	0.000492611	0	0.00138504	1015	654	361	ADD	-4.15449	1.62352	6.54819	1.97885
8	ENSG00000197416	strong_COD	FABP12	0.000492611	0	0.00138504	1015	654	361	ADD	-4.15449	1.62352	6.54819	1.97885
1	ENSG00000134686	PROM	PHC2	0.00442478	0.00610687	0.00138122	1017	655	362	ADD	2.42652	0.948346	6.54686	1.97852
17	ENSG00000204873	pLoF	KRTAP9-3	0.000493097	0	0.00138504	1014	653	361	ADD	-4.15402	1.6235	6.54685	1.97852
17	ENSG00000204873	strong_COD	KRTAP9-3	0.000493097	0	0.00138504	1014	653	361	ADD	-4.15402	1.6235	6.54685	1.97852
5	ENSG00000175449	medium_COD	RFESD	0.000493097	0	0.00138504	1014	653	361	ADD	-4.15408	1.62354	6.54675	1.9785
15	ENSG00000069956	UTR3_CADD	MAPK6	0.00541339	0.00687023	0.00277008	1016	655	361	ADD	1.89307	0.739903	6.54609	1.97834
16	ENSG00000102900	PROM_CADD	NUP93	0.000492126	0	0.00138504	1016	655	361	ADD	-4.15369	1.62349	6.54591	1.97829
11	ENSG00000171219	medium_COD	CDC42BPG	0.0103245	0.00839695	0.0138122	1017	655	362	ADD	-1.32885	0.519406	6.54544	1.97818
1	ENSG00000158825	ENH	CDA	0.000491642	0	0.00138122	1017	655	362	ADD	-4.15342	1.62348	6.54516	1.97811
1	ENSG00000117155	PROM_CADD	SSX2IP	0.000491642	0	0.00138122	1017	655	362	ADD	-4.15342	1.62348	6.54516	1.97811
1	ENSG00000162836	strong_COD	ACP6	0.000491642	0	0.00138122	1017	655	362	ADD	-4.15342	1.62348	6.54516	1.97811
2	ENSG00000184945	ENH	AQP12A	0.000491642	0	0.00138122	1017	655	362	ADD	-4.15342	1.62348	6.54516	1.97811
3	ENSG00000161204	ENH	ABCF3	0.000492126	0	0.00138504	1016	655	361	ADD	-4.15342	1.62348	6.54516	1.97811
3	ENSG00000161204	ENH_CADD	ABCF3	0.000492126	0	0.00138504	1016	655	361	ADD	-4.15342	1.62348	6.54516	1.97811
3	ENSG00000182899	medium_COD	RPL35A	0.000491642	0	0.00138122	1017	655	362	ADD	-4.15342	1.62348	6.54516	1.97811
6	ENSG00000112280	UTR5	COL9A1	0.000491642	0	0.00138122	1017	655	362	ADD	-4.15342	1.62348	6.54516	1.97811
11	ENSG00000179071	UTR3_CADD	CCDC89	0.000491642	0	0.00138122	1017	655	362	ADD	-4.15342	1.62348	6.54516	1.97811
13	ENSG00000133115	strong_COD	STOML3	0.000491642	0	0.00138122	1017	655	362	ADD	-4.15342	1.62348	6.54516	1.97811
14	ENSG00000133958	ENH	UNC79	0.000491642	0	0.00138122	1017	655	362	ADD	-4.15342	1.62348	6.54516	1.97811
14	ENSG00000187581	ENH	COX8C	0.000491642	0	0.00138122	1017	655	362	ADD	-4.15342	1.62348	6.54516	1.97811
17	ENSG00000154975	UTR3_CADD	CA10	0.000491642	0	0.00138122	1017	655	362	ADD	-4.15342	1.62348	6.54516	1.97811
19	ENSG00000269590	strong_COD	NA	0.000491642	0	0.00138122	1017	655	362	ADD	-4.15342	1.62348	6.54516	1.97811
19	ENSG00000090932	UTR3_CADD	DLL3	0.000491642	0	0.00138122	1017	655	362	ADD	-4.15342	1.62348	6.54516	1.97811
19	ENSG00000197380	UTR5	DACT3	0.000491642	0	0.00138122	1017	655	362	ADD	-4.15342	1.62348	6.54516	1.97811
19	ENSG00000197380	UTR5_CADD	DACT3	0.000491642	0	0.00138122	1017	655	362	ADD	-4.15342	1.62348	6.54516	1.97811
20	ENSG00000088882	UTR5	CPXM1	0.000491642	0	0.00138122	1017	655	362	ADD	-4.15342	1.62348	6.54516	1.97811
20	ENSG00000130584	UTR5	ZBTB46	0.000491642	0	0.00138122	1017	655	362	ADD	-4.15342	1.62348	6.54516	1.97811
22	ENSG00000197077	UTR5	KIAA1671	0.000491642	0	0.00138122	1017	655	362	ADD	-4.15342	1.62348	6.54516	1.97811
22	ENSG00000197077	UTR5_CADD	KIAA1671	0.000491642	0	0.00138122	1017	655	362	ADD	-4.15342	1.62348	6.54516	1.97811
22	ENSG00000177096	UTR3_CADD	PHETA2	0.000491642	0	0.00138122	1017	655	362	ADD	-4.15342	1.62348	6.54516	1.97811
22	ENSG00000183172	PROM_CADD	SMDT1	0.000491642	0	0.00138122	1017	655	362	ADD	-4.15342	1.62348	6.54516	1.97811
19	ENSG00000127530	medium_COD	OR7C1	0.000492611	0	0.00138122	1015	653	362	ADD	-4.15162	1.62341	6.54002	1.97685
16	ENSG00000169955	UTR5	ZNF747	0.000983284	0	0.00276243	1017	655	362	ADD	-4.15339	1.62423	6.53899	1.9766
16	ENSG00000263201	PROM	DPEP2NB	0.00147493	0.00229008	0	1017	655	362	ADD	3.58828	1.40384	6.5334	1.97524
13	ENSG00000187676	medium_COD	B3GLCT	0.000498504	0	0.00139665	1003	645	358	ADD	-4.14783	1.62326	6.52927	1.97423
1	ENSG00000126070	medium_COD	AGO3	0.000983284	0	0.00276243	1017	655	362	ADD	-3.33575	1.30595	6.52432	1.97302
10	ENSG00000138346	medium_COD	DNA2	0.00540806	0.00305344	0.00966851	1017	655	362	ADD	-1.8287	0.716181	6.5199	1.97194
7	ENSG00000008311	PROM	AASS	0.00294985	0.00229008	0.00414365	1017	655	362	ADD	-2.38207	0.932939	6.5193	1.9718
19	ENSG00000197619	UTR5	ZNF615	0.000983284	0	0.00276243	1017	655	362	ADD	-4.00084	1.56704	6.51842	1.97158
1	ENSG00000131697	PROM	NPHP4	0.00491642	0.00763359	0	1017	655	362	ADD	2.69452	1.05555	6.51632	1.97107
1	ENSG00000122484	PROM	RPAP2	0.00294985	0.00458015	0	1017	655	362	ADD	3.2425	1.27072	6.51118	1.96981
12	ENSG00000166046	UTR3	TCP11L2	0.000985222	0	0.00277778	1015	655	360	ADD	-4.26699	1.67299	6.50518	1.96835
1	ENSG00000117543	PROM	DPH5	0.00442478	0.00687023	0	1017	655	362	ADD	3.42463	1.34305	6.50199	1.96757
15	ENSG00000128881	UTR5	TTBK2	0.000983284	0	0.00276243	1017	655	362	ADD	-3.46054	1.35721	6.50115	1.96736
21	ENSG00000173638	UTR5	SLC19A1	0.000983284	0	0.00276243	1017	655	362	ADD	-3.66952	1.43929	6.50015	1.96712
1	ENSG00000143442	PROM	POGZ	0.00294985	0.00152672	0.00552486	1017	655	362	ADD	-2.24103	0.879014	6.49986	1.96705
1	ENSG00000162692	UTR5	VCAM1	0.000993049	0	0.00283286	1007	654	353	ADD	-4.04716	1.58768	6.49792	1.96657
19	ENSG00000060558	PROM	GNA15	0.00540806	0.00229008	0.0110497	1017	655	362	ADD	-2.08953	0.819934	6.49439	1.96571
5	ENSG00000070614	UTR5	NDST1	0.000983284	0.000763359	0.00138122	1017	655	362	ADD	-3.68897	1.44766	6.4935	1.96549
11	ENSG00000255012	PROM_CADD	OR5M1	0.00049456	0	0.00140449	1011	655	356	ADD	-4.04249	1.58642	6.49327	1.96544
19	ENSG00000160570	ENH	DEDD2	0.000498008	0	0.00140449	1004	648	356	ADD	-4.0417	1.58639	6.49093	1.96487
19	ENSG00000079432	ENH	CIC	0.000498008	0	0.00140449	1004	648	356	ADD	-4.0417	1.58639	6.49093	1.96487
19	ENSG00000105723	ENH	GSK3A	0.000498008	0	0.00140449	1004	648	356	ADD	-4.0417	1.58639	6.49093	1.96487
19	ENSG00000268643	ENH	NA	0.000498008	0	0.00140449	1004	648	356	ADD	-4.0417	1.58639	6.49093	1.96487
19	ENSG00000105722	ENH	ERF	0.000498008	0	0.00140449	1004	648	356	ADD	-4.0417	1.58639	6.49093	1.96487
19	ENSG00000188368	ENH	PRR19	0.000498008	0	0.00140449	1004	648	356	ADD	-4.0417	1.58639	6.49093	1.96487
19	ENSG00000167619	ENH	TMEM145	0.000498008	0	0.00140449	1004	648	356	ADD	-4.0417	1.58639	6.49093	1.96487
2	ENSG00000254126	UTR3	CD8B2	0.0117994	0.0145038	0.00690608	1017	655	362	ADD	1.47586	0.579292	6.49071	1.96481
14	ENSG00000070269	UTR5	TMEM260	0.00344149	0.00152672	0.00690608	1017	655	362	ADD	-2.46435	0.967327	6.49018	1.96468
12	ENSG00000151067	UTR3	CACNA1C	0.0231072	0.0282443	0.0138122	1017	655	362	ADD	1.03944	0.408021	6.4899	1.96461
15	ENSG00000140395	medium_COD	WDR61	0.000983284	0	0.00276243	1017	655	362	ADD	-4.4856	1.76094	6.48858	1.96429
1	ENSG00000162692	UTR5_CADD	VCAM1	0.000497512	0	0.00141643	1005	652	353	ADD	-4.04062	1.58631	6.48817	1.96419
19	ENSG00000104827	pLoF	CGB3	0.000494071	0	0.00139276	1012	653	359	ADD	-4.0406	1.58634	6.48787	1.96412
19	ENSG00000104827	strong_COD	CGB3	0.000494071	0	0.00139276	1012	653	359	ADD	-4.0406	1.58634	6.48787	1.96412
2	ENSG00000197223	medium_COD	C1D	0.000494071	0	0.00139276	1012	653	359	ADD	-4.0402	1.58632	6.48675	1.96384
20	ENSG00000101343	medium_COD	CRNKL1	0.00442478	0.00687023	0	1017	655	362	ADD	2.76235	1.08511	6.48051	1.96232
7	ENSG00000221858	UTR5	OR2A12	0.000492126	0	0.00138504	1016	655	361	ADD	-4.03771	1.5862	6.47972	1.96213
8	ENSG00000104237	UTR3	RP1	0.00442478	0.00305344	0.00690608	1017	655	362	ADD	-2.09383	0.822556	6.47965	1.96211
14	ENSG00000181552	UTR3	EDDM3B	0.000492126	0	0.00138504	1016	655	361	ADD	-4.03738	1.58618	6.47877	1.96189
1	ENSG00000143452	pLoF	HORMAD1	0.000492126	0	0.00138504	1016	655	361	ADD	-4.03731	1.58617	6.47862	1.96186
1	ENSG00000143452	strong_COD	HORMAD1	0.000492126	0	0.00138504	1016	655	361	ADD	-4.03731	1.58617	6.47862	1.96186
17	ENSG00000161594	UTR3_CADD	KLHL10	0.000492611	0	0.00138504	1015	654	361	ADD	-4.03711	1.58617	6.47799	1.9617
1	ENSG00000116254	UTR3_CADD	CHD5	0.000491642	0	0.00138122	1017	655	362	ADD	-4.03689	1.58616	6.47735	1.96155
1	ENSG00000152760	UTR5	DYNLT5	0.000491642	0	0.00138122	1017	655	362	ADD	-4.03689	1.58616	6.47735	1.96155
1	ENSG00000152760	UTR5_CADD	DYNLT5	0.000491642	0	0.00138122	1017	655	362	ADD	-4.03689	1.58616	6.47735	1.96155
1	ENSG00000143457	UTR5	GOLPH3L	0.000491642	0	0.00138122	1017	655	362	ADD	-4.03689	1.58616	6.47735	1.96155
1	ENSG00000143457	UTR5_CADD	GOLPH3L	0.000491642	0	0.00138122	1017	655	362	ADD	-4.03689	1.58616	6.47735	1.96155
2	ENSG00000135973	strong_COD	GPR45	0.000491642	0	0.00138122	1017	655	362	ADD	-4.03689	1.58616	6.47735	1.96155
3	ENSG00000121853	UTR5	GHSR	0.000491642	0	0.00138122	1017	655	362	ADD	-4.03689	1.58616	6.47735	1.96155
4	ENSG00000109610	UTR5	SOD3	0.000491642	0	0.00138122	1017	655	362	ADD	-4.03689	1.58616	6.47735	1.96155
4	ENSG00000109610	UTR5_CADD	SOD3	0.000491642	0	0.00138122	1017	655	362	ADD	-4.03689	1.58616	6.47735	1.96155
5	ENSG00000212122	UTR5	TSSK1B	0.000491642	0	0.00138122	1017	655	362	ADD	-4.03689	1.58616	6.47735	1.96155
5	ENSG00000204970	pLoF	PCDHA1	0.000491642	0	0.00138122	1017	655	362	ADD	-4.03689	1.58616	6.47735	1.96155
5	ENSG00000204970	strong_COD	PCDHA1	0.000491642	0	0.00138122	1017	655	362	ADD	-4.03689	1.58616	6.47735	1.96155
6	ENSG00000204511	pLoF	MCCD1	0.000491642	0	0.00138122	1017	655	362	ADD	-4.03689	1.58616	6.47735	1.96155
6	ENSG00000204511	strong_COD	MCCD1	0.000491642	0	0.00138122	1017	655	362	ADD	-4.03689	1.58616	6.47735	1.96155
6	ENSG00000231925	UTR5_CADD	TAPBP	0.000491642	0	0.00138122	1017	655	362	ADD	-4.03689	1.58616	6.47735	1.96155
7	ENSG00000122641	medium_COD	INHBA	0.000491642	0	0.00138122	1017	655	362	ADD	-4.03689	1.58616	6.47735	1.96155
8	ENSG00000261678	UTR5_CADD	SCRT1	0.000491642	0	0.00138122	1017	655	362	ADD	-4.03689	1.58616	6.47735	1.96155
9	ENSG00000120162	ENH	MOB3B	0.000491642	0	0.00138122	1017	655	362	ADD	-4.03689	1.58616	6.47735	1.96155
9	ENSG00000198722	UTR3_CADD	UNC13B	0.000491642	0	0.00138122	1017	655	362	ADD	-4.03689	1.58616	6.47735	1.96155
9	ENSG00000230054	medium_COD	TEX53	0.000491642	0	0.00138122	1017	655	362	ADD	-4.03689	1.58616	6.47735	1.96155
9	ENSG00000044574	PROM	HSPA5	0.000491642	0	0.00138122	1017	655	362	ADD	-4.03689	1.58616	6.47735	1.96155
9	ENSG00000044574	PROM_CADD	HSPA5	0.000491642	0	0.00138122	1017	655	362	ADD	-4.03689	1.58616	6.47735	1.96155
9	ENSG00000148300	PROM_CADD	REXO4	0.000491642	0	0.00138122	1017	655	362	ADD	-4.03689	1.58616	6.47735	1.96155
11	ENSG00000110756	UTR5_CADD	HPS5	0.000491642	0	0.00138122	1017	655	362	ADD	-4.03689	1.58616	6.47735	1.96155
11	ENSG00000133315	UTR3_CADD	MACROD1	0.000491642	0	0.00138122	1017	655	362	ADD	-4.03689	1.58616	6.47735	1.96155
11	ENSG00000178105	PROM_CADD	DDX10	0.000491642	0	0.00138122	1017	655	362	ADD	-4.03689	1.58616	6.47735	1.96155
11	ENSG00000150455	ENH	TIRAP	0.000491642	0	0.00138122	1017	655	362	ADD	-4.03689	1.58616	6.47735	1.96155
11	ENSG00000150455	ENH_CADD	TIRAP	0.000491642	0	0.00138122	1017	655	362	ADD	-4.03689	1.58616	6.47735	1.96155
11	ENSG00000110063	ENH	DCPS	0.000491642	0	0.00138122	1017	655	362	ADD	-4.03689	1.58616	6.47735	1.96155
11	ENSG00000110063	ENH_CADD	DCPS	0.000491642	0	0.00138122	1017	655	362	ADD	-4.03689	1.58616	6.47735	1.96155
11	ENSG00000182934	ENH	SRPRA	0.000491642	0	0.00138122	1017	655	362	ADD	-4.03689	1.58616	6.47735	1.96155
11	ENSG00000182934	ENH_CADD	SRPRA	0.000491642	0	0.00138122	1017	655	362	ADD	-4.03689	1.58616	6.47735	1.96155
14	ENSG00000182512	strong_COD	GLRX5	0.000491642	0	0.00138122	1017	655	362	ADD	-4.03689	1.58616	6.47735	1.96155
14	ENSG00000182512	medium_COD	GLRX5	0.000491642	0	0.00138122	1017	655	362	ADD	-4.03689	1.58616	6.47735	1.96155
15	ENSG00000137880	pLoF	GCHFR	0.000491642	0	0.00138122	1017	655	362	ADD	-4.03689	1.58616	6.47735	1.96155
15	ENSG00000137880	strong_COD	GCHFR	0.000491642	0	0.00138122	1017	655	362	ADD	-4.03689	1.58616	6.47735	1.96155
15	ENSG00000168970	pLoF	JMJD7-PLA2G4B	0.000491642	0	0.00138122	1017	655	362	ADD	-4.03689	1.58616	6.47735	1.96155
15	ENSG00000168970	strong_COD	JMJD7-PLA2G4B	0.000491642	0	0.00138122	1017	655	362	ADD	-4.03689	1.58616	6.47735	1.96155
15	ENSG00000243708	pLoF	PLA2G4B	0.000491642	0	0.00138122	1017	655	362	ADD	-4.03689	1.58616	6.47735	1.96155
15	ENSG00000243708	strong_COD	PLA2G4B	0.000491642	0	0.00138122	1017	655	362	ADD	-4.03689	1.58616	6.47735	1.96155
15	ENSG00000128918	UTR5_CADD	ALDH1A2	0.000491642	0	0.00138122	1017	655	362	ADD	-4.03689	1.58616	6.47735	1.96155
16	ENSG00000155666	UTR5	KDM8	0.000491642	0	0.00138122	1017	655	362	ADD	-4.03689	1.58616	6.47735	1.96155
16	ENSG00000229809	medium_COD	ZNF688	0.000491642	0	0.00138122	1017	655	362	ADD	-4.03689	1.58616	6.47735	1.96155
16	ENSG00000140839	UTR5_CADD	CLEC18B	0.000491642	0	0.00138122	1017	655	362	ADD	-4.03689	1.58616	6.47735	1.96155
17	ENSG00000181396	ENH	OGFOD3	0.000491642	0	0.00138122	1017	655	362	ADD	-4.03689	1.58616	6.47735	1.96155
19	ENSG00000105011	UTR5_CADD	ASF1B	0.000491642	0	0.00138122	1017	655	362	ADD	-4.03689	1.58616	6.47735	1.96155
19	ENSG00000161031	pLoF	PGLYRP2	0.000491642	0	0.00138122	1017	655	362	ADD	-4.03689	1.58616	6.47735	1.96155
19	ENSG00000161031	strong_COD	PGLYRP2	0.000491642	0	0.00138122	1017	655	362	ADD	-4.03689	1.58616	6.47735	1.96155
19	ENSG00000126460	PROM_CADD	PRRG2	0.000491642	0	0.00138122	1017	655	362	ADD	-4.03689	1.58616	6.47735	1.96155
19	ENSG00000105617	pLoF	LENG1	0.000491642	0	0.00138122	1017	655	362	ADD	-4.03689	1.58616	6.47735	1.96155
19	ENSG00000105617	strong_COD	LENG1	0.000491642	0	0.00138122	1017	655	362	ADD	-4.03689	1.58616	6.47735	1.96155
20	ENSG00000125872	pLoF	LRRN4	0.000491642	0	0.00138122	1017	655	362	ADD	-4.03689	1.58616	6.47735	1.96155
20	ENSG00000215545	PROM_CADD	DEFB116	0.000491642	0	0.00138122	1017	655	362	ADD	-4.03689	1.58616	6.47735	1.96155
21	ENSG00000206106	UTR5	KRTAP22-2	0.000491642	0	0.00138122	1017	655	362	ADD	-4.03689	1.58616	6.47735	1.96155
21	ENSG00000159147	pLoF	DONSON	0.000491642	0	0.00138122	1017	655	362	ADD	-4.03689	1.58616	6.47735	1.96155
22	ENSG00000099889	PROM_CADD	ARVCF	0.000491642	0	0.00138122	1017	655	362	ADD	-4.03689	1.58616	6.47735	1.96155
17	ENSG00000141027	UTR5	NCOR1	0.000492126	0	0.00138122	1016	654	362	ADD	-4.03686	1.58617	6.47725	1.96152
17	ENSG00000141027	UTR5_CADD	NCOR1	0.000492126	0	0.00138122	1016	654	362	ADD	-4.03686	1.58617	6.47725	1.96152
2	ENSG00000162924	UTR3	REL	0.0304818	0.0236641	0.0428177	1017	655	362	ADD	-0.79875	0.313857	6.47675	1.9614
7	ENSG00000132437	ENH	DDC	0.000492126	0	0.00138122	1016	654	362	ADD	-4.03635	1.58615	6.47575	1.96116
13	ENSG00000102683	strong_COD	SGCG	0.000492126	0	0.00138122	1016	654	362	ADD	-4.03626	1.58614	6.47555	1.96111
6	ENSG00000135541	PROM_CADD	AHI1	0.000983284	0	0.00276243	1017	655	362	ADD	-3.97839	1.56363	6.47361	1.96063
5	ENSG00000176788	pLoF	BASP1	0.000494071	0	0.00138504	1012	651	361	ADD	-4.03496	1.58608	6.47183	1.9602
5	ENSG00000176788	strong_COD	BASP1	0.000494071	0	0.00138504	1012	651	361	ADD	-4.03496	1.58608	6.47183	1.9602
8	ENSG00000132297	PROM	HHLA1	0.00344149	0.00152672	0.00690608	1017	655	362	ADD	-2.19462	0.862707	6.47133	1.96008
3	ENSG00000058063	UTR5	ATP11B	0.000499002	0	0.00141243	1002	648	354	ADD	-4.03466	1.58607	6.47096	1.95999
20	ENSG00000101189	medium_COD	MRGBP	0.000498008	0	0.00139665	1004	646	358	ADD	-4.03343	1.58598	6.4677	1.95919
1	ENSG00000142661	strong_COD	MYOM3	0.00196657	0	0.00552486	1017	655	362	ADD	-4.47235	1.75964	6.45988	1.95728
11	ENSG00000110756	UTR5	HPS5	0.00147493	0.000763359	0.00276243	1017	655	362	ADD	-3.52499	1.38712	6.45783	1.95678
2	ENSG00000115828	PROM_CADD	QPCT	0.00147493	0	0.00414365	1017	655	362	ADD	-3.95178	1.55509	6.45765	1.95673
1	ENSG00000171608	PROM	PIK3CD	0.00196657	0.00305344	0	1017	655	362	ADD	3.28291	1.2933	6.44349	1.95327
8	ENSG00000181790	PROM	ADGRB1	0.00196657	0.00305344	0	1017	655	362	ADD	2.94342	1.16009	6.43758	1.95183
1	ENSG00000171872	strong_COD	KLF17	0.00147493	0	0.00414365	1017	655	362	ADD	-3.33258	1.31352	6.43704	1.95169
6	ENSG00000112339	UTR3_CADD	HBS1L	0.0004995	0	0.00143678	1001	653	348	ADD	-3.99999	1.5767	6.43609	1.95146
23	ENSG00000250423	PROM	KIAA1210	0.000983284	0	0.00276243	1017	655	362	ADD	-4.48618	1.76848	6.43507	1.95121
4	ENSG00000109390	UTR5_CADD	NDUFC1	0.000983284	0	0.00276243	1017	655	362	ADD	-4.12252	1.62652	6.42404	1.94852
7	ENSG00000006459	PROM_CADD	KDM7A	0.00196657	0.00152672	0.00276243	1017	655	362	ADD	-2.61164	1.03073	6.41996	1.94752
3	ENSG00000174840	UTR3_CADD	PDE12	0.000983284	0	0.00276243	1017	655	362	ADD	-3.25485	1.28492	6.4167	1.94672
1	ENSG00000116830	UTR3	TTF2	0.0152409	0.0122137	0.0207182	1017	655	362	ADD	-1.1883	0.469176	6.41474	1.94624
5	ENSG00000134352	medium_COD	IL6ST	0.00688299	0.00992366	0.00138122	1017	655	362	ADD	2.17431	0.858552	6.41373	1.946
9	ENSG00000160326	PROM	SLC2A6	0.00540806	0.00305344	0.00966851	1017	655	362	ADD	-1.99955	0.790248	6.40235	1.94321
8	ENSG00000164938	UTR5	TP53INP1	0.00147638	0	0.00415512	1016	655	361	ADD	-3.09959	1.22535	6.39872	1.94232
8	ENSG00000164938	UTR5_CADD	TP53INP1	0.00147638	0	0.00415512	1016	655	361	ADD	-3.09959	1.22535	6.39872	1.94232
11	ENSG00000170325	PROM_CADD	PRDM10	0.00196657	0.00305344	0	1017	655	362	ADD	2.94645	1.16483	6.39843	1.94225
5	ENSG00000286169	PROM	NA	0.00344149	0.00152672	0.00690608	1017	655	362	ADD	-2.23006	0.881799	6.39581	1.94161
20	ENSG00000197114	medium_COD	ZGPAT	0.00294985	0.00229008	0.00414365	1017	655	362	ADD	-2.33175	0.922178	6.39347	1.94104
12	ENSG00000075188	PROM	NUP37	0.00393314	0.00152672	0.00828729	1017	655	362	ADD	-2.21864	0.877565	6.39168	1.9406
14	ENSG00000227729	medium_COD	RD3L	0.00344149	0.00381679	0.00276243	1017	655	362	ADD	3.71952	1.47126	6.39143	1.94054
2	ENSG00000115468	PROM_CADD	EFHD1	0.00147493	0.000763359	0.00276243	1017	655	362	ADD	-2.99147	1.18329	6.39129	1.94051
14	ENSG00000235194	medium_COD	PPP1R3E	0.00196657	0.00305344	0	1017	655	362	ADD	2.98905	1.18249	6.38955	1.94008
1	ENSG00000117000	medium_COD	RLF	0.00442478	0.00152672	0.00966851	1017	655	362	ADD	-2.03537	0.805257	6.38877	1.93989
9	ENSG00000164970	medium_COD	FAM219A	0.00147493	0.000763359	0.00276243	1017	655	362	ADD	-3.63696	1.43909	6.38706	1.93947
8	ENSG00000182674	UTR5	KCNB2	0.00344149	0.000763359	0.00828729	1017	655	362	ADD	-2.09459	0.82888	6.3858	1.93916
12	ENSG00000161638	PROM_CADD	ITGA5	0.00147493	0	0.00414365	1017	655	362	ADD	-3.25011	1.2863	6.38429	1.93879
21	ENSG00000159082	ENH	SYNJ1	0.000493097	0	0.00138889	1014	654	360	ADD	-3.98139	1.57588	6.38294	1.93846
21	ENSG00000159082	ENH_CADD	SYNJ1	0.000493097	0	0.00138889	1014	654	360	ADD	-3.98139	1.57588	6.38294	1.93846
21	ENSG00000159086	UTR5	PAXBP1	0.000493097	0	0.00138889	1014	654	360	ADD	-3.98139	1.57588	6.38294	1.93846
21	ENSG00000159086	UTR5_CADD	PAXBP1	0.000493097	0	0.00138889	1014	654	360	ADD	-3.98139	1.57588	6.38294	1.93846
6	ENSG00000204694	medium_COD	OR11A1	0.00196657	0.000763359	0.00414365	1017	655	362	ADD	-2.92134	1.15632	6.38278	1.93842
2	ENSG00000275052	PROM_CADD	PPP4R3B	0.000491642	0	0.00138122	1017	655	362	ADD	-3.9805	1.57585	6.38036	1.93783
3	ENSG00000010327	PROM_CADD	STAB1	0.000491642	0	0.00138122	1017	655	362	ADD	-3.9805	1.57585	6.38036	1.93783
3	ENSG00000196542	PROM_CADD	SPTSSB	0.000491642	0	0.00138122	1017	655	362	ADD	-3.9805	1.57585	6.38036	1.93783
8	ENSG00000147724	strong_COD	FAM135B	0.000491642	0	0.00138122	1017	655	362	ADD	-3.9805	1.57585	6.38036	1.93783
9	ENSG00000205808	ENH	PLPP6	0.000491642	0	0.00138122	1017	655	362	ADD	-3.9805	1.57585	6.38036	1.93783
9	ENSG00000165233	pLoF	CARD19	0.000491642	0	0.00138122	1017	655	362	ADD	-3.9805	1.57585	6.38036	1.93783
9	ENSG00000165233	strong_COD	CARD19	0.000491642	0	0.00138122	1017	655	362	ADD	-3.9805	1.57585	6.38036	1.93783
9	ENSG00000175287	UTR3	PHYHD1	0.000491642	0	0.00138122	1017	655	362	ADD	-3.9805	1.57585	6.38036	1.93783
9	ENSG00000165698	UTR3_CADD	SPACA9	0.000491642	0	0.00138122	1017	655	362	ADD	-3.9805	1.57585	6.38036	1.93783
15	ENSG00000254585	UTR5	MAGEL2	0.000491642	0	0.00138122	1017	655	362	ADD	-3.9805	1.57585	6.38036	1.93783
15	ENSG00000254585	UTR5_CADD	MAGEL2	0.000491642	0	0.00138122	1017	655	362	ADD	-3.9805	1.57585	6.38036	1.93783
18	ENSG00000141469	UTR5_CADD	SLC14A1	0.000491642	0	0.00138122	1017	655	362	ADD	-3.9805	1.57585	6.38036	1.93783
18	ENSG00000154832	PROM_CADD	CXXC1	0.000491642	0	0.00138122	1017	655	362	ADD	-3.9805	1.57585	6.38036	1.93783
19	ENSG00000160953	pLoF	PWWP3A	0.000491642	0	0.00138122	1017	655	362	ADD	-3.9805	1.57585	6.38036	1.93783
19	ENSG00000160953	strong_COD	PWWP3A	0.000491642	0	0.00138122	1017	655	362	ADD	-3.9805	1.57585	6.38036	1.93783
19	ENSG00000196365	UTR3	LONP1	0.000491642	0	0.00138122	1017	655	362	ADD	-3.9805	1.57585	6.38036	1.93783
1	ENSG00000254726	UTR3	MEX3A	0.0132743	0.0183206	0.00414365	1017	655	362	ADD	1.56413	0.619244	6.38004	1.93775
1	ENSG00000116922	UTR5_CADD	C1orf109	0.000492126	0	0.00138122	1016	654	362	ADD	-3.98022	1.57584	6.37952	1.93763
16	ENSG00000152910	pLoF	CNTNAP4	0.000492126	0	0.00138122	1016	654	362	ADD	-3.98012	1.57583	6.37932	1.93758
16	ENSG00000070761	UTR5_CADD	CFAP20	0.000492126	0	0.00138122	1016	654	362	ADD	-3.97944	1.57581	6.37732	1.93709
20	ENSG00000125991	medium_COD	ERGIC3	0.00147493	0	0.00414365	1017	655	362	ADD	-3.41882	1.35423	6.37337	1.93612
19	ENSG00000129354	PROM	AP1M2	0.00393314	0.00610687	0	1017	655	362	ADD	3.38653	1.34195	6.3685	1.93493
8	ENSG00000136574	medium_COD	GATA4	0.00245821	0.00381679	0	1017	655	362	ADD	3.22129	1.27655	6.3677	1.93473
11	ENSG00000167346	PROM	MMP26	0.000983284	0.000763359	0.00138122	1017	655	362	ADD	-3.59493	1.42468	6.36721	1.93461
12	ENSG00000189046	UTR5	ALKBH2	0.00147493	0.000763359	0.00276243	1017	655	362	ADD	-3.03858	1.20428	6.36626	1.93438
1	ENSG00000054392	PROM	HHAT	0.00393314	0.00152672	0.00828729	1017	655	362	ADD	-1.91939	0.760926	6.36272	1.93351
1	ENSG00000127054	UTR3	INTS11	0.00147493	0	0.00414365	1017	655	362	ADD	-3.27139	1.29701	6.36178	1.93328
10	ENSG00000203772	UTR3	SPRN	0.0103245	0.0152672	0.00138122	1017	655	362	ADD	2.77403	1.09992	6.36068	1.93302
16	ENSG00000102935	PROM	ZNF423	0.00245821	0.00381679	0	1017	655	362	ADD	3.4001	1.34838	6.35853	1.93249
17	ENSG00000131471	UTR3	AOC3	0.00245821	0	0.00690608	1017	655	362	ADD	-2.82384	1.11987	6.35829	1.93243
5	ENSG00000164620	UTR5_CADD	RELL2	0.000983284	0	0.00276243	1017	655	362	ADD	-3.95801	1.56985	6.35681	1.93207
5	ENSG00000171720	PROM	HDAC3	0.000983284	0	0.00276243	1017	655	362	ADD	-3.95801	1.56985	6.35681	1.93207
5	ENSG00000171720	PROM_CADD	HDAC3	0.000983284	0	0.00276243	1017	655	362	ADD	-3.95801	1.56985	6.35681	1.93207
6	ENSG00000240053	PROM	LY6G5B	0.00245821	0.000763359	0.00552486	1017	655	362	ADD	-2.38041	0.944168	6.35632	1.93195
1	ENSG00000159527	UTR3	PGLYRP3	0.000983284	0.000763359	0.00138122	1017	655	362	ADD	-3.51131	1.39328	6.35128	1.93071
17	ENSG00000132522	PROM	GPS2	0.00442478	0.00152672	0.00966851	1017	655	362	ADD	-1.85984	0.738172	6.34797	1.9299
15	ENSG00000066933	UTR3_CADD	MYO9A	0.00245821	0.00381679	0	1017	655	362	ADD	3.00658	1.19337	6.34735	1.92975
10	ENSG00000107560	PROM_CADD	RAB11FIP2	0.00393314	0.00229008	0.00690608	1017	655	362	ADD	-2.27811	0.904411	6.34481	1.92913
7	ENSG00000050344	strong_COD	NFE2L3	0.00147493	0.000763359	0.00276243	1017	655	362	ADD	-3.26226	1.2957	6.33908	1.92773
6	ENSG00000112137	UTR3	PHACTR1	0.00147493	0.000763359	0.00276243	1017	655	362	ADD	-3.87381	1.53864	6.33877	1.92765
2	ENSG00000071082	UTR3	RPL31	0.00245821	0.000763359	0.00552486	1017	655	362	ADD	-3.14808	1.25047	6.33791	1.92744
17	ENSG00000173818	medium_COD	ENDOV	0.00294985	0.00458015	0	1017	655	362	ADD	3.17663	1.26199	6.33609	1.927
19	ENSG00000105085	UTR3	MED26	0.00344149	0.00534351	0	1017	655	362	ADD	3.23042	1.28423	6.32745	1.92488
15	ENSG00000066933	UTR3	MYO9A	0.0108161	0.0152672	0.00276243	1017	655	362	ADD	1.64919	0.655639	6.32722	1.92482
6	ENSG00000112742	medium_COD	TTK	0.00344149	0.00152672	0.00690608	1017	655	362	ADD	-2.11736	0.841866	6.32561	1.92443
17	ENSG00000127804	UTR5	METTL16	0.000983284	0	0.00276243	1017	655	362	ADD	-3.92737	1.56192	6.32244	1.92365
10	ENSG00000095539	UTR3	SEMA4G	0.00393314	0.00610687	0	1017	655	362	ADD	3.03302	1.20626	6.32221	1.9236
14	ENSG00000184887	UTR3	BTBD6	0.00147493	0	0.00414365	1017	655	362	ADD	-3.36425	1.33818	6.32048	1.92317
6	ENSG00000112511	medium_COD	PHF1	0.00294985	0.00152672	0.00552486	1017	655	362	ADD	-2.47285	0.983675	6.31965	1.92297
19	ENSG00000258405	UTR3	ZNF578	0.0176991	0.0145038	0.0234807	1017	655	362	ADD	-1.09957	0.437442	6.31838	1.92266
6	ENSG00000111886	medium_COD	GABRR2	0.00344149	0.00229008	0.00552486	1017	655	362	ADD	-2.45884	0.978472	6.31485	1.92179
2	ENSG00000088179	UTR3_CADD	PTPN4	0.00294985	0.00458015	0	1017	655	362	ADD	3.44104	1.36986	6.30993	1.92059
1	ENSG00000204178	medium_COD	MACO1	0.000983284	0	0.00276243	1017	655	362	ADD	-3.64673	1.45219	6.3061	1.91965
5	ENSG00000113600	medium_COD	C9	0.00639135	0.00763359	0.00414365	1017	655	362	ADD	1.82718	0.727912	6.3009	1.91838
1	ENSG00000116649	medium_COD	SRM	0.000983284	0	0.00276243	1017	655	362	ADD	-3.43463	1.36853	6.29867	1.91783
1	ENSG00000127483	medium_COD	HP1BP3	0.00344149	0.00534351	0	1017	655	362	ADD	2.85067	1.13606	6.29638	1.91727
20	ENSG00000025772	UTR3	TOMM34	0.00196657	0.000763359	0.00414365	1017	655	362	ADD	-3.90321	1.55604	6.29217	1.91624
12	ENSG00000123407	UTR3	HOXC12	0.0093412	0.00381679	0.019337	1017	655	362	ADD	-1.48502	0.592053	6.29138	1.91604
19	ENSG00000099326	UTR5_CADD	MZF1	0.000983284	0	0.00276243	1017	655	362	ADD	-4.01083	1.59956	6.28732	1.91505
1	ENSG00000117280	UTR5	RAB29	0.00147493	0	0.00414365	1017	655	362	ADD	-4.1678	1.66307	6.28046	1.91337
23	ENSG00000126759	PROM	CFP	0.0014881	0	0.00418994	1008	650	358	ADD	-4.28641	1.71159	6.27173	1.91123
14	ENSG00000214274	medium_COD	ANG	0.00147493	0.000763359	0.00276243	1017	655	362	ADD	-3.70312	1.47923	6.26705	1.91008
1	ENSG00000178104	UTR3	PDE4DIP	0.00540806	0.00305344	0.00966851	1017	655	362	ADD	-1.78816	0.714308	6.26676	1.91001
23	ENSG00000036473	medium_COD	OTC	0.000985222	0	0.00277778	1015	655	360	ADD	-4.28919	1.71357	6.26535	1.90966
11	ENSG00000254986	medium_COD	DPP3	0.00639135	0.00992366	0	1017	655	362	ADD	2.55755	1.02219	6.26011	1.90838
11	ENSG00000175619	medium_COD	OR4B1	0.00393314	0.00152672	0.00828729	1017	655	362	ADD	-2.20983	0.884034	6.24858	1.90555
5	ENSG00000182230	UTR5	NA	0.000504541	0	0.00147059	991	651	340	ADD	-3.96728	1.58729	6.24703	1.90517
19	ENSG00000167658	UTR3	EEF2	0.00393314	0.00229008	0.00690608	1017	655	362	ADD	-2.13567	0.855108	6.23772	1.90289
12	ENSG00000177425	PROM	PAWR	0.00344149	0.00152672	0.00690608	1017	655	362	ADD	-2.21244	0.886052	6.23482	1.90218
6	ENSG00000239264	PROM	TXNDC5	0.00491642	0.00229008	0.00966851	1017	655	362	ADD	-1.87112	0.749385	6.23437	1.90207
2	ENSG00000152253	PROM	SPC25	0.00491642	0.00763359	0	1017	655	362	ADD	2.59993	1.04184	6.22758	1.9004
2	ENSG00000034510	PROM_CADD	TMSB10	0.000983284	0	0.00276243	1017	655	362	ADD	-3.27393	1.31244	6.2227	1.89921
16	ENSG00000102921	UTR3	N4BP1	0.0196657	0.0221374	0.0151934	1017	655	362	ADD	1.06844	0.428401	6.22017	1.89859
23	ENSG00000177504	PROM	VCX2	0.00347567	0.00463679	0.00138889	1007	647	360	ADD	2.15034	0.862313	6.21851	1.89818
2	ENSG00000115165	UTR3	CYTIP	0.00294985	0.00458015	0	1017	655	362	ADD	3.12265	1.25316	6.20917	1.89589
2	ENSG00000071677	PROM	PRLH	0.000983284	0.000763359	0.00138122	1017	655	362	ADD	-3.70862	1.48838	6.20869	1.89577
1	ENSG00000162624	UTR3	LHX8	0.00344488	0.000763359	0.00831025	1016	655	361	ADD	-2.20554	0.885172	6.20832	1.89568
19	ENSG00000187556	PROM	NANOS3	0.00344149	0.000763359	0.00828729	1017	655	362	ADD	-2.27389	0.913362	6.19803	1.89315
17	ENSG00000074356	PROM	NCBP3	0.00294985	0.000763359	0.00690608	1017	655	362	ADD	-2.84605	1.14331	6.19668	1.89282
8	ENSG00000186106	PROM	ANKRD46	0.00196657	0.000763359	0.00414365	1017	655	362	ADD	-3.06601	1.2317	6.19635	1.89274
4	ENSG00000152953	medium_COD	STK32B	0.00393314	0.00534351	0.00138122	1017	655	362	ADD	2.57298	1.03373	6.19524	1.89247
3	ENSG00000114859	PROM	CLCN2	0.00442478	0.00687023	0	1017	655	362	ADD	2.84726	1.14411	6.19331	1.892
18	ENSG00000150636	UTR3	CCDC102B	0.00246305	0.00382263	0	1015	654	361	ADD	3.46326	1.39168	6.19287	1.89189
17	ENSG00000108830	PROM	RND2	0.00196657	0.00305344	0	1017	655	362	ADD	2.88774	1.16113	6.1852	1.89001
1	ENSG00000174574	UTR3	AKIRIN1	0.00786627	0.00534351	0.0124309	1017	655	362	ADD	-1.49621	0.601945	6.17834	1.88832
22	ENSG00000205560	strong_COD	CPT1B	0.00344149	0.00152672	0.00690608	1017	655	362	ADD	-2.14501	0.863351	6.17284	1.88697
19	ENSG00000142409	medium_COD	ZNF787	0.000501002	0	0.0014245	998	647	351	ADD	-3.94037	1.58601	6.17252	1.88689
7	ENSG00000169193	medium_COD	CCDC126	0.000492611	0	0.00138889	1015	655	360	ADD	-3.93966	1.58592	6.17097	1.88651
22	ENSG00000100321	medium_COD	SYNGR1	0.00245821	0.00305344	0.00138122	1017	655	362	ADD	2.7345	1.1008	6.17083	1.88648
17	ENSG00000182156	UTR3_CADD	ENPP7	0.000983284	0	0.00276243	1017	655	362	ADD	-4.01991	1.61825	6.17079	1.88647
4	ENSG00000121207	PROM_CADD	LRAT	0.000493583	0	0.00138889	1013	653	360	ADD	-3.93855	1.58585	6.16808	1.8858
9	ENSG00000125484	UTR5	GTF3C4	0.000492126	0	0.00138504	1016	655	361	ADD	-3.9368	1.58579	6.16305	1.88457
3	ENSG00000144827	medium_COD	ABHD10	0.00245821	0.000763359	0.00552486	1017	655	362	ADD	-2.67522	1.07774	6.16155	1.8842
19	ENSG00000071626	UTR3	DAZAP1	0.00393314	0.00610687	0	1017	655	362	ADD	3.2161	1.29564	6.16152	1.88419
1	ENSG00000171385	ENH	KCND3	0.000491642	0	0.00138122	1017	655	362	ADD	-3.93596	1.58575	6.1607	1.88399
2	ENSG00000152133	UTR5	GPATCH11	0.000491642	0	0.00138122	1017	655	362	ADD	-3.93596	1.58575	6.1607	1.88399
3	ENSG00000088727	ENH	KIF9	0.000491642	0	0.00138122	1017	655	362	ADD	-3.93596	1.58575	6.1607	1.88399
3	ENSG00000088727	ENH_CADD	KIF9	0.000491642	0	0.00138122	1017	655	362	ADD	-3.93596	1.58575	6.1607	1.88399
3	ENSG00000076201	ENH	PTPN23	0.000491642	0	0.00138122	1017	655	362	ADD	-3.93596	1.58575	6.1607	1.88399
3	ENSG00000076201	ENH_CADD	PTPN23	0.000491642	0	0.00138122	1017	655	362	ADD	-3.93596	1.58575	6.1607	1.88399
9	ENSG00000157303	pLoF	SUSD3	0.000491642	0	0.00138122	1017	655	362	ADD	-3.93596	1.58575	6.1607	1.88399
9	ENSG00000157303	strong_COD	SUSD3	0.000491642	0	0.00138122	1017	655	362	ADD	-3.93596	1.58575	6.1607	1.88399
10	ENSG00000138315	strong_COD	OIT3	0.000491642	0	0.00138122	1017	655	362	ADD	-3.93596	1.58575	6.1607	1.88399
11	ENSG00000280204	ENH	OR1S1	0.000491642	0	0.00138122	1017	655	362	ADD	-3.93596	1.58575	6.1607	1.88399
11	ENSG00000149260	UTR3_CADD	CAPN5	0.000491642	0	0.00138122	1017	655	362	ADD	-3.93596	1.58575	6.1607	1.88399
15	ENSG00000166813	ENH	KIF7	0.000491642	0	0.00138122	1017	655	362	ADD	-3.93596	1.58575	6.1607	1.88399
15	ENSG00000140527	ENH	WDR93	0.000491642	0	0.00138122	1017	655	362	ADD	-3.93596	1.58575	6.1607	1.88399
16	ENSG00000103227	pLoF	LMF1	0.000491642	0	0.00138122	1017	655	362	ADD	-3.93596	1.58575	6.1607	1.88399
16	ENSG00000103227	strong_COD	LMF1	0.000491642	0	0.00138122	1017	655	362	ADD	-3.93596	1.58575	6.1607	1.88399
20	ENSG00000188559	PROM_CADD	RALGAPA2	0.000491642	0	0.00138122	1017	655	362	ADD	-3.93596	1.58575	6.1607	1.88399
22	ENSG00000128322	UTR5	IGLL1	0.000491642	0	0.00138122	1017	655	362	ADD	-3.93596	1.58575	6.1607	1.88399
1	ENSG00000152092	PROM_CADD	ASTN1	0.000492126	0	0.00138122	1016	654	362	ADD	-3.93536	1.58573	6.15898	1.88357
15	ENSG00000166068	medium_COD	SPRED1	0.000983284	0	0.00276243	1017	655	362	ADD	-4.02242	1.62089	6.15844	1.88344
14	ENSG00000100916	UTR3_CADD	BRMS1L	0.0019685	0.00152672	0.00277008	1016	655	361	ADD	-2.97856	1.20029	6.15798	1.88332
10	ENSG00000107831	UTR5	FGF8	0.000501505	0	0.00141243	997	643	354	ADD	-3.93415	1.58572	6.15531	1.88267
10	ENSG00000107831	UTR5_CADD	FGF8	0.000501505	0	0.00141243	997	643	354	ADD	-3.93415	1.58572	6.15531	1.88267
22	ENSG00000100387	PROM	RBX1	0.00344149	0.00229008	0.00552486	1017	655	362	ADD	-2.59337	1.04577	6.1497	1.88129
16	ENSG00000188897	pLoF	NA	0.000983284	0	0.00276243	1017	655	362	ADD	-4.27163	1.72307	6.14588	1.88035
16	ENSG00000188897	strong_COD	NA	0.000983284	0	0.00276243	1017	655	362	ADD	-4.27163	1.72307	6.14588	1.88035
7	ENSG00000033100	UTR5	CHPF2	0.00589971	0.00229008	0.0124309	1017	655	362	ADD	-1.82246	0.735341	6.14239	1.8795
19	ENSG00000267796	medium_COD	LIN37	0.00294985	0.00458015	0	1017	655	362	ADD	3.29204	1.32847	6.14087	1.87912
19	ENSG00000104892	medium_COD	KLC3	0.00737463	0.00534351	0.0110497	1017	655	362	ADD	-1.56702	0.632751	6.13317	1.87723
16	ENSG00000058600	medium_COD	POLR3E	0.00344149	0.00534351	0	1017	655	362	ADD	3.38015	1.36493	6.13273	1.87712
8	ENSG00000226430	medium_COD	USP17L7	0.00557809	0.00789889	0.00141643	986	633	353	ADD	2.20412	0.890214	6.13028	1.87652
14	ENSG00000129538	medium_COD	RNASE1	0.000983284	0.000763359	0.00138122	1017	655	362	ADD	-3.64802	1.47341	6.13009	1.87647
12	ENSG00000253719	UTR3_CADD	ATXN7L3B	0.000983284	0.00152672	0	1017	655	362	ADD	3.43737	1.38877	6.12623	1.87553
9	ENSG00000167114	UTR5_CADD	SLC27A4	0.00147493	0.000763359	0.00276243	1017	655	362	ADD	-2.74695	1.10991	6.12533	1.8753
9	ENSG00000095303	UTR3	PTGS1	0.00491642	0.00687023	0.00138122	1017	655	362	ADD	3.01246	1.21736	6.12353	1.87486
5	ENSG00000253873	medium_COD	PCDHGA11	0.00688299	0.00381679	0.0124309	1017	655	362	ADD	-1.6299	0.658746	6.12189	1.87446
14	ENSG00000259171	UTR3	NA	0.00344149	0.000763359	0.00828729	1017	655	362	ADD	-2.53637	1.02514	6.12151	1.87437
11	ENSG00000160584	medium_COD	SIK3	0.00639135	0.00458015	0.00966851	1017	655	362	ADD	-1.57302	0.636008	6.11704	1.87327
6	ENSG00000130363	medium_COD	RSPH3	0.00393314	0.00152672	0.00828729	1017	655	362	ADD	-2.45781	0.994124	6.11246	1.87214
9	ENSG00000148400	UTR3	NOTCH1	0.00639135	0.00458015	0.00966851	1017	655	362	ADD	-1.8718	0.757242	6.11012	1.87157
20	ENSG00000125835	UTR5	SNRPB	0.00147493	0	0.00414365	1017	655	362	ADD	-3.22005	1.30304	6.10674	1.87074
20	ENSG00000215251	medium_COD	FASTKD5	0.00491642	0.00763359	0	1017	655	362	ADD	2.79538	1.13154	6.103	1.86982
1	ENSG00000287856	UTR5_CADD	NA	0.000983284	0	0.00276243	1017	655	362	ADD	-4.28491	1.73506	6.09899	1.86883
1	ENSG00000116132	medium_COD	PRRX1	0.000983284	0	0.00276243	1017	655	362	ADD	-4.28652	1.73626	6.09514	1.86789
7	ENSG00000249773	UTR5	NA	0.00245821	0.000763359	0.00552486	1017	655	362	ADD	-2.32664	0.942685	6.09152	1.867
16	ENSG00000103194	UTR3	USP10	0.00147493	0.00152672	0.00138122	1017	655	362	ADD	-3.36323	1.3628	6.09044	1.86673
9	ENSG00000165113	UTR5	GKAP1	0.00344149	0.00152672	0.00690608	1017	655	362	ADD	-2.893	1.17227	6.09033	1.8667
2	ENSG00000144015	UTR5	TRIM43	0.000983284	0	0.00276243	1017	655	362	ADD	-4.14889	1.68126	6.08965	1.86654
2	ENSG00000188738	UTR3_CADD	FSIP2	0.000505561	0	0.00147929	989	651	338	ADD	-3.89782	1.57963	6.08884	1.86634
3	ENSG00000163902	strong_COD	RPN1	0.00196657	0.000763359	0.00414365	1017	655	362	ADD	-2.69437	1.09198	6.08814	1.86617
12	ENSG00000151067	UTR3_CADD	CACNA1C	0.00491642	0.00763359	0	1017	655	362	ADD	2.65455	1.07602	6.0861	1.86567
10	ENSG00000265203	PROM	RBP3	0.00196657	0.000763359	0.00414365	1017	655	362	ADD	-2.75901	1.11856	6.08395	1.86514
7	ENSG00000106348	UTR3_CADD	IMPDH1	0.00245821	0	0.00690608	1017	655	362	ADD	-2.80112	1.13576	6.08263	1.86481
23	ENSG00000189420	PROM	ZFP92	0.001	0	0.0028169	1000	645	355	ADD	-3.25318	1.3191	6.0822	1.86471
2	ENSG00000152127	PROM	MGAT5	0.00491642	0.00305344	0.00828729	1017	655	362	ADD	-1.76648	0.716467	6.07893	1.8639
11	ENSG00000170325	PROM	PRDM10	0.00442478	0.00534351	0.00276243	1017	655	362	ADD	1.92127	0.779264	6.07867	1.86384
19	ENSG00000161677	UTR5	JOSD2	0.000983284	0	0.00276243	1017	655	362	ADD	-3.85021	1.56181	6.07736	1.86352
15	ENSG00000140323	PROM	DISP2	0.00540806	0.00763359	0.00138122	1017	655	362	ADD	2.21508	0.898579	6.07666	1.86334
9	ENSG00000148296	PROM	SURF6	0.00688299	0.00458015	0.0110497	1017	655	362	ADD	-1.65822	0.672729	6.07583	1.86314
12	ENSG00000064763	UTR3	FAR2	0.00884956	0.00381679	0.0179558	1017	655	362	ADD	-1.41972	0.576026	6.07461	1.86284
3	ENSG00000169760	UTR3_CADD	NLGN1	0.0029703	0.000763359	0.00704225	1010	655	355	ADD	-2.25544	0.915226	6.07304	1.86246
3	ENSG00000078081	UTR3	LAMP3	0.00442478	0.00229008	0.00828729	1017	655	362	ADD	-2.28763	0.928527	6.0699	1.86168
16	ENSG00000103248	medium_COD	MTHFSD	0.00344149	0.00534351	0	1017	655	362	ADD	3.05566	1.24033	6.06926	1.86153
4	ENSG00000164144	medium_COD	ARFIP1	0.00196657	0.00305344	0	1017	655	362	ADD	2.92976	1.18924	6.0691	1.86149
1	ENSG00000116793	PROM	PHTF1	0.000983284	0	0.00276243	1017	655	362	ADD	-3.63446	1.47541	6.0681	1.86124
9	ENSG00000204669	PROM	C9orf57	0.00639135	0.00458015	0.00966851	1017	655	362	ADD	-1.63	0.661897	6.0645	1.86036
6	ENSG00000112761	PROM	CCN6	0.00344149	0.00229008	0.00552486	1017	655	362	ADD	-2.01738	0.819226	6.06413	1.86026
12	ENSG00000091039	UTR3	OSBPL8	0.00884956	0.00534351	0.0151934	1017	655	362	ADD	-1.47512	0.59903	6.06395	1.86022
5	ENSG00000113492	strong_COD	AGXT2	0.000983284	0	0.00276243	1017	655	362	ADD	-3.7825	1.53629	6.06191	1.85972
6	ENSG00000180113	medium_COD	TDRD6	0.0147493	0.0122137	0.019337	1017	655	362	ADD	-1.24227	0.504819	6.05563	1.85817
19	ENSG00000130005	medium_COD	GAMT	0.00245821	0.000763359	0.00552486	1017	655	362	ADD	-2.80528	1.14004	6.05504	1.85803
14	ENSG00000089775	UTR3	ZBTB25	0.0299902	0.0251908	0.038674	1017	655	362	ADD	-0.812099	0.330038	6.05466	1.85793
2	ENSG00000163286	UTR5	ALPG	0.000983284	0	0.00276243	1017	655	362	ADD	-3.38303	1.37496	6.05385	1.85774
3	ENSG00000240747	UTR5_CADD	KRBOX1	0.000983284	0	0.00276243	1017	655	362	ADD	-4.27346	1.73812	6.04502	1.85556
9	ENSG00000167081	UTR3	PBX3	0.00491642	0.00229008	0.00966851	1017	655	362	ADD	-1.93944	0.788913	6.04359	1.85521
11	ENSG00000149257	UTR5	SERPINH1	0.00294985	0	0.00828729	1017	655	362	ADD	-3.55569	1.44645	6.04285	1.85503
4	ENSG00000138772	UTR3	ANXA3	0.00049505	0	0.00140449	1010	654	356	ADD	-3.88086	1.57876	6.04259	1.85496
5	ENSG00000175471	PROM_CADD	MCTP1	0.000983284	0	0.00276243	1017	655	362	ADD	-4.27457	1.73955	6.03824	1.8539
22	ENSG00000186951	UTR3_CADD	PPARA	0.00245821	0.00152672	0.00414365	1017	655	362	ADD	-2.30989	0.940259	6.03517	1.85314
6	ENSG00000153162	UTR5_CADD	BMP6	0.00196657	0	0.00552486	1017	655	362	ADD	-2.92667	1.19137	6.03469	1.85302
3	ENSG00000061938	UTR3	TNK2	0.00540806	0.00305344	0.00966851	1017	655	362	ADD	-1.85165	0.753816	6.03372	1.85278
12	ENSG00000111254	pLoF	AKAP3	0.000492126	0	0.00138504	1016	655	361	ADD	-3.8774	1.57861	6.03297	1.8526
12	ENSG00000111254	strong_COD	AKAP3	0.000492126	0	0.00138504	1016	655	361	ADD	-3.8774	1.57861	6.03297	1.8526
11	ENSG00000166266	UTR5	CUL5	0.000492126	0	0.00138504	1016	655	361	ADD	-3.87732	1.57858	6.03295	1.85259
11	ENSG00000166266	UTR5_CADD	CUL5	0.000492126	0	0.00138504	1016	655	361	ADD	-3.87732	1.57858	6.03295	1.85259
7	ENSG00000106144	PROM	CASP2	0.00245821	0.000763359	0.00552486	1017	655	362	ADD	-2.83559	1.15458	6.03171	1.85229
12	ENSG00000187855	medium_COD	ASCL4	0.000492126	0	0.00138504	1016	655	361	ADD	-3.87644	1.57853	6.03059	1.85201
6	ENSG00000174156	UTR3	GSTA3	0.000492611	0	0.00138504	1015	654	361	ADD	-3.87645	1.57858	6.03028	1.85194
2	ENSG00000155729	pLoF	KCTD18	0.000491642	0	0.00138122	1017	655	362	ADD	-3.87604	1.57853	6.02938	1.85172
2	ENSG00000155729	strong_COD	KCTD18	0.000491642	0	0.00138122	1017	655	362	ADD	-3.87604	1.57853	6.02938	1.85172
3	ENSG00000169359	UTR5_CADD	SLC33A1	0.000491642	0	0.00138122	1017	655	362	ADD	-3.87604	1.57853	6.02938	1.85172
8	ENSG00000181195	UTR5	PENK	0.000491642	0	0.00138122	1017	655	362	ADD	-3.87604	1.57853	6.02938	1.85172
9	ENSG00000214402	UTR5	LCNL1	0.000491642	0	0.00138122	1017	655	362	ADD	-3.87604	1.57853	6.02938	1.85172
10	ENSG00000264230	ENH	ANXA8L1	0.000491642	0	0.00138122	1017	655	362	ADD	-3.87604	1.57853	6.02938	1.85172
14	ENSG00000100604	UTR5_CADD	CHGA	0.000491642	0	0.00138122	1017	655	362	ADD	-3.87604	1.57853	6.02938	1.85172
15	ENSG00000166262	PROM_CADD	FAM227B	0.000491642	0	0.00138122	1017	655	362	ADD	-3.87604	1.57853	6.02938	1.85172
15	ENSG00000104047	UTR5	DTWD1	0.000491642	0	0.00138122	1017	655	362	ADD	-3.87604	1.57853	6.02938	1.85172
15	ENSG00000104047	UTR5_CADD	DTWD1	0.000491642	0	0.00138122	1017	655	362	ADD	-3.87604	1.57853	6.02938	1.85172
17	ENSG00000127804	UTR5_CADD	METTL16	0.000492126	0	0.00138504	1016	655	361	ADD	-3.87604	1.57853	6.02938	1.85172
19	ENSG00000213921	UTR5	LEUTX	0.000491642	0	0.00138122	1017	655	362	ADD	-3.87604	1.57853	6.02938	1.85172
19	ENSG00000160410	UTR3	SHKBP1	0.000491642	0	0.00138122	1017	655	362	ADD	-3.87604	1.57853	6.02938	1.85172
19	ENSG00000275183	pLoF	LENG9	0.000491642	0	0.00138122	1017	655	362	ADD	-3.87604	1.57853	6.02938	1.85172
19	ENSG00000275183	strong_COD	LENG9	0.000491642	0	0.00138122	1017	655	362	ADD	-3.87604	1.57853	6.02938	1.85172
19	ENSG00000198046	UTR5_CADD	ZNF667	0.000491642	0	0.00138122	1017	655	362	ADD	-3.87604	1.57853	6.02938	1.85172
6	ENSG00000152034	UTR3	MCHR2	0.00442478	0.00610687	0.00138122	1017	655	362	ADD	2.0412	0.831291	6.02928	1.85169
3	ENSG00000181788	PROM_CADD	SIAH2	0.000492126	0	0.00138122	1016	654	362	ADD	-3.8757	1.57851	6.02843	1.85148
14	ENSG00000087302	PROM_CADD	RTRAF	0.000492126	0	0.00138122	1016	654	362	ADD	-3.87508	1.57848	6.02673	1.85106
2	ENSG00000168280	UTR3_CADD	KIF5C	0.00147493	0	0.00414365	1017	655	362	ADD	-4.03019	1.64181	6.02567	1.8508
6	ENSG00000112685	medium_COD	EXOC2	0.00639135	0.00305344	0.0124309	1017	655	362	ADD	-1.58585	0.646259	6.02162	1.84981
7	ENSG00000275572	PROM	GRIFIN	0.00245821	0.00381679	0	1017	655	362	ADD	3.46643	1.41269	6.02102	1.84966
1	ENSG00000169174	UTR3	PCSK9	0.00589971	0.00381679	0.00966851	1017	655	362	ADD	-1.8252	0.744299	6.01349	1.84781
15	ENSG00000184716	PROM_CADD	SERINC4	0.000983284	0	0.00276243	1017	655	362	ADD	-4.15079	1.69291	6.01163	1.84735
19	ENSG00000176531	UTR3	PHLDB3	0.000983284	0.000763359	0.00138122	1017	655	362	ADD	-3.56182	1.45274	6.01125	1.84726
1	ENSG00000196805	PROM	SPRR2B	0.00245821	0.000763359	0.00552486	1017	655	362	ADD	-2.49977	1.01974	6.0093	1.84677
7	ENSG00000127399	UTR5	LRRC61	0.00196657	0.000763359	0.00414365	1017	655	362	ADD	-2.33582	0.952972	6.00784	1.84642
10	ENSG00000150051	UTR3	MKX	0.00294985	0.00152672	0.00552486	1017	655	362	ADD	-2.33327	0.95227	6.00358	1.84537
13	ENSG00000139618	pLoF	BRCA2	0.00147783	0	0.00416667	1015	655	360	ADD	-3.02228	1.23385	5.99991	1.84446
21	ENSG00000159263	UTR3	SIM2	0.00442478	0.00610687	0.00138122	1017	655	362	ADD	2.16791	0.885611	5.99234	1.8426
1	ENSG00000175137	PROM	SH3BP5L	0.00196657	0.00152672	0.00276243	1017	655	362	ADD	-2.88925	1.18097	5.98542	1.8409
11	ENSG00000174672	UTR3_CADD	BRSK2	0.00147493	0.000763359	0.00276243	1017	655	362	ADD	-3.08381	1.26068	5.9836	1.84045
19	ENSG00000132003	UTR3	ZSWIM4	0.00294985	0.00152672	0.00552486	1017	655	362	ADD	-2.14571	0.877264	5.98251	1.84018
12	ENSG00000139218	medium_COD	SCAF11	0.00737463	0.00992366	0.00276243	1017	655	362	ADD	1.9243	0.7868	5.98161	1.83996
22	ENSG00000100304	medium_COD	TTLL12	0.00393314	0.00152672	0.00828729	1017	655	362	ADD	-1.91274	0.78208	5.98149	1.83993
2	ENSG00000169967	medium_COD	MAP3K2	0.00442478	0.00305344	0.00690608	1017	655	362	ADD	-1.9794	0.809375	5.98094	1.83979
2	ENSG00000138380	UTR3	CARF	0.0108161	0.00763359	0.0165746	1017	655	362	ADD	-1.23281	0.504122	5.98026	1.83962
5	ENSG00000113739	UTR3	STC2	0.0113078	0.0152672	0.00414365	1017	655	362	ADD	1.52867	0.625115	5.98005	1.83957
9	ENSG00000171133	PROM	OR2K2	0.00147493	0.000763359	0.00276243	1017	655	362	ADD	-3.07291	1.25689	5.97735	1.83891
6	ENSG00000168143	medium_COD	FAM83B	0.00639135	0.00458015	0.00966851	1017	655	362	ADD	-1.46882	0.600869	5.97553	1.83846
8	ENSG00000288611	medium_COD	NPBWR1	0.00294985	0.000763359	0.00690608	1017	655	362	ADD	-2.58634	1.05808	5.97495	1.83832
18	ENSG00000101746	medium_COD	NOL4	0.00196657	0.000763359	0.00414365	1017	655	362	ADD	-3.21722	1.31623	5.97443	1.83819
9	ENSG00000130560	medium_COD	UBAC1	0.00344149	0.000763359	0.00828729	1017	655	362	ADD	-2.40928	0.986138	5.96895	1.83684
5	ENSG00000145808	PROM	ADAMTS19	0.000983284	0	0.00276243	1017	655	362	ADD	-3.18026	1.30197	5.96656	1.83625
4	ENSG00000188993	UTR3	LRRC66	0.00147493	0	0.00414365	1017	655	362	ADD	-2.89496	1.18528	5.96543	1.83597
9	ENSG00000188394	medium_COD	GPR21	0.00393314	0.00305344	0.00552486	1017	655	362	ADD	-2.18065	0.892829	5.96534	1.83595
5	ENSG00000119048	PROM	UBE2B	0.00491642	0.00305344	0.00828729	1017	655	362	ADD	-1.90517	0.780068	5.96487	1.83584
12	ENSG00000111052	UTR3_CADD	LIN7A	0.00196657	0.00305344	0	1017	655	362	ADD	2.93481	1.20186	5.96282	1.83533
1	ENSG00000163531	UTR3_CADD	NFASC	0.00245821	0	0.00690608	1017	655	362	ADD	-2.86239	1.17238	5.96101	1.83488
16	ENSG00000196296	medium_COD	ATP2A1	0.00491642	0.00687023	0.00138122	1017	655	362	ADD	2.50803	1.02756	5.95739	1.83399
19	ENSG00000182986	PROM	ZNF320	0.00196657	0.00152672	0.00276243	1017	655	362	ADD	-2.78958	1.14301	5.95627	1.83372
12	ENSG00000139323	medium_COD	POC1B	0.00442478	0.00687023	0	1017	655	362	ADD	2.58424	1.0589	5.95596	1.83364
9	ENSG00000136819	medium_COD	C9orf78	0.00196657	0.000763359	0.00414365	1017	655	362	ADD	-3.28976	1.34845	5.9519	1.83264
23	ENSG00000123576	medium_COD	ESX1	0.000998004	0	0.00280899	1002	646	356	ADD	-3.43011	1.40606	5.9512	1.83247
5	ENSG00000184347	UTR3_CADD	SLIT3	0.00245821	0.000763359	0.00552486	1017	655	362	ADD	-2.60027	1.06602	5.9498	1.83212
2	ENSG00000143924	UTR3	EML4	0.00786627	0.010687	0.00276243	1017	655	362	ADD	1.78465	0.731793	5.94742	1.83154
14	ENSG00000100504	PROM	PYGL	0.00540806	0.00305344	0.00966851	1017	655	362	ADD	-1.75918	0.721483	5.94523	1.831
6	ENSG00000112486	PROM	CCR6	0.00540806	0.00381679	0.00828729	1017	655	362	ADD	-1.64919	0.676374	5.94519	1.83099
10	ENSG00000148655	PROM_CADD	LRMDA	0.000983284	0	0.00276243	1017	655	362	ADD	-3.78225	1.55123	5.94498	1.83093
3	ENSG00000188315	UTR3	C3orf62	0.00786627	0.00381679	0.0151934	1017	655	362	ADD	-1.51946	0.623185	5.94492	1.83092
4	ENSG00000132466	medium_COD	ANKRD17	0.00491642	0.00763359	0	1017	655	362	ADD	2.74609	1.1265	5.9425	1.83032
17	ENSG00000187824	UTR5	TMEM220	0.00147493	0.000763359	0.00276243	1017	655	362	ADD	-3.68256	1.51069	5.94226	1.83026
1	ENSG00000116863	PROM	ADPRS	0.00491642	0.00305344	0.00828729	1017	655	362	ADD	-1.85197	0.760024	5.93764	1.82913
7	ENSG00000240230	PROM	COX19	0.00294985	0.00381679	0.00138122	1017	655	362	ADD	3.71884	1.52633	5.93637	1.82881
5	ENSG00000134480	UTR3_CADD	CCNH	0.000496032	0	0.00141643	1008	655	353	ADD	-3.79722	1.56003	5.92468	1.82593
12	ENSG00000139610	medium_COD	CELA1	0.00147493	0.000763359	0.00276243	1017	655	362	ADD	-3.09414	1.2712	5.92444	1.82588
1	ENSG00000186086	UTR3	NBPF6	0.00196657	0	0.00552486	1017	655	362	ADD	-3.60068	1.47933	5.92435	1.82585
23	ENSG00000004961	PROM	HCCS	0.0005	0	0.00141643	1000	647	353	ADD	-3.78847	1.55955	5.90108	1.82011
12	ENSG00000083782	pLoF	EPYC	0.00147493	0.000763359	0.00276243	1017	655	362	ADD	-2.6211	1.07905	5.90042	1.81995
12	ENSG00000161791	PROM_CADD	FMNL3	0.00147493	0	0.00414365	1017	655	362	ADD	-3.40965	1.40371	5.90019	1.81989
15	ENSG00000184716	PROM	SERINC4	0.00196657	0	0.00552486	1017	655	362	ADD	-4.13696	1.70316	5.9	1.81985
11	ENSG00000186174	UTR3	BCL9L	0.0157325	0.0129771	0.0207182	1017	655	362	ADD	-1.09275	0.449886	5.89975	1.81979
11	ENSG00000152219	UTR3	ARL14EP	0.00442478	0.00305344	0.00690608	1017	655	362	ADD	-1.82432	0.751344	5.89557	1.81876
12	ENSG00000037965	PROM	HOXC8	0.00147493	0	0.00414365	1017	655	362	ADD	-3.00464	1.2375	5.89517	1.81866
1	ENSG00000273274	PROM	ZBTB8B	0.000983284	0.000763359	0.00138122	1017	655	362	ADD	-3.46157	1.4257	5.89507	1.81863
1	ENSG00000273274	PROM_CADD	ZBTB8B	0.000983284	0.000763359	0.00138122	1017	655	362	ADD	-3.46157	1.4257	5.89507	1.81863
5	ENSG00000164188	UTR5_CADD	RANBP3L	0.00049505	0	0.00140449	1010	654	356	ADD	-3.78569	1.55943	5.89331	1.8182
19	ENSG00000234906	UTR5	APOC2	0.000492126	0	0.00138504	1016	655	361	ADD	-3.78483	1.55939	5.89091	1.81761
23	ENSG00000086758	UTR3_CADD	HUWE1	0.000493583	0	0.00138889	1013	653	360	ADD	-3.78461	1.55939	5.89026	1.81745
1	ENSG00000248485	medium_COD	PCP4L1	0.000492126	0	0.00138504	1016	655	361	ADD	-3.78385	1.55936	5.88812	1.81692
1	ENSG00000159479	ENH	MED8	0.000491642	0	0.00138122	1017	655	362	ADD	-3.78295	1.55929	5.88579	1.81634
3	ENSG00000250151	UTR3_CADD	ARPC4-TTLL3	0.000491642	0	0.00138122	1017	655	362	ADD	-3.78295	1.55929	5.88579	1.81634
3	ENSG00000060971	UTR5	ACAA1	0.000491642	0	0.00138122	1017	655	362	ADD	-3.78295	1.55929	5.88579	1.81634
8	ENSG00000105339	strong_COD	DENND3	0.000491642	0	0.00138122	1017	655	362	ADD	-3.78295	1.55929	5.88579	1.81634
17	ENSG00000174231	pLoF	PRPF8	0.000491642	0	0.00138122	1017	655	362	ADD	-3.78295	1.55929	5.88579	1.81634
17	ENSG00000174231	strong_COD	PRPF8	0.000491642	0	0.00138122	1017	655	362	ADD	-3.78295	1.55929	5.88579	1.81634
17	ENSG00000267618	UTR5	NA	0.000491642	0	0.00138122	1017	655	362	ADD	-3.78295	1.55929	5.88579	1.81634
19	ENSG00000179168	pLoF	GGN	0.000491642	0	0.00138122	1017	655	362	ADD	-3.78295	1.55929	5.88579	1.81634
19	ENSG00000179168	strong_COD	GGN	0.000491642	0	0.00138122	1017	655	362	ADD	-3.78295	1.55929	5.88579	1.81634
19	ENSG00000125505	UTR5	MBOAT7	0.000491642	0	0.00138122	1017	655	362	ADD	-3.78295	1.55929	5.88579	1.81634
19	ENSG00000174586	UTR5	ZNF497	0.000491642	0	0.00138122	1017	655	362	ADD	-3.78295	1.55929	5.88579	1.81634
19	ENSG00000174586	UTR5_CADD	ZNF497	0.000491642	0	0.00138122	1017	655	362	ADD	-3.78295	1.55929	5.88579	1.81634
20	ENSG00000080839	PROM_CADD	RBL1	0.000491642	0	0.00138122	1017	655	362	ADD	-3.78295	1.55929	5.88579	1.81634
20	ENSG00000101161	UTR3	PRPF6	0.000491642	0	0.00138122	1017	655	362	ADD	-3.78295	1.55929	5.88579	1.81634
8	ENSG00000042980	PROM_CADD	ADAM28	0.000492126	0	0.00138122	1016	654	362	ADD	-3.78289	1.55929	5.88562	1.8163
17	ENSG00000108849	medium_COD	PPY	0.000492126	0	0.00138122	1016	654	362	ADD	-3.78289	1.5593	5.8856	1.8163
2	ENSG00000138442	medium_COD	WDR12	0.000492126	0	0.00138122	1016	654	362	ADD	-3.78281	1.55929	5.88538	1.81624
22	ENSG00000100084	UTR3_CADD	HIRA	0.000492126	0	0.00138122	1016	654	362	ADD	-3.78271	1.55929	5.88506	1.81617
1	ENSG00000174151	PROM_CADD	CYB561D1	0.000983284	0.00152672	0	1017	655	362	ADD	3.50113	1.4433	5.88438	1.816
23	ENSG00000205777	UTR3	GAGE1	0.000502008	0	0.00140449	996	640	356	ADD	-3.78237	1.55927	5.8842	1.81595
20	ENSG00000131055	UTR3	COX4I2	0.000492126	0	0.00138122	1016	654	362	ADD	-3.78222	1.55926	5.88379	1.81585
23	ENSG00000017483	medium_COD	SLC38A5	0.000492126	0	0.00138122	1016	654	362	ADD	-3.78202	1.55925	5.88325	1.81572
11	ENSG00000149716	UTR5_CADD	LTO1	0.000983284	0	0.00276243	1017	655	362	ADD	-3.34146	1.37767	5.88279	1.8156
8	ENSG00000104205	UTR3_CADD	SGK3	0.00147493	0.00229008	0	1017	655	362	ADD	3.42841	1.41354	5.88263	1.81557
16	ENSG00000196155	medium_COD	PLEKHG4	0.00688299	0.00992366	0.00138122	1017	655	362	ADD	2.5118	1.03562	5.88261	1.81556
2	ENSG00000187123	UTR3_CADD	LYPD6	0.000983284	0	0.00276243	1017	655	362	ADD	-4.12218	1.69982	5.88095	1.81515
10	ENSG00000178217	UTR3	SH2D4B	0.00688299	0.00534351	0.00966851	1017	655	362	ADD	-1.49053	0.61464	5.88083	1.81512
1	ENSG00000187889	PROM	FYB2	0.00491642	0.00381679	0.00690608	1017	655	362	ADD	-1.85607	0.765664	5.87643	1.81404
6	ENSG00000188820	medium_COD	CALHM6	0.00196657	0	0.00552486	1017	655	362	ADD	-3.10984	1.28296	5.87561	1.81383
10	ENSG00000227268	PROM	KLLN	0.00589971	0.00305344	0.0110497	1017	655	362	ADD	-1.72088	0.710012	5.87448	1.81356
4	ENSG00000109805	medium_COD	NCAPG	0.00393314	0.00229008	0.00690608	1017	655	362	ADD	-1.94773	0.803772	5.8721	1.81297
3	ENSG00000164068	PROM_CADD	RNF123	0.000983284	0	0.00276243	1017	655	362	ADD	-3.13834	1.29545	5.86893	1.81219
17	ENSG00000013306	PROM	SLC25A39	0.00294985	0.00152672	0.00552486	1017	655	362	ADD	-2.51079	1.03641	5.8689	1.81218
12	ENSG00000166268	UTR3	MYRFL	0.00147493	0.00229008	0	1017	655	362	ADD	3.42837	1.4152	5.86867	1.81212
7	ENSG00000106683	medium_COD	LIMK1	0.00491642	0.00687023	0.00138122	1017	655	362	ADD	2.35954	0.974163	5.86666	1.81163
11	ENSG00000177225	PROM	GATD1	0.00393314	0.00152672	0.00828729	1017	655	362	ADD	-1.99181	0.822389	5.86597	1.81146
11	ENSG00000174996	UTR3	KLC2	0.00540806	0.00229008	0.0110497	1017	655	362	ADD	-1.69728	0.700819	5.86536	1.8113
11	ENSG00000172273	UTR3	HINFP	0.00344149	0.00152672	0.00690608	1017	655	362	ADD	-2.42683	1.00234	5.86203	1.81048
13	ENSG00000198542	medium_COD	ITGBL1	0.00344149	0.00229008	0.00552486	1017	655	362	ADD	-1.91691	0.79178	5.86133	1.81031
12	ENSG00000127337	UTR3	YEATS4	0.000988142	0	0.00280112	1012	655	357	ADD	-4.15725	1.71725	5.86065	1.81014
12	ENSG00000089159	PROM	PXN	0.00245821	0.000763359	0.00552486	1017	655	362	ADD	-2.5881	1.06914	5.85996	1.80997
4	ENSG00000018189	UTR5	RUFY3	0.00245821	0.000763359	0.00552486	1017	655	362	ADD	-2.73819	1.13168	5.85439	1.8086
4	ENSG00000018189	PROM	RUFY3	0.00344149	0.00152672	0.00690608	1017	655	362	ADD	-1.99581	0.824978	5.85265	1.80817
7	ENSG00000106113	UTR3	CRHR2	0.00147493	0.000763359	0.00276243	1017	655	362	ADD	-3.0226	1.24953	5.85148	1.80788
2	ENSG00000118260	UTR3	CREB1	0.0172075	0.0145038	0.0220994	1017	655	362	ADD	-1.011	0.417965	5.85089	1.80773
14	ENSG00000100665	UTR5	SERPINA4	0.000983284	0	0.00276243	1017	655	362	ADD	-4.02255	1.66317	5.84965	1.80743
14	ENSG00000100739	PROM	BDKRB1	0.00294985	0.000763359	0.00690608	1017	655	362	ADD	-2.77175	1.14619	5.84781	1.80697
1	ENSG00000162728	UTR5	KCNJ9	0.00245821	0.000763359	0.00552486	1017	655	362	ADD	-2.2221	0.919155	5.84453	1.80616
3	ENSG00000151789	UTR3_CADD	ZNF385D	0.00589971	0.00916031	0	1017	655	362	ADD	2.71818	1.12448	5.84322	1.80584
19	ENSG00000118046	UTR5	STK11	0.00540806	0.00305344	0.00966851	1017	655	362	ADD	-1.73002	0.715727	5.8426	1.80569
6	ENSG00000204713	PROM_CADD	TRIM27	0.000983284	0.000763359	0.00138122	1017	655	362	ADD	-3.46474	1.43481	5.83111	1.80285
1	ENSG00000070785	UTR3	EIF2B3	0.000983284	0	0.00276243	1017	655	362	ADD	-4.02513	1.66693	5.83077	1.80277
4	ENSG00000172403	UTR3_CADD	SYNPO2	0.000983284	0.000763359	0.00138122	1017	655	362	ADD	-3.4606	1.43344	5.82836	1.80217
12	ENSG00000004700	PROM	RECQL	0.00196657	0	0.00552486	1017	655	362	ADD	-3.18523	1.31972	5.82529	1.80142
1	ENSG00000131791	UTR3	PRKAB2	0.0108161	0.00916031	0.0138122	1017	655	362	ADD	-1.31781	0.546091	5.82335	1.80094
12	ENSG00000130783	UTR3	CCDC62	0.00245821	0.000763359	0.00552486	1017	655	362	ADD	-2.5994	1.07722	5.82283	1.80081
5	ENSG00000164284	UTR3_CADD	GRPEL2	0.000983284	0	0.00276243	1017	655	362	ADD	-4.01002	1.66184	5.8226	1.80075
6	ENSG00000124788	PROM	ATXN1	0.00344149	0.00534351	0	1017	655	362	ADD	3.01664	1.25023	5.82195	1.80059
14	ENSG00000100650	UTR3	SRSF5	0.00196657	0	0.00552486	1017	655	362	ADD	-2.86056	1.18576	5.81974	1.80005
3	ENSG00000172667	UTR3_CADD	ZMAT3	0.00393314	0.00610687	0	1017	655	362	ADD	2.72828	1.1311	5.81807	1.79963
3	ENSG00000152580	medium_COD	IGSF10	0.0142576	0.0198473	0.00414365	1017	655	362	ADD	1.44737	0.600196	5.8153	1.79895
14	ENSG00000185271	medium_COD	KLHL33	0.00983284	0.00610687	0.0165746	1017	655	362	ADD	-1.32808	0.55073	5.81531	1.79895
1	ENSG00000160062	medium_COD	ZBTB8A	0.00344149	0.00152672	0.00690608	1017	655	362	ADD	-2.29671	0.952484	5.81431	1.7987
19	ENSG00000196361	UTR3	ELAVL3	0.013766	0.0183206	0.00552486	1017	655	362	ADD	1.37242	0.569445	5.80858	1.79729
1	ENSG00000179546	PROM	HTR1D	0.00245821	0.00152672	0.00414365	1017	655	362	ADD	-2.68891	1.11595	5.80575	1.79659
7	ENSG00000128602	PROM	SMO	0.00294985	0.000763359	0.00690608	1017	655	362	ADD	-2.69556	1.11914	5.80132	1.7955
8	ENSG00000253250	UTR5	C8orf88	0.000983284	0	0.00276243	1017	655	362	ADD	-3.65995	1.51961	5.8008	1.79537
8	ENSG00000253250	UTR5_CADD	C8orf88	0.000983284	0	0.00276243	1017	655	362	ADD	-3.65995	1.51961	5.8008	1.79537
19	ENSG00000104826	ENH	LHB	0.000983284	0	0.00276243	1017	655	362	ADD	-3.62266	1.50431	5.79939	1.79502
19	ENSG00000268655	ENH	NA	0.000983284	0	0.00276243	1017	655	362	ADD	-3.62266	1.50431	5.79939	1.79502
7	ENSG00000105829	UTR3	BET1	0.00294985	0.000763359	0.00690608	1017	655	362	ADD	-2.06138	0.856	5.79921	1.79498
3	ENSG00000073849	UTR5	ST6GAL1	0.00491642	0.00687023	0.00138122	1017	655	362	ADD	2.22993	0.926465	5.79331	1.79352
13	ENSG00000213995	UTR3	NAXD	0.00639135	0.00305344	0.0124309	1017	655	362	ADD	-1.75778	0.730384	5.79197	1.79319
12	ENSG00000111728	UTR5	ST8SIA1	0.00294985	0.00458015	0	1017	655	362	ADD	2.7584	1.14654	5.78811	1.79223
12	ENSG00000111728	UTR5_CADD	ST8SIA1	0.00294985	0.00458015	0	1017	655	362	ADD	2.7584	1.14654	5.78811	1.79223
6	ENSG00000071242	medium_COD	RPS6KA2	0.00344149	0.00534351	0	1017	655	362	ADD	3.2473	1.34979	5.78777	1.79215
9	ENSG00000127081	medium_COD	ZNF484	0.00442478	0.00610687	0.00138122	1017	655	362	ADD	2.64392	1.09904	5.78715	1.792
20	ENSG00000101144	UTR5_CADD	BMP7	0.00294985	0.000763359	0.00690608	1017	655	362	ADD	-3.1322	1.30205	5.78683	1.79192
8	ENSG00000264668	UTR5	NA	0.00442478	0.00687023	0	1017	655	362	ADD	3.42447	1.4236	5.78643	1.79182
14	ENSG00000100593	UTR3	ISM2	0.00344149	0.000763359	0.00828729	1017	655	362	ADD	-2.69352	1.12017	5.78194	1.79071
17	ENSG00000185158	PROM	LRRC37B	0.00245821	0.000763359	0.00552486	1017	655	362	ADD	-2.41989	1.00653	5.7802	1.79028
3	ENSG00000114209	PROM	PDCD10	0.00442478	0.00610687	0.00138122	1017	655	362	ADD	2.25324	0.937396	5.77786	1.7897
12	ENSG00000170523	UTR3	KRT83	0.00147493	0	0.00414365	1017	655	362	ADD	-3.19686	1.33039	5.77415	1.78878
1	ENSG00000057468	medium_COD	MSH4	0.00589971	0.00305344	0.0110497	1017	655	362	ADD	-1.59625	0.66435	5.7731	1.78852
10	ENSG00000188690	PROM	UROS	0.00344149	0.00152672	0.00690608	1017	655	362	ADD	-1.95593	0.814322	5.76918	1.78756
2	ENSG00000163286	UTR3	ALPG	0.00147493	0	0.00414365	1017	655	362	ADD	-3.57171	1.48749	5.76564	1.78668
4	ENSG00000169299	strong_COD	PGM2	0.000983284	0.000763359	0.00138122	1017	655	362	ADD	-3.48535	1.45163	5.76477	1.78647
19	ENSG00000142546	PROM_CADD	NOSIP	0.00147493	0	0.00414365	1017	655	362	ADD	-4.00572	1.66857	5.76333	1.78611
19	ENSG00000130513	medium_COD	GDF15	0.000983284	0	0.00276243	1017	655	362	ADD	-4.13624	1.72302	5.76277	1.78597
9	ENSG00000187003	medium_COD	ACTL7A	0.00245821	0	0.00690608	1017	655	362	ADD	-3.54661	1.47751	5.76194	1.78577
21	ENSG00000241123	PROM	KRTAP10-5	0.00294985	0.00458015	0	1017	655	362	ADD	2.75246	1.14725	5.75605	1.78431
11	ENSG00000166394	medium_COD	CYB5R2	0.00294985	0.00152672	0.00552486	1017	655	362	ADD	-2.33501	0.973323	5.75523	1.78411
1	ENSG00000265241	UTR3	RBM8A	0.013766	0.0114504	0.0179558	1017	655	362	ADD	-1.16041	0.48371	5.75507	1.78407
10	ENSG00000185532	PROM	PRKG1	0.00393314	0.00381679	0.00414365	1017	655	362	ADD	-2.06092	0.859191	5.75363	1.78371
17	ENSG00000109099	UTR3	PMP22	0.00393314	0.00534351	0.00138122	1017	655	362	ADD	2.33928	0.975512	5.75041	1.78292
1	ENSG00000188060	PROM	RAB42	0.00196657	0.000763359	0.00414365	1017	655	362	ADD	-2.28164	0.951656	5.74823	1.78238
19	ENSG00000189001	PROM	SBSN	0.00442478	0.00687023	0	1017	655	362	ADD	2.62089	1.09331	5.74663	1.78198
3	ENSG00000080822	UTR5	CLDND1	0.000983284	0.000763359	0.00138122	1017	655	362	ADD	-3.44963	1.43981	5.74034	1.78043
3	ENSG00000080822	UTR5_CADD	CLDND1	0.000983284	0.000763359	0.00138122	1017	655	362	ADD	-3.44963	1.43981	5.74034	1.78043
13	ENSG00000133083	UTR3	DCLK1	0.0162242	0.0129771	0.0220994	1017	655	362	ADD	-1.02734	0.428927	5.73669	1.77952
7	ENSG00000253293	PROM_CADD	HOXA10	0.000983284	0	0.00276243	1017	655	362	ADD	-4.00665	1.67288	5.7363	1.77943
12	ENSG00000073060	UTR3	SCARB1	0.00442478	0.00229008	0.00828729	1017	655	362	ADD	-1.81133	0.756304	5.73591	1.77933
2	ENSG00000144476	medium_COD	ACKR3	0.00344149	0.00152672	0.00690608	1017	655	362	ADD	-1.87959	0.784889	5.73472	1.77904
22	ENSG00000177989	medium_COD	ODF3B	0.00344149	0.00152672	0.00690608	1017	655	362	ADD	-2.1348	0.891728	5.73126	1.77818
13	ENSG00000102452	UTR3	NALCN	0.00393314	0.000763359	0.00966851	1017	655	362	ADD	-2.65363	1.10846	5.73118	1.77816
7	ENSG00000122783	UTR3	CYREN	0.000983284	0	0.00276243	1017	655	362	ADD	-4.03205	1.68435	5.73047	1.77798
14	ENSG00000165506	PROM	DNAAF2	0.00393314	0.000763359	0.00966851	1017	655	362	ADD	-2.75718	1.15187	5.72962	1.77778
5	ENSG00000189127	UTR3	ANKRD34B	0.00147493	0.000763359	0.00276243	1017	655	362	ADD	-3.45861	1.44503	5.72863	1.77753
7	ENSG00000122779	medium_COD	TRIM24	0.00245821	0.000763359	0.00552486	1017	655	362	ADD	-2.49417	1.04216	5.72777	1.77732
9	ENSG00000136859	medium_COD	ANGPTL2	0.00393314	0.00152672	0.00828729	1017	655	362	ADD	-1.87965	0.785431	5.72717	1.77717
1	ENSG00000159658	medium_COD	EFCAB14	0.00442478	0.000763359	0.0110497	1017	655	362	ADD	-1.9733	0.824639	5.72609	1.7769
8	ENSG00000261678	UTR5	SCRT1	0.000983284	0	0.00276243	1017	655	362	ADD	-4.02982	1.68418	5.72524	1.77669
19	ENSG00000220008	UTR5	LINGO3	0.00147493	0.000763359	0.00276243	1017	655	362	ADD	-2.94139	1.22938	5.72444	1.7765
11	ENSG00000149483	medium_COD	TMEM138	0.00147493	0	0.00414365	1017	655	362	ADD	-3.02904	1.26608	5.72383	1.77634
9	ENSG00000165113	UTR5_CADD	GKAP1	0.00294985	0.00152672	0.00552486	1017	655	362	ADD	-2.89108	1.20896	5.7187	1.77507
20	ENSG00000198053	PROM_CADD	SIRPA	0.00245821	0.00381679	0	1017	655	362	ADD	3.40568	1.42422	5.71815	1.77494
2	ENSG00000116005	PROM	PCYOX1	0.00393314	0.00610687	0	1017	655	362	ADD	2.57311	1.07612	5.7174	1.77475
7	ENSG00000235631	medium_COD	RNF148	0.0019685	0.000763359	0.00415512	1016	655	361	ADD	-2.27058	0.949659	5.71661	1.77456
2	ENSG00000163075	PROM	CFAP221	0.00196657	0.000763359	0.00414365	1017	655	362	ADD	-2.84335	1.18935	5.71528	1.77423
11	ENSG00000137486	PROM	ARRB1	0.00442478	0.00687023	0	1017	655	362	ADD	2.88817	1.20812	5.71508	1.77418
3	ENSG00000068885	PROM_CADD	IFT80	0.000983284	0	0.00276243	1017	655	362	ADD	-3.97012	1.66094	5.71345	1.77378
3	ENSG00000113810	PROM_CADD	SMC4	0.000983284	0	0.00276243	1017	655	362	ADD	-3.97012	1.66094	5.71345	1.77378
1	ENSG00000159455	UTR3	LCE2B	0.000984252	0	0.00276243	1016	654	362	ADD	-3.16134	1.32274	5.71207	1.77343
19	ENSG00000167384	UTR3	ZNF180	0.00344149	0.00534351	0	1017	655	362	ADD	3.38606	1.41698	5.71034	1.77301
11	ENSG00000262406	UTR3	MMP12	0.000986193	0	0.00278552	1014	655	359	ADD	-3.60035	1.50667	5.71021	1.77297
1	ENSG00000162591	UTR5	MEGF6	0.000983284	0	0.00276243	1017	655	362	ADD	-3.96866	1.66091	5.70948	1.77279
17	ENSG00000167258	PROM	CDK12	0.00196657	0	0.00552486	1017	655	362	ADD	-3.34551	1.40052	5.70618	1.77198
7	ENSG00000176532	PROM	PRR15	0.00639135	0.00458015	0.00966851	1017	655	362	ADD	-1.56175	0.65397	5.70308	1.77121
5	ENSG00000248383	UTR5	PCDHAC1	0.00294985	0.00458015	0	1017	655	362	ADD	3.04108	1.27353	5.7021	1.77097
16	ENSG00000140829	UTR3	DHX38	0.000983284	0	0.00276243	1017	655	362	ADD	-4.15824	1.74155	5.70095	1.77068
6	ENSG00000130368	PROM	MAS1	0.00344149	0.00458015	0.00138122	1017	655	362	ADD	2.50442	1.04904	5.69937	1.77029
13	ENSG00000102543	medium_COD	CDADC1	0.00147493	0.000763359	0.00276243	1017	655	362	ADD	-2.71262	1.13647	5.69717	1.76975
17	ENSG00000141562	ENH	NARF	0.000983284	0	0.00276243	1017	655	362	ADD	-4.01681	1.683	5.69628	1.76953
1	ENSG00000117707	UTR5	PROX1	0.00245821	0.000763359	0.00552486	1017	655	362	ADD	-2.60545	1.09168	5.69603	1.76947
17	ENSG00000073605	PROM	GSDMB	0.00442478	0.00229008	0.00828729	1017	655	362	ADD	-2.12227	0.889366	5.69431	1.76904
23	ENSG00000168939	UTR5	SPRY3	0.00196657	0.00305344	0	1017	655	362	ADD	3.36796	1.41139	5.69427	1.76903
19	ENSG00000248098	PROM	BCKDHA	0.00540806	0.00305344	0.00966851	1017	655	362	ADD	-1.66187	0.696546	5.69237	1.76856
7	ENSG00000236609	PROM	ZNF853	0.00442478	0.00152672	0.00966851	1017	655	362	ADD	-2.02564	0.849032	5.69215	1.76851
8	ENSG00000197217	UTR3	ENTPD4	0.0113078	0.0152672	0.00414365	1017	655	362	ADD	1.4341	0.601225	5.68966	1.76789
1	ENSG00000162496	UTR3_CADD	DHRS3	0.000983284	0	0.00276243	1017	655	362	ADD	-4.02747	1.68849	5.68938	1.76782
12	ENSG00000111596	UTR5	CNOT2	0.00294985	0	0.00828729	1017	655	362	ADD	-2.74752	1.15208	5.68748	1.76735
15	ENSG00000188779	medium_COD	SKOR1	0.00786627	0.00534351	0.0124309	1017	655	362	ADD	-1.48773	0.623839	5.68727	1.7673
21	ENSG00000159147	strong_COD	DONSON	0.000983284	0	0.00276243	1017	655	362	ADD	-4.03138	1.69051	5.68685	1.76719
8	ENSG00000066855	PROM	MTFR1	0.00540806	0.00763359	0.00138122	1017	655	362	ADD	2.06392	0.865665	5.68444	1.7666
20	ENSG00000124191	UTR3_CADD	TOX2	0.00196657	0	0.00552486	1017	655	362	ADD	-2.81313	1.17991	5.68431	1.76657
1	ENSG00000171872	pLoF	KLF17	0.000983284	0	0.00276243	1017	655	362	ADD	-3.31785	1.39171	5.68352	1.76637
19	ENSG00000142541	medium_COD	RPL13A	0.00245821	0.000763359	0.00552486	1017	655	362	ADD	-2.45479	1.02971	5.68331	1.76632
17	ENSG00000270765	UTR5	GAS2L2	0.000983284	0	0.00276243	1017	655	362	ADD	-4.01765	1.68543	5.68231	1.76607
5	ENSG00000113302	UTR3	IL12B	0.00196657	0.000763359	0.00414365	1017	655	362	ADD	-2.63839	1.10737	5.67663	1.76466
19	ENSG00000130005	strong_COD	GAMT	0.000983284	0	0.00276243	1017	655	362	ADD	-4.03053	1.69269	5.66984	1.76298
1	ENSG00000163220	PROM	S100A9	0.00344149	0.00229008	0.00552486	1017	655	362	ADD	-2.0083	0.84353	5.66836	1.76262
20	ENSG00000198276	PROM_CADD	UCKL1	0.000983284	0	0.00276243	1017	655	362	ADD	-4.13289	1.73665	5.66351	1.76142
6	ENSG00000119899	UTR3	SLC17A5	0.00639135	0.00763359	0.00414365	1017	655	362	ADD	1.70337	0.715817	5.6626	1.76119
9	ENSG00000135049	UTR3_CADD	AGTPBP1	0.000983284	0	0.00276243	1017	655	362	ADD	-4.14092	1.74024	5.66206	1.76106
3	ENSG00000185313	PROM_CADD	SCN10A	0.000983284	0	0.00276243	1017	655	362	ADD	-4.02923	1.69334	5.6618	1.76099
1	ENSG00000133056	UTR3_CADD	PIK3C2B	0.00147493	0	0.00414365	1017	655	362	ADD	-3.9356	1.65437	5.65918	1.76034
8	ENSG00000197353	medium_COD	LYPD2	0.00147493	0.000763359	0.00276243	1017	655	362	ADD	-3.04356	1.27942	5.65898	1.76029
17	ENSG00000072210	PROM	ALDH3A2	0.00393314	0.00229008	0.00690608	1017	655	362	ADD	-2.20799	0.928174	5.65893	1.76028
2	ENSG00000114988	PROM	LMAN2L	0.00245821	0.000763359	0.00552486	1017	655	362	ADD	-3.13731	1.31886	5.65869	1.76022
1	ENSG00000143815	strong_COD	LBR	0.00196657	0.00152672	0.00276243	1017	655	362	ADD	-2.77629	1.16718	5.65792	1.76003
19	ENSG00000248099	medium_COD	INSL3	0.00196657	0.000763359	0.00414365	1017	655	362	ADD	-2.30251	0.968007	5.65779	1.76
1	ENSG00000121753	UTR5	ADGRB2	0.000983284	0	0.00276243	1017	655	362	ADD	-3.59642	1.5121	5.65694	1.75979
12	ENSG00000037965	UTR3	HOXC8	0.00344149	0.00534351	0	1017	655	362	ADD	3.25972	1.37062	5.65621	1.75961
6	ENSG00000225921	medium_COD	NOL7	0.00344149	0.00152672	0.00690608	1017	655	362	ADD	-2.36715	0.995445	5.65482	1.75926
20	ENSG00000130701	medium_COD	RBBP8NL	0.00540806	0.00839695	0	1017	655	362	ADD	2.49237	1.04811	5.65473	1.75924
19	ENSG00000173581	UTR5	CCDC106	0.00639135	0.00381679	0.0110497	1017	655	362	ADD	-1.65828	0.697383	5.6542	1.75911
5	ENSG00000151876	PROM	FBXO4	0.00294985	0.00152672	0.00552486	1017	655	362	ADD	-2.61062	1.09815	5.6515	1.75844
2	ENSG00000144134	UTR3	RABL2A	0.00245821	0.000763359	0.00552486	1017	655	362	ADD	-3.07157	1.29229	5.64936	1.75791
6	ENSG00000124766	UTR3	SOX4	0.0113078	0.0145038	0.00552486	1017	655	362	ADD	1.27123	0.534863	5.6489	1.7578
7	ENSG00000050344	pLoF	NFE2L3	0.000983284	0.000763359	0.00138122	1017	655	362	ADD	-3.23783	1.36276	5.6451	1.75686
2	ENSG00000150540	medium_COD	HNMT	0.000990099	0	0.00280899	1010	654	356	ADD	-4.03615	1.70062	5.63275	1.7538
2	ENSG00000197713	medium_COD	RPE	0.00147493	0.00229008	0	1017	655	362	ADD	3.17669	1.33866	5.63135	1.75345
11	ENSG00000166441	PROM	RPL27A	0.00639135	0.00381679	0.0110497	1017	655	362	ADD	-1.74756	0.736495	5.63019	1.75316
19	ENSG00000141985	PROM	SH3GL1	0.00442478	0.00229008	0.00828729	1017	655	362	ADD	-1.93564	0.815976	5.62725	1.75243
11	ENSG00000137502	PROM	RAB30	0.00245821	0.00152672	0.00414365	1017	655	362	ADD	-2.58962	1.09265	5.61707	1.74991
11	ENSG00000149582	PROM	TMEM25	0.00294985	0.00152672	0.00552486	1017	655	362	ADD	-2.16101	0.911846	5.61655	1.74978
1	ENSG00000117318	medium_COD	ID3	0.00245821	0.00381679	0	1017	655	362	ADD	3.40191	1.4356	5.61538	1.74949
12	ENSG00000091039	medium_COD	OSBPL8	0.00540806	0.00229008	0.0110497	1017	655	362	ADD	-1.83644	0.774977	5.61534	1.74948
6	ENSG00000112799	UTR5	LY86	0.000983284	0	0.00276243	1017	655	362	ADD	-3.61718	1.5266	5.61423	1.74921
4	ENSG00000198948	PROM_CADD	MFAP3L	0.00294985	0.00152672	0.00552486	1017	655	362	ADD	-2.33214	0.984299	5.61379	1.7491
19	ENSG00000159882	medium_COD	ZNF230	0.00196657	0.00152672	0.00276243	1017	655	362	ADD	-2.54738	1.07543	5.61077	1.74835
17	ENSG00000196169	medium_COD	KIF19	0.0093412	0.0129771	0.00276243	1017	655	362	ADD	1.72476	0.728246	5.60922	1.74797
1	ENSG00000181754	UTR3_CADD	AMIGO1	0.00196657	0	0.00552486	1017	655	362	ADD	-2.78364	1.1754	5.60858	1.74781
14	ENSG00000100749	medium_COD	VRK1	0.00294985	0.00458015	0	1017	655	362	ADD	3.27146	1.38148	5.60782	1.74762
20	ENSG00000124191	UTR3	TOX2	0.00294985	0.000763359	0.00690608	1017	655	362	ADD	-2.45316	1.03594	5.60763	1.74757
12	ENSG00000008405	medium_COD	CRY1	0.00442478	0.00534351	0.00276243	1017	655	362	ADD	2.57898	1.08963	5.60188	1.74615
4	ENSG00000121895	PROM	TMEM156	0.00245821	0.000763359	0.00552486	1017	655	362	ADD	-2.61399	1.10456	5.60052	1.74581
1	ENSG00000154370	medium_COD	TRIM11	0.00196657	0.000763359	0.00414365	1017	655	362	ADD	-2.76399	1.168	5.59994	1.74567
12	ENSG00000110811	UTR3	P3H3	0.00245821	0.00381679	0	1017	655	362	ADD	3.2682	1.38114	5.59938	1.74553
5	ENSG00000113302	PROM	IL12B	0.00344149	0.00534351	0	1017	655	362	ADD	2.74148	1.15919	5.59326	1.74401
9	ENSG00000185863	UTR3	TMEM210	0.000983284	0.000763359	0.00138122	1017	655	362	ADD	-3.26541	1.38101	5.59087	1.74342
5	ENSG00000119048	PROM_CADD	UBE2B	0.00196657	0.00152672	0.00276243	1017	655	362	ADD	-2.58275	1.09239	5.59001	1.74321
20	ENSG00000125872	strong_COD	LRRN4	0.000983284	0	0.00276243	1017	655	362	ADD	-4.02346	1.70192	5.58883	1.74291
12	ENSG00000048540	UTR3_CADD	LMO3	0.00294985	0.00152672	0.00552486	1017	655	362	ADD	-2.1114	0.893408	5.58525	1.74203
6	ENSG00000124788	PROM_CADD	ATXN1	0.00294985	0.00458015	0	1017	655	362	ADD	3.00232	1.27078	5.58178	1.74116
4	ENSG00000150627	pLoF	WDR17	0.00147638	0	0.00415512	1016	655	361	ADD	-3.60752	1.52761	5.57687	1.73995
4	ENSG00000150627	strong_COD	WDR17	0.00147638	0	0.00415512	1016	655	361	ADD	-3.60752	1.52761	5.57687	1.73995
10	ENSG00000148426	pLoF	PROSER2	0.000983284	0	0.00276243	1017	655	362	ADD	-3.65323	1.54711	5.57585	1.73969
10	ENSG00000148426	strong_COD	PROSER2	0.000983284	0	0.00276243	1017	655	362	ADD	-3.65323	1.54711	5.57585	1.73969
5	ENSG00000119048	UTR3_CADD	UBE2B	0.000983284	0	0.00276243	1017	655	362	ADD	-4.02706	1.70565	5.57441	1.73934
2	ENSG00000135636	PROM	DYSF	0.00245821	0.00381679	0	1017	655	362	ADD	3.08837	1.30813	5.57385	1.7392
16	ENSG00000181019	UTR3	NQO1	0.00294985	0.00229008	0.00414365	1017	655	362	ADD	-2.18323	0.924963	5.5712	1.73854
12	ENSG00000139117	PROM	CPNE8	0.00245821	0.00381679	0	1017	655	362	ADD	2.96853	1.25808	5.56763	1.73766
5	ENSG00000168916	medium_COD	ZNF608	0.00540806	0.00763359	0.00138122	1017	655	362	ADD	2.2183	0.940176	5.567	1.7375
8	ENSG00000177257	PROM	DEFB4B	0.000984252	0.000764526	0.00138122	1016	654	362	ADD	-3.34611	1.41819	5.56692	1.73748
19	ENSG00000105647	medium_COD	PIK3R2	0.00786627	0.00458015	0.0138122	1017	655	362	ADD	-1.28382	0.54417	5.56594	1.73724
5	ENSG00000049192	medium_COD	ADAMTS6	0.00589971	0.00839695	0.00138122	1017	655	362	ADD	2.01067	0.852691	5.56028	1.73583
19	ENSG00000142549	UTR3	IGLON5	0.00491642	0.00687023	0.00138122	1017	655	362	ADD	2.63916	1.11948	5.55773	1.7352
16	ENSG00000168488	PROM	ATXN2L	0.00737463	0.00458015	0.0124309	1017	655	362	ADD	-1.47439	0.625525	5.55568	1.73469
15	ENSG00000234438	UTR3	KBTBD13	0.00196657	0	0.00552486	1017	655	362	ADD	-3.57114	1.51523	5.55462	1.73443
8	ENSG00000164683	UTR3_CADD	HEY1	0.00245821	0.000763359	0.00552486	1017	655	362	ADD	-2.10891	0.894832	5.55436	1.73436
17	ENSG00000132510	PROM_CADD	KDM6B	0.00147493	0	0.00414365	1017	655	362	ADD	-4.15404	1.76263	5.55415	1.73431
2	ENSG00000115665	medium_COD	SLC5A7	0.00196657	0.000763359	0.00414365	1017	655	362	ADD	-2.81578	1.19538	5.54859	1.73293
7	ENSG00000179562	UTR3_CADD	GCC1	0.00196657	0.000763359	0.00414365	1017	655	362	ADD	-2.5748	1.09331	5.54625	1.73235
12	ENSG00000198056	PROM	PRIM1	0.00294985	0.00229008	0.00414365	1017	655	362	ADD	-2.14245	0.909794	5.54542	1.73215
13	ENSG00000139656	PROM	SMIM2	0.00344149	0.00534351	0	1017	655	362	ADD	3.03044	1.28722	5.54254	1.73143
19	ENSG00000132003	medium_COD	ZSWIM4	0.00393314	0.00229008	0.00690608	1017	655	362	ADD	-1.72061	0.730876	5.54212	1.73133
15	ENSG00000140406	UTR3	TLNRD1	0.00589971	0.00839695	0.00138122	1017	655	362	ADD	2.07196	0.880213	5.54097	1.73104
7	ENSG00000189077	PROM	TMEM120A	0.00442478	0.00229008	0.00828729	1017	655	362	ADD	-1.84489	0.78417	5.53505	1.72957
9	ENSG00000136810	UTR3	TXN	0.00196657	0.00305344	0	1017	655	362	ADD	3.29316	1.39991	5.5338	1.72926
12	ENSG00000060138	PROM_CADD	YBX3	0.000983284	0	0.00276243	1017	655	362	ADD	-3.96479	1.68551	5.53318	1.72911
2	ENSG00000158552	PROM	ZFAND2B	0.00442478	0.00687023	0	1017	655	362	ADD	2.74187	1.16599	5.52975	1.72826
11	ENSG00000110427	UTR3	KIAA1549L	0.0162242	0.021374	0.00690608	1017	655	362	ADD	1.25677	0.534487	5.52886	1.72803
4	ENSG00000169676	UTR3	DRD5	0.00196657	0	0.00552486	1017	655	362	ADD	-2.70528	1.15063	5.52783	1.72778
7	ENSG00000106009	medium_COD	BRAT1	0.0103245	0.0129771	0.00552486	1017	655	362	ADD	1.34139	0.570573	5.52698	1.72757
1	ENSG00000143155	PROM	TIPRL	0.00344149	0.00534351	0	1017	655	362	ADD	3.35846	1.42869	5.5259	1.7273
6	ENSG00000111802	PROM	TDP2	0.00147493	0.000763359	0.00276243	1017	655	362	ADD	-3.07709	1.30903	5.52559	1.72722
6	ENSG00000188107	PROM	EYS	0.00294985	0.00152672	0.00552486	1017	655	362	ADD	-2.13425	0.908091	5.52375	1.72677
12	ENSG00000067798	PROM	NAV3	0.00540806	0.00381679	0.00828729	1017	655	362	ADD	-1.75886	0.74844	5.52265	1.72649
19	ENSG00000243207	medium_COD	PPAN-P2RY11	0.00884956	0.0122137	0.00276243	1017	655	362	ADD	1.61363	0.686658	5.52238	1.72643
14	ENSG00000073712	PROM	FERMT2	0.00196657	0.000763359	0.00414365	1017	655	362	ADD	-2.58659	1.10102	5.51902	1.72559
16	ENSG00000184857	medium_COD	TMEM186	0.00294985	0.00152672	0.00552486	1017	655	362	ADD	-2.42155	1.03101	5.51643	1.72495
16	ENSG00000166676	PROM	TVP23A	0.00245821	0.00381679	0	1017	655	362	ADD	2.67013	1.13702	5.51478	1.72454
7	ENSG00000106123	PROM_CADD	EPHB6	0.000983284	0.000763359	0.00138122	1017	655	362	ADD	-3.26863	1.39211	5.51297	1.72409
9	ENSG00000197816	medium_COD	CCDC180	0.0122911	0.0145038	0.00828729	1017	655	362	ADD	1.24592	0.530667	5.51231	1.72393
14	ENSG00000176219	PROM	OR11H6	0.00393314	0.00610687	0	1017	655	362	ADD	2.91041	1.23967	5.51188	1.72382
18	ENSG00000141646	PROM	SMAD4	0.00491642	0.00229008	0.00966851	1017	655	362	ADD	-2.19695	0.935775	5.51187	1.72382
12	ENSG00000135414	PROM	GDF11	0.00147493	0	0.00414365	1017	655	362	ADD	-3.13646	1.33611	5.51057	1.72349
3	ENSG00000134107	UTR3	BHLHE40	0.00442478	0.00381679	0.00552486	1017	655	362	ADD	-1.92569	0.820456	5.50884	1.72307
22	ENSG00000100321	PROM	SYNGR1	0.00147493	0.000763359	0.00276243	1017	655	362	ADD	-3.30626	1.40882	5.50761	1.72276
15	ENSG00000138622	medium_COD	HCN4	0.00737463	0.010687	0.00138122	1017	655	362	ADD	1.89948	0.809452	5.50665	1.72252
19	ENSG00000130165	PROM	ELOF1	0.00245821	0.000763359	0.00552486	1017	655	362	ADD	-2.40835	1.02637	5.50591	1.72234
21	ENSG00000154736	UTR3	ADAMTS5	0.0167158	0.0129771	0.0234807	1017	655	362	ADD	-1.0423	0.444202	5.50588	1.72233
7	ENSG00000001629	PROM	ANKIB1	0.00393314	0.00610687	0	1017	655	362	ADD	3.26169	1.3902	5.50467	1.72203
1	ENSG00000116984	medium_COD	MTR	0.00294985	0.00152672	0.00552486	1017	655	362	ADD	-2.30931	0.984328	5.50406	1.72188
15	ENSG00000166922	PROM	SCG5	0.00344149	0.00152672	0.00690608	1017	655	362	ADD	-2.02815	0.864605	5.50256	1.72151
1	ENSG00000203859	UTR5	HSD3B2	0.000983284	0.00152672	0	1017	655	362	ADD	3.16721	1.35021	5.50239	1.72146
6	ENSG00000156564	PROM	LRFN2	0.00393314	0.00152672	0.00828729	1017	655	362	ADD	-2.06482	0.880563	5.49849	1.72049
6	ENSG00000164430	medium_COD	CGAS	0.00540806	0.00381679	0.00828729	1017	655	362	ADD	-1.64277	0.700581	5.49838	1.72047
19	ENSG00000130669	UTR5	PAK4	0.000983284	0	0.00276243	1017	655	362	ADD	-3.77495	1.61024	5.49593	1.71986
19	ENSG00000130669	UTR5_CADD	PAK4	0.000983284	0	0.00276243	1017	655	362	ADD	-3.77495	1.61024	5.49593	1.71986
11	ENSG00000149150	UTR5	SLC43A1	0.000983284	0	0.00276243	1017	655	362	ADD	-3.14476	1.34168	5.49388	1.71935
2	ENSG00000186487	UTR5	MYT1L	0.00344149	0.00152672	0.00690608	1017	655	362	ADD	-2.2927	0.978318	5.49203	1.71889
1	ENSG00000163873	UTR3_CADD	GRIK3	0.00442478	0.00305344	0.00690608	1017	655	362	ADD	-1.8856	0.804722	5.49047	1.7185
12	ENSG00000184575	UTR3	XPOT	0.0093412	0.00458015	0.0179558	1017	655	362	ADD	-1.26484	0.539858	5.48924	1.7182
19	ENSG00000176024	pLoF	ZNF613	0.000983284	0	0.00276243	1017	655	362	ADD	-3.26388	1.39347	5.48623	1.71745
19	ENSG00000176024	strong_COD	ZNF613	0.000983284	0	0.00276243	1017	655	362	ADD	-3.26388	1.39347	5.48623	1.71745
3	ENSG00000160791	PROM	CCR5	0.00245821	0.00152672	0.00414365	1017	655	362	ADD	-2.6489	1.131	5.48539	1.71724
19	ENSG00000105281	PROM	SLC1A5	0.00294985	0.00458015	0	1017	655	362	ADD	2.71785	1.16048	5.48497	1.71714
8	ENSG00000156103	PROM	MMP16	0.00344149	0.00534351	0	1017	655	362	ADD	2.67035	1.14084	5.47877	1.7156
8	ENSG00000147606	pLoF	SLC26A7	0.00147493	0.000763359	0.00276243	1017	655	362	ADD	-2.69145	1.15015	5.47601	1.71491
8	ENSG00000147606	strong_COD	SLC26A7	0.00147493	0.000763359	0.00276243	1017	655	362	ADD	-2.69145	1.15015	5.47601	1.71491
3	ENSG00000180044	UTR5_CADD	C3orf80	0.000983284	0	0.00276243	1017	655	362	ADD	-3.05908	1.30764	5.47279	1.71411
15	ENSG00000176371	UTR5_CADD	ZSCAN2	0.000983284	0	0.00276243	1017	655	362	ADD	-3.02695	1.29423	5.46999	1.71342
3	ENSG00000090402	PROM_CADD	SI	0.0004995	0	0.00144509	1001	655	346	ADD	-3.62332	1.54948	5.46817	1.71296
1	ENSG00000162599	PROM	NFIA	0.00442478	0.000763359	0.0110497	1017	655	362	ADD	-1.96578	0.840681	5.46773	1.71285
12	ENSG00000256436	medium_COD	TAS2R31	0.00442478	0.00687023	0	1017	655	362	ADD	2.68334	1.14757	5.46759	1.71282
16	ENSG00000217930	UTR5_CADD	PAM16	0.000983284	0	0.00276243	1017	655	362	ADD	-3.01326	1.28871	5.46719	1.71272
14	ENSG00000071537	UTR3	SEL1L	0.013766	0.010687	0.019337	1017	655	362	ADD	-1.09364	0.467767	5.46623	1.71248
17	ENSG00000108448	PROM	TRIM16L	0.00294985	0.00458015	0	1017	655	362	ADD	3.37385	1.44333	5.46409	1.71195
12	ENSG00000080371	PROM	RAB21	0.00196657	0.000763359	0.00414365	1017	655	362	ADD	-2.23443	0.956192	5.46062	1.71109
4	ENSG00000163624	UTR3	CDS1	0.00688299	0.00458015	0.0110497	1017	655	362	ADD	-1.46227	0.62578	5.46021	1.71099
9	ENSG00000196597	UTR3	ZNF782	0.00540806	0.00305344	0.00966851	1017	655	362	ADD	-1.90384	0.814751	5.46023	1.71099
4	ENSG00000170871	medium_COD	KIAA0232	0.00786627	0.010687	0.00276243	1017	655	362	ADD	2.04367	0.874691	5.45897	1.71068
5	ENSG00000253485	PROM	PCDHGA5	0.00294985	0.00229008	0.00414365	1017	655	362	ADD	-2.37942	1.01846	5.45827	1.7105
6	ENSG00000181315	PROM	ZNF322	0.00344149	0.00534351	0	1017	655	362	ADD	2.64151	1.13094	5.45538	1.70978
5	ENSG00000132570	PROM_CADD	PCBD2	0.00147493	0	0.00414365	1017	655	362	ADD	-3.5765	1.53131	5.45492	1.70967
18	ENSG00000101596	UTR5_CADD	SMCHD1	0.00196657	0.000763359	0.00414365	1017	655	362	ADD	-3.65278	1.5643	5.45261	1.70909
2	ENSG00000115295	medium_COD	CLIP4	0.00589971	0.00381679	0.00966851	1017	655	362	ADD	-1.6719	0.716062	5.45156	1.70883
3	ENSG00000168237	PROM	GLYCTK	0.00344149	0.00229008	0.00552486	1017	655	362	ADD	-2.22934	0.955092	5.44831	1.70803
10	ENSG00000256574	UTR5	OR13A1	0.000983284	0	0.00276243	1017	655	362	ADD	-3.05326	1.30808	5.44826	1.70801
16	ENSG00000152910	PROM	CNTNAP4	0.00196657	0.000763359	0.00414365	1017	655	362	ADD	-3.2121	1.37627	5.44715	1.70774
18	ENSG00000198795	medium_COD	ZNF521	0.00540806	0.00229008	0.0110497	1017	655	362	ADD	-1.86317	0.798443	5.44527	1.70727
19	ENSG00000183850	UTR3	ZNF730	0.00247525	0.00381679	0	1010	655	355	ADD	2.68704	1.1515	5.44524	1.70726
11	ENSG00000080854	medium_COD	IGSF9B	0.00737463	0.00992366	0.00276243	1017	655	362	ADD	1.96389	0.841648	5.44469	1.70713
7	ENSG00000146802	UTR3	TMEM168	0.00835792	0.00458015	0.0151934	1017	655	362	ADD	-1.47706	0.633053	5.44398	1.70695
4	ENSG00000151623	PROM	NR3C2	0.00344149	0.00534351	0	1017	655	362	ADD	3.24521	1.39088	5.44385	1.70692
4	ENSG00000164056	UTR3	SPRY1	0.00344149	0.00229008	0.00552486	1017	655	362	ADD	-2.09937	0.900253	5.43811	1.70549
1	ENSG00000143032	PROM_CADD	BARHL2	0.00148221	0	0.00416667	1012	652	360	ADD	-3.7689	1.61624	5.43773	1.7054
22	ENSG00000100078	UTR3	PLA2G3	0.00393314	0.00229008	0.00690608	1017	655	362	ADD	-1.82151	0.781187	5.43689	1.70519
13	ENSG00000136147	PROM	PHF11	0.00344149	0.00229008	0.00552486	1017	655	362	ADD	-2.02305	0.867797	5.4347	1.70464
4	ENSG00000170180	UTR3	GYPA	0.00393701	0.00152672	0.00831025	1016	655	361	ADD	-2.17757	0.934093	5.43458	1.70461
10	ENSG00000108179	PROM	PPIF	0.00344149	0.00534351	0	1017	655	362	ADD	2.88458	1.23744	5.43394	1.70445
15	ENSG00000171763	medium_COD	SPATA5L1	0.00540806	0.00381679	0.00828729	1017	655	362	ADD	-1.71343	0.73515	5.43229	1.70404
3	ENSG00000173200	UTR3	PARP15	0.0132743	0.010687	0.0179558	1017	655	362	ADD	-1.0745	0.461068	5.43107	1.70374
11	ENSG00000167987	medium_COD	VPS37C	0.00294985	0.00458015	0	1017	655	362	ADD	2.7955	1.19991	5.42775	1.70291
13	ENSG00000132932	UTR5	ATP8A2	0.00196657	0.00305344	0	1017	655	362	ADD	3.31421	1.42309	5.42372	1.70191
1	ENSG00000117318	strong_COD	ID3	0.00147493	0.00229008	0	1017	655	362	ADD	3.39673	1.45857	5.42335	1.70182
5	ENSG00000240184	PROM	PCDHGC3	0.00196657	0.000763359	0.00414365	1017	655	362	ADD	-2.34966	1.00899	5.42292	1.70171
5	ENSG00000240184	PROM_CADD	PCDHGC3	0.00196657	0.000763359	0.00414365	1017	655	362	ADD	-2.34966	1.00899	5.42292	1.70171
6	ENSG00000156711	PROM	MAPK13	0.00491642	0.00381679	0.00690608	1017	655	362	ADD	-1.65008	0.708622	5.42229	1.70155
6	ENSG00000135535	UTR3	CD164	0.00589971	0.00381679	0.00966851	1017	655	362	ADD	-1.52249	0.653834	5.4222	1.70153
23	ENSG00000147100	PROM	SLC16A2	0.0019685	0	0.00552486	1016	654	362	ADD	-2.96925	1.27537	5.4203	1.70106
4	ENSG00000151623	PROM_CADD	NR3C2	0.00245821	0.00381679	0	1017	655	362	ADD	3.24415	1.39361	5.41903	1.70074
11	ENSG00000124900	UTR5	TRIM51	0.000494071	0	0.00139665	1012	654	358	ADD	-3.6033	1.54826	5.4164	1.70009
19	ENSG00000099840	PROM	IZUMO4	0.00294985	0.00458015	0	1017	655	362	ADD	2.82694	1.21478	5.4155	1.69987
19	ENSG00000088247	UTR5_CADD	KHSRP	0.000497512	0	0.00140845	1005	650	355	ADD	-3.60224	1.54822	5.41352	1.69938
1	ENSG00000085433	medium_COD	WDR47	0.00294985	0.00458015	0	1017	655	362	ADD	3.37191	1.44928	5.41316	1.69928
2	ENSG00000144452	UTR3_CADD	ABCA12	0.00049456	0	0.00140056	1011	654	357	ADD	-3.60147	1.54817	5.41156	1.69889
12	ENSG00000170465	PROM	KRT6C	0.00344149	0.00534351	0	1017	655	362	ADD	3.21246	1.38106	5.4107	1.69867
6	ENSG00000137198	UTR5	GMPR	0.000505561	0	0.00142857	989	639	350	ADD	-3.60073	1.54814	5.40956	1.69839
1	ENSG00000126698	UTR3_CADD	DNAJC8	0.000491642	0	0.00138122	1017	655	362	ADD	-3.59921	1.54803	5.40571	1.69743
1	ENSG00000121753	UTR5_CADD	ADGRB2	0.000491642	0	0.00138122	1017	655	362	ADD	-3.59921	1.54803	5.40571	1.69743
1	ENSG00000142875	PROM_CADD	PRKACB	0.000491642	0	0.00138122	1017	655	362	ADD	-3.59921	1.54803	5.40571	1.69743
1	ENSG00000121454	ENH	LHX4	0.000491642	0	0.00138122	1017	655	362	ADD	-3.59921	1.54803	5.40571	1.69743
2	ENSG00000068654	ENH	POLR1A	0.000491642	0	0.00138122	1017	655	362	ADD	-3.59921	1.54803	5.40571	1.69743
2	ENSG00000132313	ENH	MRPL35	0.000491642	0	0.00138122	1017	655	362	ADD	-3.59921	1.54803	5.40571	1.69743
2	ENSG00000237524	UTR5	TEX51	0.000491642	0	0.00138122	1017	655	362	ADD	-3.59921	1.54803	5.40571	1.69743
2	ENSG00000237524	UTR5_CADD	TEX51	0.000491642	0	0.00138122	1017	655	362	ADD	-3.59921	1.54803	5.40571	1.69743
3	ENSG00000164049	UTR5_CADD	FBXW12	0.000491642	0	0.00138122	1017	655	362	ADD	-3.59921	1.54803	5.40571	1.69743
3	ENSG00000058063	strong_COD	ATP11B	0.000491642	0	0.00138122	1017	655	362	ADD	-3.59921	1.54803	5.40571	1.69743
3	ENSG00000114867	UTR5_CADD	EIF4G1	0.000491642	0	0.00138122	1017	655	362	ADD	-3.59921	1.54803	5.40571	1.69743
5	ENSG00000113583	medium_COD	C5orf15	0.000491642	0	0.00138122	1017	655	362	ADD	-3.59921	1.54803	5.40571	1.69743
7	ENSG00000154678	ENH	PDE1C	0.000491642	0	0.00138122	1017	655	362	ADD	-3.59921	1.54803	5.40571	1.69743
11	ENSG00000174775	UTR3_CADD	HRAS	0.000491642	0	0.00138122	1017	655	362	ADD	-3.59921	1.54803	5.40571	1.69743
11	ENSG00000182919	UTR3_CADD	C11orf54	0.000491642	0	0.00138122	1017	655	362	ADD	-3.59921	1.54803	5.40571	1.69743
14	ENSG00000129484	UTR3	PARP2	0.000491642	0	0.00138122	1017	655	362	ADD	-3.59921	1.54803	5.40571	1.69743
14	ENSG00000156381	UTR3_CADD	ANKRD9	0.000491642	0	0.00138122	1017	655	362	ADD	-3.59921	1.54803	5.40571	1.69743
17	ENSG00000005882	UTR5	PDK2	0.000491642	0	0.00138122	1017	655	362	ADD	-3.59921	1.54803	5.40571	1.69743
17	ENSG00000005882	UTR5_CADD	PDK2	0.000491642	0	0.00138122	1017	655	362	ADD	-3.59921	1.54803	5.40571	1.69743
18	ENSG00000187323	pLoF	DCC	0.000491642	0	0.00138122	1017	655	362	ADD	-3.59921	1.54803	5.40571	1.69743
18	ENSG00000187323	strong_COD	DCC	0.000491642	0	0.00138122	1017	655	362	ADD	-3.59921	1.54803	5.40571	1.69743
19	ENSG00000119559	UTR5	C19orf25	0.000491642	0	0.00138122	1017	655	362	ADD	-3.59921	1.54803	5.40571	1.69743
19	ENSG00000105298	UTR5	CACTIN	0.000491642	0	0.00138122	1017	655	362	ADD	-3.59921	1.54803	5.40571	1.69743
19	ENSG00000105298	UTR5_CADD	CACTIN	0.000491642	0	0.00138122	1017	655	362	ADD	-3.59921	1.54803	5.40571	1.69743
19	ENSG00000104812	ENH	GYS1	0.000491642	0	0.00138122	1017	655	362	ADD	-3.59921	1.54803	5.40571	1.69743
19	ENSG00000104818	ENH	CGB2	0.000491642	0	0.00138122	1017	655	362	ADD	-3.59921	1.54803	5.40571	1.69743
19	ENSG00000189052	ENH	CGB5	0.000491642	0	0.00138122	1017	655	362	ADD	-3.59921	1.54803	5.40571	1.69743
7	ENSG00000188050	medium_COD	RNF133	0.000983284	0	0.00276243	1017	655	362	ADD	-3.59921	1.54809	5.40532	1.69734
3	ENSG00000163684	medium_COD	RPP14	0.00245821	0.000763359	0.00552486	1017	655	362	ADD	-2.68816	1.15625	5.40517	1.6973
21	ENSG00000249209	PROM	NA	0.00344149	0.00152672	0.00690608	1017	655	362	ADD	-2.05749	0.885126	5.4034	1.69686
4	ENSG00000237765	medium_COD	FAM200B	0.00491642	0.00381679	0.00690608	1017	655	362	ADD	-1.67537	0.720867	5.40144	1.69637
19	ENSG00000104833	medium_COD	TUBB4A	0.000492611	0	0.00138122	1015	653	362	ADD	-3.59745	1.54795	5.40106	1.69627
15	ENSG00000140386	medium_COD	SCAPER	0.00688299	0.00305344	0.0138122	1017	655	362	ADD	-1.50109	0.645907	5.40102	1.69626
3	ENSG00000114200	PROM	BCHE	0.00197044	0.000763359	0.00416667	1015	655	360	ADD	-2.70776	1.16517	5.40061	1.69616
12	ENSG00000134531	UTR3	EMP1	0.00884956	0.00458015	0.0165746	1017	655	362	ADD	-1.41352	0.60834	5.39897	1.69575
16	ENSG00000070761	medium_COD	CFAP20	0.000983284	0	0.00276243	1017	655	362	ADD	-3.87446	1.66758	5.39822	1.69557
9	ENSG00000119328	PROM	ABITRAM	0.00196657	0.00305344	0	1017	655	362	ADD	3.00815	1.29485	5.39714	1.6953
13	ENSG00000139514	PROM	SLC7A1	0.00344149	0.00229008	0.00552486	1017	655	362	ADD	-2.2658	0.975443	5.39562	1.69492
19	ENSG00000079385	UTR3	CEACAM1	0.00393314	0.00152672	0.00828729	1017	655	362	ADD	-2.13627	0.919678	5.39561	1.69492
8	ENSG00000147408	ENH	CSGALNACT1	0.000492126	0	0.00138504	1016	655	361	ADD	-3.6499	1.57134	5.3954	1.69487
16	ENSG00000103241	UTR3	FOXF1	0.013766	0.00916031	0.0220994	1017	655	362	ADD	-1.08299	0.4663	5.39411	1.69455
1	ENSG00000127054	pLoF	INTS11	0.000983284	0	0.00276243	1017	655	362	ADD	-3.93633	1.69489	5.39387	1.69448
6	ENSG00000153303	UTR3	FRMD1	0.013766	0.0175573	0.00690608	1017	655	362	ADD	1.29474	0.557495	5.39368	1.69444
17	ENSG00000212724	PROM_CADD	KRTAP2-3	0.000496032	0	0.00140845	1008	653	355	ADD	-3.65776	1.57505	5.3931	1.69429
3	ENSG00000283434	UTR5	CSNKA2IP	0.000492611	0	0.00138504	1015	654	361	ADD	-3.64852	1.57126	5.39182	1.69398
3	ENSG00000283434	UTR5_CADD	CSNKA2IP	0.000492611	0	0.00138504	1015	654	361	ADD	-3.64852	1.57126	5.39182	1.69398
1	ENSG00000066135	UTR5	KDM4A	0.000491642	0	0.00138122	1017	655	362	ADD	-3.64813	1.57124	5.39082	1.69373
1	ENSG00000066135	UTR5_CADD	KDM4A	0.000491642	0	0.00138122	1017	655	362	ADD	-3.64813	1.57124	5.39082	1.69373
2	ENSG00000115274	UTR3	INO80B	0.000491642	0	0.00138122	1017	655	362	ADD	-3.64813	1.57124	5.39082	1.69373
3	ENSG00000144554	UTR3_CADD	FANCD2	0.000491642	0	0.00138122	1017	655	362	ADD	-3.64813	1.57124	5.39082	1.69373
3	ENSG00000144597	pLoF	EAF1	0.000491642	0	0.00138122	1017	655	362	ADD	-3.64813	1.57124	5.39082	1.69373
3	ENSG00000144597	strong_COD	EAF1	0.000491642	0	0.00138122	1017	655	362	ADD	-3.64813	1.57124	5.39082	1.69373
6	ENSG00000124490	UTR5	CRISP2	0.000491642	0	0.00138122	1017	655	362	ADD	-3.64813	1.57124	5.39082	1.69373
6	ENSG00000124490	UTR5_CADD	CRISP2	0.000491642	0	0.00138122	1017	655	362	ADD	-3.64813	1.57124	5.39082	1.69373
8	ENSG00000164822	medium_COD	DEFA6	0.000491642	0	0.00138122	1017	655	362	ADD	-3.64813	1.57124	5.39082	1.69373
10	ENSG00000119906	PROM_CADD	SLF2	0.000491642	0	0.00138122	1017	655	362	ADD	-3.64813	1.57124	5.39082	1.69373
12	ENSG00000110934	UTR5	BIN2	0.000491642	0	0.00138122	1017	655	362	ADD	-3.64813	1.57124	5.39082	1.69373
15	ENSG00000196547	UTR5	MAN2A2	0.000491642	0	0.00138122	1017	655	362	ADD	-3.64813	1.57124	5.39082	1.69373
17	ENSG00000197079	pLoF	KRT35	0.000491642	0	0.00138122	1017	655	362	ADD	-3.64813	1.57124	5.39082	1.69373
17	ENSG00000197079	strong_COD	KRT35	0.000491642	0	0.00138122	1017	655	362	ADD	-3.64813	1.57124	5.39082	1.69373
19	ENSG00000180739	PROM_CADD	S1PR5	0.000491642	0	0.00138122	1017	655	362	ADD	-3.64813	1.57124	5.39082	1.69373
19	ENSG00000099203	ENH	TMED1	0.000491642	0	0.00138122	1017	655	362	ADD	-3.64813	1.57124	5.39082	1.69373
19	ENSG00000105497	PROM_CADD	ZNF175	0.000491642	0	0.00138122	1017	655	362	ADD	-3.64813	1.57124	5.39082	1.69373
19	ENSG00000131845	UTR5_CADD	ZNF304	0.000491642	0	0.00138122	1017	655	362	ADD	-3.64813	1.57124	5.39082	1.69373
20	ENSG00000101457	UTR3_CADD	DNTTIP1	0.000491642	0	0.00138122	1017	655	362	ADD	-3.64813	1.57124	5.39082	1.69373
22	ENSG00000172346	PROM_CADD	CSDC2	0.000491642	0	0.00138122	1017	655	362	ADD	-3.64813	1.57124	5.39082	1.69373
14	ENSG00000254656	PROM_CADD	RTL1	0.00344149	0.00534351	0	1017	655	362	ADD	2.535	1.09184	5.39066	1.69369
18	ENSG00000134046	PROM_CADD	MBD2	0.000492126	0	0.00138122	1016	654	362	ADD	-3.64807	1.57124	5.39065	1.69368
7	ENSG00000240583	PROM_CADD	AQP1	0.000492126	0	0.00138122	1016	654	362	ADD	-3.64803	1.57124	5.39055	1.69366
4	ENSG00000196526	PROM_CADD	AFAP1	0.000492126	0	0.00138122	1016	654	362	ADD	-3.648	1.57124	5.39044	1.69363
7	ENSG00000160862	pLoF	AZGP1	0.000492126	0	0.00138122	1016	654	362	ADD	-3.64773	1.57124	5.38965	1.69343
7	ENSG00000160862	strong_COD	AZGP1	0.000492126	0	0.00138122	1016	654	362	ADD	-3.64773	1.57124	5.38965	1.69343
8	ENSG00000147526	UTR3	TACC1	0.0122911	0.0145038	0.00828729	1017	655	362	ADD	1.17462	0.505968	5.38947	1.69339
13	ENSG00000165572	UTR3_CADD	KBTBD6	0.000492126	0	0.00138122	1016	654	362	ADD	-3.64752	1.57121	5.38921	1.69333
1	ENSG00000152763	medium_COD	DNAI4	0.00393314	0.00152672	0.00828729	1017	655	362	ADD	-2.15123	0.92669	5.38893	1.69326
3	ENSG00000180611	PROM_CADD	MB21D2	0.00294985	0.00458015	0	1017	655	362	ADD	3.2266	1.39012	5.38747	1.69289
11	ENSG00000168010	UTR3	ATG16L2	0.00245821	0.000763359	0.00552486	1017	655	362	ADD	-2.90538	1.25194	5.38568	1.69245
2	ENSG00000163083	PROM_CADD	INHBB	0.00196657	0.000763359	0.00414365	1017	655	362	ADD	-2.66097	1.14662	5.38565	1.69244
6	ENSG00000074706	medium_COD	IPCEF1	0.000983284	0	0.00276243	1017	655	362	ADD	-3.93313	1.69493	5.38488	1.69225
11	ENSG00000149548	PROM	CCDC15	0.00344149	0.00229008	0.00552486	1017	655	362	ADD	-2.03634	0.878106	5.37782	1.69049
8	ENSG00000104327	PROM_CADD	CALB1	0.000983284	0.000763359	0.00138122	1017	655	362	ADD	-3.13608	1.35274	5.37461	1.68969
12	ENSG00000151176	medium_COD	PLBD2	0.00245821	0.000763359	0.00552486	1017	655	362	ADD	-2.81688	1.21531	5.37234	1.68912
9	ENSG00000080503	PROM_CADD	SMARCA2	0.000492611	0	0.00138889	1015	655	360	ADD	-3.64903	1.57456	5.37075	1.68873
21	ENSG00000184012	PROM	TMPRSS2	0.00491642	0.00305344	0.00828729	1017	655	362	ADD	-1.5957	0.688681	5.36868	1.68822
8	ENSG00000158669	UTR5_CADD	GPAT4	0.00294985	0.00458015	0	1017	655	362	ADD	2.78955	1.2041	5.36715	1.68783
4	ENSG00000050730	UTR3	TNIP3	0.000493097	0	0.00139276	1014	655	359	ADD	-3.64755	1.57449	5.3669	1.68777
5	ENSG00000039139	UTR3	DNAH5	0.00196657	0.00305344	0	1017	655	362	ADD	2.98382	1.28801	5.36671	1.68772
12	ENSG00000111450	UTR3_CADD	STX2	0.000492611	0	0.00138889	1015	655	360	ADD	-3.64642	1.57439	5.36423	1.68711
17	ENSG00000131477	PROM_CADD	RAMP2	0.00147493	0.00229008	0	1017	655	362	ADD	3.01626	1.3024	5.36351	1.68693
15	ENSG00000166192	PROM	SENP8	0.00540806	0.00763359	0.00138122	1017	655	362	ADD	2.71478	1.17224	5.36338	1.6869
14	ENSG00000126803	UTR5	HSPA2	0.000492126	0	0.00138504	1016	655	361	ADD	-3.64566	1.57435	5.36227	1.68662
10	ENSG00000148843	UTR3	PDCD11	0.00196657	0.000763359	0.00414365	1017	655	362	ADD	-3.02532	1.30684	5.35922	1.68586
1	ENSG00000116752	PROM_CADD	BCAS2	0.000491642	0	0.00138122	1017	655	362	ADD	-3.64421	1.57428	5.35852	1.68569
1	ENSG00000135828	UTR5	RNASEL	0.000491642	0	0.00138122	1017	655	362	ADD	-3.64421	1.57428	5.35852	1.68569
2	ENSG00000135631	strong_COD	RAB11FIP5	0.000491642	0	0.00138122	1017	655	362	ADD	-3.64421	1.57428	5.35852	1.68569
2	ENSG00000119004	PROM_CADD	CYP20A1	0.000491642	0	0.00138122	1017	655	362	ADD	-3.64421	1.57428	5.35852	1.68569
3	ENSG00000168356	UTR5_CADD	SCN11A	0.000491642	0	0.00138122	1017	655	362	ADD	-3.64421	1.57428	5.35852	1.68569
4	ENSG00000109466	PROM_CADD	KLHL2	0.000491642	0	0.00138122	1017	655	362	ADD	-3.64421	1.57428	5.35852	1.68569
5	ENSG00000113248	UTR5_CADD	PCDHB15	0.000491642	0	0.00138122	1017	655	362	ADD	-3.64421	1.57428	5.35852	1.68569
5	ENSG00000164591	pLoF	MYOZ3	0.000491642	0	0.00138122	1017	655	362	ADD	-3.64421	1.57428	5.35852	1.68569
5	ENSG00000164591	strong_COD	MYOZ3	0.000491642	0	0.00138122	1017	655	362	ADD	-3.64421	1.57428	5.35852	1.68569
6	ENSG00000196787	UTR3_CADD	H2AC11	0.000491642	0	0.00138122	1017	655	362	ADD	-3.64421	1.57428	5.35852	1.68569
6	ENSG00000233822	UTR5_CADD	H2BC15	0.000491642	0	0.00138122	1017	655	362	ADD	-3.64421	1.57428	5.35852	1.68569
6	ENSG00000275221	UTR3	H2AC15	0.000491642	0	0.00138122	1017	655	362	ADD	-3.64421	1.57428	5.35852	1.68569
6	ENSG00000275221	UTR3_CADD	H2AC15	0.000491642	0	0.00138122	1017	655	362	ADD	-3.64421	1.57428	5.35852	1.68569
6	ENSG00000135297	UTR5	MTO1	0.000491642	0	0.00138122	1017	655	362	ADD	-3.64421	1.57428	5.35852	1.68569
6	ENSG00000135297	UTR5_CADD	MTO1	0.000491642	0	0.00138122	1017	655	362	ADD	-3.64421	1.57428	5.35852	1.68569
6	ENSG00000178425	strong_COD	NT5DC1	0.000491642	0	0.00138122	1017	655	362	ADD	-3.64421	1.57428	5.35852	1.68569
7	ENSG00000127952	UTR3	STYXL1	0.000491642	0	0.00138122	1017	655	362	ADD	-3.64421	1.57428	5.35852	1.68569
9	ENSG00000198121	medium_COD	LPAR1	0.000491642	0	0.00138122	1017	655	362	ADD	-3.64421	1.57428	5.35852	1.68569
14	ENSG00000100652	PROM_CADD	SLC10A1	0.000491642	0	0.00138122	1017	655	362	ADD	-3.64421	1.57428	5.35852	1.68569
14	ENSG00000119661	PROM_CADD	DNAL1	0.000491642	0	0.00138122	1017	655	362	ADD	-3.64421	1.57428	5.35852	1.68569
15	ENSG00000173867	pLoF	NA	0.000491642	0	0.00138122	1017	655	362	ADD	-3.64421	1.57428	5.35852	1.68569
15	ENSG00000173867	strong_COD	NA	0.000491642	0	0.00138122	1017	655	362	ADD	-3.64421	1.57428	5.35852	1.68569
18	ENSG00000088756	UTR5	ARHGAP28	0.000491642	0	0.00138122	1017	655	362	ADD	-3.64421	1.57428	5.35852	1.68569
18	ENSG00000088756	UTR5_CADD	ARHGAP28	0.000491642	0	0.00138122	1017	655	362	ADD	-3.64421	1.57428	5.35852	1.68569
19	ENSG00000183760	UTR5	ACP7	0.000491642	0	0.00138122	1017	655	362	ADD	-3.64421	1.57428	5.35852	1.68569
21	ENSG00000185808	pLoF	PIGP	0.000491642	0	0.00138122	1017	655	362	ADD	-3.64421	1.57428	5.35852	1.68569
21	ENSG00000185808	strong_COD	PIGP	0.000491642	0	0.00138122	1017	655	362	ADD	-3.64421	1.57428	5.35852	1.68569
21	ENSG00000185808	medium_COD	PIGP	0.000491642	0	0.00138122	1017	655	362	ADD	-3.64421	1.57428	5.35852	1.68569
11	ENSG00000156599	PROM	ZDHHC5	0.00294985	0.00152672	0.00552486	1017	655	362	ADD	-2.07	0.894261	5.35813	1.68559
8	ENSG00000168172	UTR5	HOOK3	0.000493097	0	0.00138504	1014	653	361	ADD	-3.64388	1.57427	5.3576	1.68546
11	ENSG00000159063	PROM	ALG8	0.00442478	0.00305344	0.00690608	1017	655	362	ADD	-1.81213	0.782907	5.35742	1.68541
21	ENSG00000154723	medium_COD	ATP5PF	0.000983284	0	0.00276243	1017	655	362	ADD	-3.59876	1.55492	5.35663	1.68521
22	ENSG00000133454	PROM	MYO18B	0.00491642	0.00687023	0.00138122	1017	655	362	ADD	1.93632	0.836656	5.35625	1.68512
8	ENSG00000169495	medium_COD	HTRA4	0.00491642	0.00305344	0.00828729	1017	655	362	ADD	-1.68549	0.728332	5.35541	1.68491
17	ENSG00000120088	ENH	CRHR1	0.000492126	0	0.00138122	1016	654	362	ADD	-3.64245	1.57418	5.35401	1.68456
22	ENSG00000100319	PROM	ZMAT5	0.00393314	0.00534351	0.00138122	1017	655	362	ADD	2.30547	0.99643	5.35336	1.6844
19	ENSG00000197380	medium_COD	DACT3	0.00540806	0.00305344	0.00966851	1017	655	362	ADD	-1.57632	0.681453	5.35076	1.68375
19	ENSG00000170608	PROM	FOXA3	0.00442478	0.00305344	0.00690608	1017	655	362	ADD	-1.69342	0.732158	5.34955	1.68345
8	ENSG00000169122	UTR5_CADD	FAM110B	0.00245821	0.000763359	0.00552486	1017	655	362	ADD	-2.60122	1.12469	5.34924	1.68337
15	ENSG00000137877	medium_COD	SPTBN5	0.0373648	0.0343511	0.0428177	1017	655	362	ADD	-0.686269	0.296749	5.34823	1.68312
5	ENSG00000164292	PROM_CADD	RHOBTB3	0.00147493	0.000763359	0.00276243	1017	655	362	ADD	-2.86464	1.23887	5.34675	1.68275
19	ENSG00000268696	pLoF	ZNF723	0.000511247	0	0.00143266	978	629	349	ADD	-3.63976	1.57409	5.34672	1.68275
19	ENSG00000268696	strong_COD	ZNF723	0.000511247	0	0.00143266	978	629	349	ADD	-3.63976	1.57409	5.34672	1.68275
23	ENSG00000169306	medium_COD	IL1RAPL1	0.00197044	0.000763359	0.00416667	1015	655	360	ADD	-1.78963	0.774101	5.3448	1.68227
1	ENSG00000143549	PROM	TPM3	0.00344149	0.00534351	0	1017	655	362	ADD	2.77247	1.19925	5.34457	1.68221
13	ENSG00000136147	pLoF	PHF11	0.000983284	0	0.00276243	1017	655	362	ADD	-3.59972	1.55726	5.34339	1.68192
13	ENSG00000136147	strong_COD	PHF11	0.000983284	0	0.00276243	1017	655	362	ADD	-3.59972	1.55726	5.34339	1.68192
15	ENSG00000184984	PROM_CADD	CHRM5	0.000983284	0	0.00276243	1017	655	362	ADD	-3.76324	1.628	5.34339	1.68192
5	ENSG00000164404	medium_COD	GDF9	0.00245821	0.00381679	0	1017	655	362	ADD	3.26546	1.41352	5.33682	1.68028
7	ENSG00000015520	PROM	NPC1L1	0.00196657	0.000763359	0.00414365	1017	655	362	ADD	-2.27008	0.98268	5.33652	1.6802
18	ENSG00000175322	UTR5	ZNF519	0.00147493	0	0.00414365	1017	655	362	ADD	-3.76661	1.63055	5.33622	1.68013
10	ENSG00000165733	UTR3	BMS1	0.0117994	0.00992366	0.0151934	1017	655	362	ADD	-1.1844	0.512731	5.33608	1.68009
2	ENSG00000162924	UTR3_CADD	REL	0.000984252	0.000763359	0.00138504	1016	655	361	ADD	-3.45939	1.49815	5.33197	1.67907
6	ENSG00000232810	medium_COD	TNF	0.00147493	0.000763359	0.00276243	1017	655	362	ADD	-2.5298	1.09566	5.3311	1.67885
22	ENSG00000100109	PROM	TFIP11	0.00491642	0.00229008	0.00966851	1017	655	362	ADD	-1.9252	0.833824	5.33092	1.67881
3	ENSG00000174844	medium_COD	DNAH12	0.0235988	0.0183206	0.0331492	1017	655	362	ADD	-0.827418	0.35841	5.32954	1.67847
21	ENSG00000182871	pLoF	COL18A1	0.000983284	0	0.00276243	1017	655	362	ADD	-3.6127	1.56524	5.32721	1.67788
2	ENSG00000123485	UTR3	HJURP	0.00196657	0.000763359	0.00414365	1017	655	362	ADD	-2.50818	1.08685	5.32575	1.67752
11	ENSG00000254997	PROM	KRTAP5-9	0.00294985	0.00152672	0.00552486	1017	655	362	ADD	-2.36237	1.02382	5.3241	1.67711
2	ENSG00000071054	medium_COD	MAP4K4	0.00393314	0.00610687	0	1017	655	362	ADD	2.60111	1.12762	5.321	1.67634
16	ENSG00000152910	PROM_CADD	CNTNAP4	0.000983284	0.000763359	0.00138122	1017	655	362	ADD	-3.20468	1.38973	5.31754	1.67548
12	ENSG00000047621	PROM	C12orf4	0.00294985	0.000763359	0.00690608	1017	655	362	ADD	-2.72105	1.18009	5.31668	1.67526
11	ENSG00000166016	PROM	ABTB2	0.00196657	0.000763359	0.00414365	1017	655	362	ADD	-3.4176	1.48242	5.31498	1.67484
15	ENSG00000166173	UTR3	LARP6	0.00639135	0.00916031	0.00138122	1017	655	362	ADD	1.8104	0.78549	5.31212	1.67412
6	ENSG00000010818	medium_COD	HIVEP2	0.0108161	0.0145038	0.00414365	1017	655	362	ADD	1.51972	0.659429	5.31115	1.67388
12	ENSG00000127318	UTR3	IL22	0.00197239	0	0.00557103	1014	655	359	ADD	-2.99264	1.29895	5.30791	1.67307
20	ENSG00000125895	medium_COD	TMEM74B	0.00196657	0.000763359	0.00414365	1017	655	362	ADD	-2.43171	1.05572	5.30553	1.67248
5	ENSG00000164220	UTR3	F2RL2	0.00639135	0.00381679	0.0110497	1017	655	362	ADD	-1.48664	0.645426	5.30539	1.67245
1	ENSG00000143858	UTR3	SYT2	0.0162242	0.0129771	0.0220994	1017	655	362	ADD	-1.00065	0.434506	5.30361	1.672
15	ENSG00000128833	UTR3	MYO5C	0.00442478	0.00229008	0.00828729	1017	655	362	ADD	-1.92138	0.834459	5.30172	1.67153
22	ENSG00000177096	UTR3	PHETA2	0.00442478	0.00229008	0.00828729	1017	655	362	ADD	-1.84486	0.801357	5.29997	1.6711
9	ENSG00000230453	UTR3	ANKRD18B	0.00196657	0.00152672	0.00276243	1017	655	362	ADD	-3.02432	1.31373	5.29958	1.671
13	ENSG00000120694	UTR5	HSPH1	0.000983284	0.000763359	0.00138122	1017	655	362	ADD	-3.1898	1.38583	5.29794	1.67059
10	ENSG00000198728	PROM_CADD	LDB1	0.00245821	0.00381679	0	1017	655	362	ADD	2.91223	1.26535	5.29697	1.67035
20	ENSG00000101298	UTR3_CADD	SNPH	0.00196657	0.000763359	0.00414365	1017	655	362	ADD	-3.41487	1.48403	5.29495	1.66984
9	ENSG00000107175	PROM	CREB3	0.00442478	0.00610687	0.00138122	1017	655	362	ADD	2.1211	0.921896	5.29368	1.66953
20	ENSG00000196476	UTR3	C20orf96	0.000983284	0.000763359	0.00138122	1017	655	362	ADD	-3.23131	1.40481	5.2908	1.66881
19	ENSG00000099783	PROM	HNRNPM	0.00294985	0.000763359	0.00690608	1017	655	362	ADD	-2.42327	1.05363	5.28962	1.66851
7	ENSG00000154415	PROM_CADD	PPP1R3A	0.0019685	0	0.00554017	1016	655	361	ADD	-2.90665	1.26384	5.28934	1.66844
20	ENSG00000088899	UTR3	LZTS3	0.00639135	0.00916031	0.00138122	1017	655	362	ADD	1.99335	0.866776	5.28875	1.6683
19	ENSG00000105281	UTR5_CADD	SLC1A5	0.00147493	0.000763359	0.00276243	1017	655	362	ADD	-2.71238	1.17944	5.2887	1.66828
14	ENSG00000100897	UTR5_CADD	DCAF11	0.00344149	0.00534351	0	1017	655	362	ADD	2.75669	1.19909	5.28532	1.66744
23	ENSG00000133135	UTR5	RNF128	0.00102249	0	0.00295858	978	640	338	ADD	-3.82127	1.66216	5.28526	1.66743
16	ENSG00000140832	UTR3	MARVELD3	0.00491642	0.00687023	0.00138122	1017	655	362	ADD	1.9446	0.845979	5.28375	1.66705
8	ENSG00000170961	medium_COD	HAS2	0.00245821	0	0.00690608	1017	655	362	ADD	-2.72111	1.18387	5.28305	1.66688
12	ENSG00000123349	PROM	PFDN5	0.00344149	0.00534351	0	1017	655	362	ADD	2.72486	1.18587	5.27975	1.66605
1	ENSG00000162599	UTR3	NFIA	0.0167158	0.021374	0.00828729	1017	655	362	ADD	1.24017	0.539789	5.27857	1.66576
10	ENSG00000227268	UTR3	KLLN	0.00589971	0.00305344	0.0110497	1017	655	362	ADD	-1.50407	0.654745	5.27704	1.66538
1	ENSG00000159658	UTR3	EFCAB14	0.00835792	0.00381679	0.0165746	1017	655	362	ADD	-1.32208	0.575559	5.27636	1.66521
6	ENSG00000124490	UTR3	CRISP2	0.000983284	0	0.00276243	1017	655	362	ADD	-3.874	1.68719	5.2722	1.66417
10	ENSG00000150593	PROM	PDCD4	0.00245821	0.00305344	0.00138122	1017	655	362	ADD	3.28166	1.42947	5.27035	1.66371
10	ENSG00000120051	medium_COD	CFAP58	0.00491642	0.00687023	0.00138122	1017	655	362	ADD	2.38817	1.04049	5.26811	1.66315
19	ENSG00000196415	PROM	PRTN3	0.00294985	0.00458015	0	1017	655	362	ADD	2.82567	1.2314	5.26558	1.66252
10	ENSG00000165997	PROM_CADD	ARL5B	0.000983284	0.000763359	0.00138122	1017	655	362	ADD	-3.10236	1.35224	5.26349	1.662
6	ENSG00000197283	UTR5	SYNGAP1	0.000985222	0.000765697	0.00138122	1015	653	362	ADD	-3.35112	1.46091	5.26183	1.66158
11	ENSG00000166016	PROM_CADD	ABTB2	0.00147493	0.000763359	0.00276243	1017	655	362	ADD	-3.42223	1.49203	5.26089	1.66135
2	ENSG00000214842	PROM	RAD51AP2	0.00245821	0.00152672	0.00414365	1017	655	362	ADD	-2.76983	1.2077	5.26003	1.66113
1	ENSG00000117625	UTR5	RCOR3	0.00147493	0	0.00414365	1017	655	362	ADD	-2.81081	1.22573	5.25862	1.66078
1	ENSG00000117625	UTR5_CADD	RCOR3	0.00147493	0	0.00414365	1017	655	362	ADD	-2.81081	1.22573	5.25862	1.66078
17	ENSG00000171360	PROM	KRT38	0.00491642	0.00687023	0.00138122	1017	655	362	ADD	2.25247	0.982361	5.25744	1.66049
2	ENSG00000237651	UTR5	C2orf74	0.00147493	0.00229008	0	1017	655	362	ADD	3.38294	1.47543	5.25715	1.66041
3	ENSG00000178732	UTR3	GP5	0.00393314	0.00152672	0.00828729	1017	655	362	ADD	-2.14822	0.936927	5.2571	1.6604
23	ENSG00000183943	PROM	PRKX	0.00147929	0	0.00414365	1014	652	362	ADD	-3.13083	1.36551	5.25692	1.66036
2	ENSG00000115875	PROM	SRSF7	0.00491642	0.00229008	0.00966851	1017	655	362	ADD	-1.60008	0.697953	5.25573	1.66006
12	ENSG00000135424	PROM	ITGA7	0.00344149	0.00152672	0.00690608	1017	655	362	ADD	-2.28187	0.995346	5.25575	1.66006
1	ENSG00000135835	medium_COD	KIAA1614	0.00884956	0.00610687	0.0138122	1017	655	362	ADD	-1.34719	0.587756	5.25372	1.65956
11	ENSG00000183715	PROM_CADD	OPCML	0.00344149	0.00534351	0	1017	655	362	ADD	2.69946	1.17776	5.25342	1.65948
13	ENSG00000204899	PROM	MZT1	0.00491642	0.00381679	0.00690608	1017	655	362	ADD	-1.77596	0.774878	5.25292	1.65936
8	ENSG00000153310	PROM_CADD	CYRIB	0.00344149	0.00152672	0.00690608	1017	655	362	ADD	-1.99632	0.871143	5.25148	1.659
5	ENSG00000112877	medium_COD	CEP72	0.00639135	0.00992366	0	1017	655	362	ADD	2.52054	1.10009	5.2497	1.65855
10	ENSG00000122863	medium_COD	CHST3	0.00344149	0.00229008	0.00552486	1017	655	362	ADD	-1.87854	0.8199	5.24951	1.65851
4	ENSG00000145248	PROM	SLC10A4	0.00245821	0.000763359	0.00552486	1017	655	362	ADD	-2.60954	1.13956	5.24389	1.6571
1	ENSG00000175793	UTR3	SFN	0.00147493	0.000763359	0.00276243	1017	655	362	ADD	-2.86088	1.24937	5.24346	1.657
17	ENSG00000037042	medium_COD	TUBG2	0.00245821	0.000763359	0.00552486	1017	655	362	ADD	-2.38377	1.04108	5.24273	1.65681
7	ENSG00000001626	PROM	CFTR	0.00245821	0.00152672	0.00414365	1017	655	362	ADD	-3.00083	1.31059	5.24267	1.6568
15	ENSG00000137819	medium_COD	PAQR5	0.00147493	0	0.00414365	1017	655	362	ADD	-2.98793	1.30519	5.24071	1.65631
2	ENSG00000064012	PROM	CASP8	0.00245821	0.00152672	0.00414365	1017	655	362	ADD	-2.60127	1.13634	5.24025	1.6562
21	ENSG00000175894	PROM	TSPEAR	0.00344149	0.00152672	0.00690608	1017	655	362	ADD	-1.95813	0.855396	5.24023	1.65619
12	ENSG00000125207	medium_COD	PIWIL1	0.00344149	0.00152672	0.00690608	1017	655	362	ADD	-2.18417	0.954254	5.23897	1.65588
5	ENSG00000131446	PROM	MGAT1	0.00491642	0.00687023	0.00138122	1017	655	362	ADD	3.83469	1.67557	5.23766	1.65555
2	ENSG00000119772	UTR3	DNMT3A	0.0167158	0.0129771	0.0234807	1017	655	362	ADD	-1.01594	0.443971	5.2363	1.65521
4	ENSG00000174227	medium_COD	PIGG	0.00835792	0.00610687	0.0124309	1017	655	362	ADD	-1.31116	0.573016	5.23574	1.65507
1	ENSG00000135837	UTR3_CADD	CEP350	0.00393314	0.00229008	0.00690608	1017	655	362	ADD	-2.35017	1.02715	5.23517	1.65493
1	ENSG00000187961	PROM	KLHL17	0.00344149	0.00152672	0.00690608	1017	655	362	ADD	-2.23926	0.978815	5.2337	1.65456
15	ENSG00000137831	UTR3	UACA	0.0093412	0.00687023	0.0138122	1017	655	362	ADD	-1.39518	0.609867	5.23349	1.65451
17	ENSG00000141316	medium_COD	SPACA3	0.00196657	0.000763359	0.00414365	1017	655	362	ADD	-2.97589	1.30085	5.23337	1.65448
17	ENSG00000154760	PROM	SLFN13	0.00491642	0.00305344	0.00828729	1017	655	362	ADD	-1.64948	0.721059	5.23303	1.65439
8	ENSG00000104635	medium_COD	SLC39A14	0.00245821	0.000763359	0.00552486	1017	655	362	ADD	-2.39785	1.04828	5.23229	1.65421
6	ENSG00000118515	UTR5	SGK1	0.00196657	0.000763359	0.00414365	1017	655	362	ADD	-2.38432	1.04238	5.23207	1.65415
6	ENSG00000118515	UTR5_CADD	SGK1	0.00196657	0.000763359	0.00414365	1017	655	362	ADD	-2.38432	1.04238	5.23207	1.65415
7	ENSG00000106004	UTR3	HOXA5	0.00196657	0.000763359	0.00414365	1017	655	362	ADD	-2.9731	1.29981	5.23192	1.65412
7	ENSG00000106004	UTR3_CADD	HOXA5	0.00196657	0.000763359	0.00414365	1017	655	362	ADD	-2.9731	1.29981	5.23192	1.65412
8	ENSG00000104375	medium_COD	STK3	0.00294985	0.000763359	0.00690608	1017	655	362	ADD	-2.39414	1.04672	5.23164	1.65405
10	ENSG00000156113	PROM	KCNMA1	0.00294985	0.00152672	0.00552486	1017	655	362	ADD	-2.10095	0.918658	5.23028	1.65371
22	ENSG00000205560	medium_COD	CPT1B	0.00688299	0.00458015	0.0110497	1017	655	362	ADD	-1.42012	0.621181	5.22656	1.65278
14	ENSG00000119707	UTR3_CADD	RBM25	0.00196657	0.00152672	0.00276243	1017	655	362	ADD	-2.3679	1.0358	5.2261	1.65266
19	ENSG00000105499	UTR5	PLA2G4C	0.000983284	0	0.00276243	1017	655	362	ADD	-3.36609	1.4725	5.22564	1.65255
14	ENSG00000179933	PROM_CADD	C14orf119	0.00442478	0.00687023	0	1017	655	362	ADD	2.52024	1.10271	5.22356	1.65203
15	ENSG00000103855	UTR3	CD276	0.00393314	0.00610687	0	1017	655	362	ADD	3.36155	1.47081	5.22353	1.65202
15	ENSG00000103811	PROM	CTSH	0.00196657	0.000763359	0.00414365	1017	655	362	ADD	-2.49193	1.09065	5.22036	1.65123
7	ENSG00000003147	medium_COD	ICA1	0.00245821	0.00152672	0.00414365	1017	655	362	ADD	-2.20299	0.964232	5.21989	1.65111
5	ENSG00000146005	PROM	PSD2	0.00491642	0.00305344	0.00828729	1017	655	362	ADD	-1.71789	0.751986	5.21883	1.65085
6	ENSG00000213066	PROM	CEP43	0.00442478	0.00152672	0.00966851	1017	655	362	ADD	-2.01653	0.882781	5.21797	1.65063
5	ENSG00000175766	PROM_CADD	EIF4E1B	0.00196657	0.000763359	0.00414365	1017	655	362	ADD	-2.30222	1.008	5.21642	1.65025
1	ENSG00000143442	PROM_CADD	POGZ	0.000983284	0	0.00276243	1017	655	362	ADD	-2.92504	1.28094	5.2144	1.64974
17	ENSG00000225180	UTR5	PVALEF	0.00393314	0.00305344	0.00552486	1017	655	362	ADD	-2.05271	0.899015	5.21339	1.64949
11	ENSG00000110079	medium_COD	MS4A4A	0.00196657	0.00152672	0.00276243	1017	655	362	ADD	-3.45731	1.51444	5.21165	1.64905
10	ENSG00000213551	PROM	DNAJC9	0.00344149	0.00534351	0	1017	655	362	ADD	2.78834	1.2216	5.20996	1.64863
7	ENSG00000184863	PROM	RBM33	0.00589971	0.00381679	0.00966851	1017	655	362	ADD	-1.51037	0.661733	5.20957	1.64853
11	ENSG00000151116	UTR3	UEVLD	0.00688299	0.00992366	0.00138122	1017	655	362	ADD	2.02088	0.885624	5.20695	1.64788
3	ENSG00000010327	pLoF	STAB1	0.00196657	0	0.00552486	1017	655	362	ADD	-2.86791	1.25684	5.20683	1.64785
3	ENSG00000163637	medium_COD	PRICKLE2	0.00540806	0.00381679	0.00828729	1017	655	362	ADD	-1.89931	0.832465	5.2055	1.64752
16	ENSG00000140948	medium_COD	ZCCHC14	0.00589971	0.00305344	0.0110497	1017	655	362	ADD	-1.58267	0.693748	5.20449	1.64726
23	ENSG00000184905	PROM	TCEAL2	0.00149551	0	0.00424929	1003	650	353	ADD	-3.63477	1.59343	5.20339	1.64699
11	ENSG00000148926	medium_COD	ADM	0.000983284	0	0.00276243	1017	655	362	ADD	-2.97329	1.30351	5.20289	1.64687
20	ENSG00000101280	medium_COD	ANGPT4	0.000983284	0.000763359	0.00138122	1017	655	362	ADD	-3.13613	1.37497	5.20241	1.64675
1	ENSG00000116815	PROM	CD58	0.00147493	0.000763359	0.00276243	1017	655	362	ADD	-3.41357	1.49675	5.2014	1.64649
9	ENSG00000130957	strong_COD	FBP2	0.00147493	0.00229008	0	1017	655	362	ADD	3.39014	1.48662	5.20038	1.64624
23	ENSG00000087842	PROM	PIR	0.00099108	0	0.00278552	1009	650	359	ADD	-3.19683	1.40196	5.19962	1.64605
14	ENSG00000179636	UTR3_CADD	TPPP2	0.000983284	0	0.00276243	1017	655	362	ADD	-2.96248	1.29928	5.19879	1.64584
16	ENSG00000162006	PROM	MSLNL	0.00491642	0.00381679	0.00690608	1017	655	362	ADD	-1.63756	0.718253	5.19805	1.64566
4	ENSG00000186212	UTR3	SOWAHB	0.00245821	0.00381679	0	1017	655	362	ADD	3.35149	1.47008	5.19747	1.64551
4	ENSG00000153147	UTR3	SMARCA5	0.00835792	0.0122137	0.00138122	1017	655	362	ADD	1.8694	0.820139	5.19554	1.64503
10	ENSG00000189319	UTR5	FAM53B	0.000983284	0	0.00276243	1017	655	362	ADD	-3.15884	1.38605	5.19394	1.64463
8	ENSG00000183309	PROM	ZNF623	0.00442478	0.00610687	0.00138122	1017	655	362	ADD	3.4822	1.52828	5.19157	1.64404
11	ENSG00000174871	UTR5	CNIH2	0.0015	0	0.00420168	1000	643	357	ADD	-2.78521	1.22262	5.18957	1.64354
11	ENSG00000174871	UTR5_CADD	CNIH2	0.0015	0	0.00420168	1000	643	357	ADD	-2.78521	1.22262	5.18957	1.64354
4	ENSG00000138792	medium_COD	ENPEP	0.00737463	0.00992366	0.00276243	1017	655	362	ADD	1.53909	0.675731	5.18774	1.64308
21	ENSG00000183570	medium_COD	PCBP3	0.00147493	0.000763359	0.00276243	1017	655	362	ADD	-2.57578	1.13107	5.18613	1.64268
1	ENSG00000132854	medium_COD	KANK4	0.00835792	0.010687	0.00414365	1017	655	362	ADD	1.45859	0.640495	5.18602	1.64265
6	ENSG00000152894	strong_COD	PTPRK	0.000983284	0	0.00276243	1017	655	362	ADD	-2.94852	1.29516	5.1828	1.64184
14	ENSG00000177465	UTR5	ACOT4	0.00147493	0	0.00414365	1017	655	362	ADD	-2.94847	1.29523	5.18202	1.64165
11	ENSG00000235268	PROM	KDM4E	0.00294985	0.00458015	0	1017	655	362	ADD	2.84196	1.24878	5.17923	1.64095
10	ENSG00000120054	medium_COD	CPN1	0.00294985	0.00458015	0	1017	655	362	ADD	2.56701	1.12816	5.17746	1.64051
2	ENSG00000115361	strong_COD	ACADL	0.00245821	0.00381679	0	1017	655	362	ADD	2.88383	1.26746	5.17696	1.64039
5	ENSG00000171421	UTR5	MRPL36	0.000983284	0	0.00276243	1017	655	362	ADD	-3.02854	1.33175	5.17153	1.63903
11	ENSG00000165905	strong_COD	LARGE2	0.00196657	0.00229008	0.00138122	1017	655	362	ADD	4.33393	1.90578	5.17151	1.63902
19	ENSG00000105289	PROM	TJP3	0.00491642	0.00305344	0.00828729	1017	655	362	ADD	-1.78442	0.784676	5.17148	1.63902
19	ENSG00000220008	medium_COD	LINGO3	0.00294985	0.000763359	0.00690608	1017	655	362	ADD	-2.6527	1.16658	5.1707	1.63882
1	ENSG00000133048	medium_COD	CHI3L1	0.00393314	0.00305344	0.00552486	1017	655	362	ADD	-1.83684	0.807915	5.16905	1.63841
1	ENSG00000120333	UTR3	MRPS14	0.00639135	0.00839695	0.00276243	1017	655	362	ADD	1.88806	0.830617	5.16693	1.63788
19	ENSG00000228567	PROM	VN1R4	0.00245821	0.000763359	0.00552486	1017	655	362	ADD	-2.54025	1.11814	5.16135	1.63648
14	ENSG00000226174	medium_COD	TEX22	0.000983284	0	0.00276243	1017	655	362	ADD	-3.648	1.60587	5.16047	1.63626
6	ENSG00000164440	medium_COD	TXLNB	0.00393314	0.00610687	0	1017	655	362	ADD	2.69708	1.18757	5.15789	1.63562
11	ENSG00000187079	medium_COD	TEAD1	0.00147493	0.00229008	0	1017	655	362	ADD	2.80912	1.23745	5.15332	1.63448
20	ENSG00000088899	UTR3_CADD	LZTS3	0.00393314	0.00610687	0	1017	655	362	ADD	2.63628	1.16171	5.14977	1.63359
6	ENSG00000112333	PROM	NR2E1	0.00344149	0.00534351	0	1017	655	362	ADD	2.60512	1.14804	5.1492	1.63344
10	ENSG00000156521	medium_COD	TYSND1	0.00393314	0.00229008	0.00690608	1017	655	362	ADD	-1.91505	0.843962	5.1489	1.63337
19	ENSG00000186300	medium_COD	ZNF555	0.00294985	0.00152672	0.00552486	1017	655	362	ADD	-2.36106	1.0407	5.14709	1.63292
19	ENSG00000125753	PROM_CADD	VASP	0.000983284	0.000763359	0.00138122	1017	655	362	ADD	-3.30424	1.45656	5.14619	1.63269
14	ENSG00000100505	PROM	TRIM9	0.00196657	0.000763359	0.00414365	1017	655	362	ADD	-2.7878	1.229	5.14543	1.6325
12	ENSG00000135392	PROM	DNAJC14	0.00294985	0.000763359	0.00690608	1017	655	362	ADD	-2.82118	1.24385	5.1443	1.63222
16	ENSG00000280789	PROM_CADD	PAGR1	0.00245821	0.00152672	0.00414365	1017	655	362	ADD	-2.24523	0.989956	5.14389	1.63212
14	ENSG00000165355	PROM	FBXO33	0.00196657	0.00305344	0	1017	655	362	ADD	2.97011	1.31004	5.14014	1.63118
1	ENSG00000143450	PROM	OAZ3	0.00344149	0.00229008	0.00552486	1017	655	362	ADD	-2.14521	0.946219	5.13991	1.63112
7	ENSG00000064419	PROM_CADD	TNPO3	0.000983284	0.000763359	0.00138122	1017	655	362	ADD	-3.10165	1.36821	5.13903	1.6309
6	ENSG00000123505	UTR3_CADD	AMD1	0.00196657	0	0.00552486	1017	655	362	ADD	-2.64852	1.16842	5.1382	1.63069
7	ENSG00000160963	UTR3	COL26A1	0.00540806	0.00458015	0.00690608	1017	655	362	ADD	-1.68526	0.743685	5.1352	1.62994
23	ENSG00000012211	UTR3	PRICKLE3	0.00098912	0	0.00277008	1011	650	361	ADD	-3.76915	1.66345	5.13411	1.62967
17	ENSG00000011028	UTR3	MRC2	0.00491642	0.00152672	0.0110497	1017	655	362	ADD	-1.88176	0.83061	5.13257	1.62929
19	ENSG00000181588	PROM	MEX3D	0.00344149	0.00534351	0	1017	655	362	ADD	2.65784	1.17367	5.12822	1.62819
6	ENSG00000204267	PROM	TAP2	0.00393314	0.00152672	0.00828729	1017	655	362	ADD	-1.80949	0.799108	5.12746	1.62801
3	ENSG00000158163	PROM	DZIP1L	0.00294985	0.00381679	0.00138122	1017	655	362	ADD	2.70945	1.19667	5.1264	1.62774
23	ENSG00000179542	medium_COD	SLITRK4	0.00197044	0	0.00555556	1015	655	360	ADD	-1.77917	0.785833	5.12597	1.62763
1	ENSG00000134389	medium_COD	CFHR5	0.00196657	0.000763359	0.00414365	1017	655	362	ADD	-2.41174	1.06538	5.12456	1.62728
1	ENSG00000134186	PROM	PRPF38B	0.00442478	0.00305344	0.00690608	1017	655	362	ADD	-1.77581	0.784813	5.1199	1.62611
1	ENSG00000284824	UTR3	NA	0.00245821	0.00381679	0	1017	655	362	ADD	3.43881	1.51998	5.11846	1.62575
7	ENSG00000153956	UTR3_CADD	CACNA2D1	0.00492126	0.00687023	0.00138504	1016	655	361	ADD	2.09434	0.925968	5.11567	1.62506
6	ENSG00000161904	UTR3_CADD	LEMD2	0.000983284	0	0.00276243	1017	655	362	ADD	-3.76527	1.66525	5.11248	1.62426
4	ENSG00000075539	UTR3_CADD	FRYL	0.00147493	0.00229008	0	1017	655	362	ADD	2.83149	1.25236	5.11178	1.62408
1	ENSG00000143079	UTR5	CTTNBP2NL	0.00196657	0.000763359	0.00414365	1017	655	362	ADD	-3.24238	1.43413	5.11156	1.62403
1	ENSG00000143079	UTR5_CADD	CTTNBP2NL	0.00196657	0.000763359	0.00414365	1017	655	362	ADD	-3.24238	1.43413	5.11156	1.62403
1	ENSG00000119535	medium_COD	CSF3R	0.00491642	0.00763359	0	1017	655	362	ADD	2.50163	1.10654	5.11104	1.6239
19	ENSG00000004777	UTR3	ARHGAP33	0.000983284	0	0.00276243	1017	655	362	ADD	-3.13651	1.38743	5.11059	1.62378
1	ENSG00000162599	medium_COD	NFIA	0.00147493	0	0.00414365	1017	655	362	ADD	-3.25061	1.43793	5.11039	1.62373
5	ENSG00000015479	medium_COD	MATR3	0.00147493	0.000763359	0.00276243	1017	655	362	ADD	-2.47526	1.09501	5.10978	1.62358
1	ENSG00000090020	UTR3	SLC9A1	0.00589971	0.00458015	0.00828729	1017	655	362	ADD	-1.55934	0.689848	5.10946	1.6235
2	ENSG00000152518	medium_COD	ZFP36L2	0.00245821	0.00381679	0	1017	655	362	ADD	3.1857	1.40954	5.10807	1.62315
17	ENSG00000171298	UTR3	GAA	0.00393314	0.00152672	0.00828729	1017	655	362	ADD	-1.89498	0.838573	5.10657	1.62278
23	ENSG00000101974	PROM	ATP11C	0.00393314	0.00152672	0.00828729	1017	655	362	ADD	-1.59052	0.703945	5.10508	1.6224
3	ENSG00000152977	UTR3	ZIC1	0.00786627	0.00534351	0.0124309	1017	655	362	ADD	-1.33301	0.590033	5.10405	1.62215
3	ENSG00000114670	UTR5	NEK11	0.00147493	0.000763359	0.00276243	1017	655	362	ADD	-3.35134	1.48347	5.10361	1.62204
9	ENSG00000188152	medium_COD	NUTM2G	0.00245821	0.00229008	0.00276243	1017	655	362	ADD	-2.64329	1.17043	5.10034	1.62122
7	ENSG00000128510	PROM	CPA4	0.00540806	0.00763359	0.00138122	1017	655	362	ADD	2.28155	1.01091	5.0937	1.61955
10	ENSG00000204147	PROM	ASAH2B	0.00442478	0.00305344	0.00690608	1017	655	362	ADD	-1.92423	0.85259	5.09368	1.61955
1	ENSG00000204478	medium_COD	PRAMEF20	0.00540806	0.00381679	0.00828729	1017	655	362	ADD	-1.46769	0.650381	5.0925	1.61925
17	ENSG00000175866	UTR5	BAIAP2	0.00147493	0	0.00414365	1017	655	362	ADD	-2.73751	1.21321	5.09141	1.61898
11	ENSG00000110042	medium_COD	DTX4	0.00393314	0.00534351	0.00138122	1017	655	362	ADD	2.54724	1.12894	5.09095	1.61887
11	ENSG00000171067	UTR5	C11orf24	0.00147493	0	0.00414365	1017	655	362	ADD	-2.79531	1.23906	5.0895	1.6185
7	ENSG00000198286	UTR3	CARD11	0.00147493	0.000763359	0.00276243	1017	655	362	ADD	-2.89493	1.28347	5.08752	1.61801
5	ENSG00000188573	medium_COD	FBLL1	0.00196657	0.000763359	0.00414365	1017	655	362	ADD	-2.27933	1.01064	5.08648	1.61775
8	ENSG00000205268	UTR3	PDE7A	0.0103245	0.0122137	0.00690608	1017	655	362	ADD	1.51481	0.671665	5.08643	1.61773
1	ENSG00000116984	PROM	MTR	0.00196657	0.000763359	0.00414365	1017	655	362	ADD	-2.58536	1.14653	5.08478	1.61732
1	ENSG00000137936	UTR5_CADD	BCAR3	0.00147493	0.000763359	0.00276243	1017	655	362	ADD	-2.58724	1.14741	5.08431	1.6172
6	ENSG00000137309	UTR3	HMGA1	0.00639135	0.00381679	0.0110497	1017	655	362	ADD	-1.55758	0.690782	5.08417	1.61717
3	ENSG00000181789	medium_COD	COPG1	0.00344149	0.00305344	0.00414365	1017	655	362	ADD	-1.90202	0.843588	5.08357	1.61702
5	ENSG00000086570	PROM	FAT2	0.00393314	0.00305344	0.00552486	1017	655	362	ADD	-1.96241	0.870392	5.08335	1.61696
7	ENSG00000106105	strong_COD	GARS1	0.000983284	0	0.00276243	1017	655	362	ADD	-2.95567	1.31103	5.08264	1.61679
8	ENSG00000172167	medium_COD	MTBP	0.00344149	0.00229008	0.00552486	1017	655	362	ADD	-2.29671	1.01879	5.08212	1.61666
1	ENSG00000171872	medium_COD	KLF17	0.00540806	0.00305344	0.00966851	1017	655	362	ADD	-1.63648	0.726526	5.07364	1.61453
1	ENSG00000196505	PROM	GDAP2	0.00393314	0.00534351	0.00138122	1017	655	362	ADD	2.1554	0.957018	5.07241	1.61422
12	ENSG00000111276	medium_COD	CDKN1B	0.00393314	0.00152672	0.00828729	1017	655	362	ADD	-2.00528	0.890911	5.06621	1.61267
19	ENSG00000167476	medium_COD	JSRP1	0.00196657	0	0.00552486	1017	655	362	ADD	-2.96082	1.31568	5.06431	1.61219
19	ENSG00000011485	medium_COD	PPP5C	0.00245821	0	0.00690608	1017	655	362	ADD	-2.83028	1.25773	5.06386	1.61208
20	ENSG00000158296	medium_COD	SLC13A3	0.00491642	0.00305344	0.00828729	1017	655	362	ADD	-1.73765	0.772264	5.06281	1.61182
12	ENSG00000176894	PROM_CADD	PXMP2	0.000984252	0	0.00276243	1016	654	362	ADD	-3.59489	1.59771	5.06263	1.61177
2	ENSG00000183023	UTR3	SLC8A1	0.0417896	0.0473282	0.031768	1017	655	362	ADD	0.677539	0.301142	5.06204	1.61163
9	ENSG00000196814	PROM_CADD	MVB12B	0.000983284	0.000763359	0.00138122	1017	655	362	ADD	-3.22575	1.43399	5.06024	1.61117
11	ENSG00000221968	medium_COD	FADS3	0.00147493	0.000763359	0.00276243	1017	655	362	ADD	-3.16944	1.40913	5.05897	1.61086
17	ENSG00000070444	UTR3	MNT	0.00983284	0.010687	0.00828729	1017	655	362	ADD	1.35254	0.60141	5.0578	1.61056
5	ENSG00000161013	UTR3	MGAT4B	0.00294985	0.00458015	0	1017	655	362	ADD	2.68214	1.19308	5.05386	1.60958
1	ENSG00000158882	medium_COD	TOMM40L	0.00245821	0.00152672	0.00414365	1017	655	362	ADD	-2.22644	0.990482	5.05277	1.6093
8	ENSG00000132549	PROM	VPS13B	0.00294985	0.00458015	0	1017	655	362	ADD	3.36425	1.49668	5.05265	1.60927
15	ENSG00000137809	PROM	ITGA11	0.00491642	0.00229008	0.00966851	1017	655	362	ADD	-1.60239	0.713083	5.04958	1.6085
4	ENSG00000164089	medium_COD	ETNPPL	0.000983284	0.00152672	0	1017	655	362	ADD	3.46919	1.54426	5.04681	1.60781
3	ENSG00000144596	PROM	GRIP2	0.00196657	0.00305344	0	1017	655	362	ADD	2.98962	1.33094	5.0456	1.6075
14	ENSG00000198554	PROM	WDHD1	0.00245821	0.00381679	0	1017	655	362	ADD	2.6868	1.19631	5.04408	1.60712
1	ENSG00000158488	medium_COD	CD1E	0.00344149	0.00152672	0.00690608	1017	655	362	ADD	-2.22486	0.990648	5.0439	1.60708
6	ENSG00000112514	PROM	CUTA	0.00147493	0.000763359	0.00276243	1017	655	362	ADD	-2.40199	1.06993	5.04001	1.6061
19	ENSG00000083812	PROM	ZNF324	0.00294985	0.00458015	0	1017	655	362	ADD	3.18384	1.41828	5.03943	1.60596
19	ENSG00000185869	PROM	ZNF829	0.00344149	0.00152672	0.00690608	1017	655	362	ADD	-2.05579	0.915953	5.03748	1.60547
6	ENSG00000168994	PROM	PXDC1	0.00589971	0.00305344	0.0110497	1017	655	362	ADD	-1.58311	0.705501	5.03534	1.60493
12	ENSG00000139330	PROM	KERA	0.00346535	0.00229358	0.00561798	1010	654	356	ADD	-2.53572	1.13003	5.03525	1.60491
19	ENSG00000160570	PROM_CADD	DEDD2	0.00147493	0.000763359	0.00276243	1017	655	362	ADD	-3.02886	1.34989	5.03457	1.60474
5	ENSG00000094880	PROM_CADD	CDC23	0.000983284	0.000763359	0.00138122	1017	655	362	ADD	4.29274	1.91367	5.03194	1.60408
3	ENSG00000176542	medium_COD	USF3	0.0093412	0.00610687	0.0151934	1017	655	362	ADD	-1.20795	0.538558	5.03075	1.60378
11	ENSG00000185627	PROM	PSMD13	0.00344149	0.00458015	0.00138122	1017	655	362	ADD	2.85554	1.27316	5.03048	1.60371
3	ENSG00000144649	PROM	GASK1A	0.00442478	0.00610687	0.00138122	1017	655	362	ADD	2.70135	1.20448	5.0299	1.60357
12	ENSG00000171792	UTR3	RHNO1	0.00147493	0	0.00414365	1017	655	362	ADD	-3.63832	1.62234	5.02943	1.60345
3	ENSG00000118855	UTR3	MFSD1	0.00344488	0.00458015	0.00138504	1016	655	361	ADD	3.10842	1.38616	5.0287	1.60327
3	ENSG00000175040	UTR5_CADD	CHST2	0.00491642	0.00687023	0.00138122	1017	655	362	ADD	2.12844	0.949382	5.0262	1.60264
10	ENSG00000171798	UTR3	KNDC1	0.00688299	0.00458015	0.0110497	1017	655	362	ADD	-1.41379	0.63064	5.02581	1.60254
1	ENSG00000143183	PROM	TMCO1	0.00786627	0.00534351	0.0124309	1017	655	362	ADD	-1.48357	0.66186	5.02442	1.60219
2	ENSG00000152154	UTR3_CADD	TMEM178A	0.000983284	0	0.00276243	1017	655	362	ADD	-2.99799	1.33757	5.02376	1.60203
6	ENSG00000111961	medium_COD	SASH1	0.00835792	0.00534351	0.0138122	1017	655	362	ADD	-1.37896	0.615257	5.02333	1.60192
1	ENSG00000143434	PROM_CADD	SEMA6C	0.000983284	0.000763359	0.00138122	1017	655	362	ADD	-3.25566	1.45276	5.02214	1.60162
1	ENSG00000171790	UTR3	SLFNL1	0.00344149	0.00229008	0.00552486	1017	655	362	ADD	-2.18976	0.977153	5.02188	1.60156
19	ENSG00000186529	medium_COD	CYP4F3	0.00393314	0.00152672	0.00828729	1017	655	362	ADD	-2.26434	1.01055	5.02078	1.60128
16	ENSG00000125124	PROM	BBS2	0.00196657	0	0.00552486	1017	655	362	ADD	-2.67551	1.19408	5.02045	1.6012
7	ENSG00000131558	UTR3	EXOC4	0.00245821	0.00381679	0	1017	655	362	ADD	2.95513	1.31892	5.02018	1.60113
5	ENSG00000131495	UTR3_CADD	NDUFA2	0.00147493	0.000763359	0.00276243	1017	655	362	ADD	-2.72525	1.21642	5.01936	1.60092
23	ENSG00000188153	PROM	COL4A5	0.00505561	0.000780031	0.012931	989	641	348	ADD	-1.5517	0.692668	5.01837	1.60068
6	ENSG00000204564	medium_COD	C6orf136	0.00294985	0.00458015	0	1017	655	362	ADD	2.72322	1.21571	5.0177	1.60051
19	ENSG00000213022	medium_COD	KLK9	0.00147493	0.000763359	0.00276243	1017	655	362	ADD	-2.57759	1.15073	5.01742	1.60044
1	ENSG00000162624	UTR3_CADD	LHX8	0.00296443	0.000763359	0.0070028	1012	655	357	ADD	-2.11261	0.943157	5.0173	1.60041
17	ENSG00000132591	medium_COD	ERAL1	0.00245821	0.000763359	0.00552486	1017	655	362	ADD	-2.86846	1.28069	5.01659	1.60023
14	ENSG00000157379	strong_COD	DHRS1	0.00196657	0.00305344	0	1017	655	362	ADD	3.42946	1.53135	5.01533	1.59991
3	ENSG00000090402	PROM	SI	0.00248756	0.000763359	0.00571429	1005	655	350	ADD	-2.47469	1.10506	5.01502	1.59984
2	ENSG00000030419	PROM	IKZF2	0.00344149	0.00534351	0	1017	655	362	ADD	2.94356	1.3145	5.01447	1.5997
17	ENSG00000136450	UTR5	SRSF1	0.00147493	0.00229008	0	1017	655	362	ADD	2.92331	1.30554	5.01379	1.59953
3	ENSG00000176542	UTR3_CADD	USF3	0.00196657	0.00305344	0	1017	655	362	ADD	3.25985	1.45623	5.01114	1.59886
1	ENSG00000183856	PROM_CADD	IQGAP3	0.000983284	0	0.00276243	1017	655	362	ADD	-3.6285	1.62094	5.01096	1.59882
14	ENSG00000054654	PROM	SYNE2	0.00147493	0.00229008	0	1017	655	362	ADD	2.97174	1.32758	5.01072	1.59876
22	ENSG00000075218	medium_COD	GTSE1	0.00786627	0.00458015	0.0138122	1017	655	362	ADD	-1.44849	0.647109	5.01044	1.59869
1	ENSG00000253304	medium_COD	TMEM200B	0.00393314	0.00610687	0	1017	655	362	ADD	2.67273	1.19411	5.00981	1.59853
19	ENSG00000130377	PROM	ACSBG2	0.00491642	0.00305344	0.00828729	1017	655	362	ADD	-1.85265	0.82776	5.00932	1.59841
8	ENSG00000178209	medium_COD	PLEC	0.053589	0.0572519	0.0469613	1017	655	362	ADD	0.589056	0.263198	5.00895	1.59831
19	ENSG00000170909	PROM	OSCAR	0.00491642	0.00687023	0.00138122	1017	655	362	ADD	2.17313	0.971193	5.00678	1.59777
9	ENSG00000070061	UTR5	ELP1	0.000983284	0.00152672	0	1017	655	362	ADD	2.98176	1.33296	5.00392	1.59705
1	ENSG00000065183	UTR3	WDR3	0.0167158	0.0221374	0.00690608	1017	655	362	ADD	1.17913	0.527126	5.00376	1.59701
1	ENSG00000174827	UTR3	PDZK1	0.000985222	0.000763359	0.00138889	1015	655	360	ADD	-3.03679	1.35791	5.00135	1.59641
3	ENSG00000144597	medium_COD	EAF1	0.00196657	0.000763359	0.00414365	1017	655	362	ADD	-2.53247	1.13255	5.00008	1.59609
13	ENSG00000123191	UTR3	ATP7B	0.00688299	0.00381679	0.0124309	1017	655	362	ADD	-1.32308	0.591808	4.99817	1.59561
14	ENSG00000100644	medium_COD	HIF1A	0.00344149	0.00534351	0	1017	655	362	ADD	2.79421	1.24995	4.99726	1.59538
6	ENSG00000124802	PROM	EEF1E1	0.00294985	0	0.00828729	1017	655	362	ADD	-2.71729	1.21578	4.99528	1.59488
19	ENSG00000104881	medium_COD	PPP1R13L	0.00589971	0.00381679	0.00966851	1017	655	362	ADD	-1.6603	0.742941	4.99415	1.5946
16	ENSG00000182685	PROM	BRICD5	0.00589971	0.00839695	0.00138122	1017	655	362	ADD	2.03596	0.911098	4.99353	1.59445
5	ENSG00000145626	PROM	UGT3A1	0.00147493	0	0.00414365	1017	655	362	ADD	-3.10185	1.38816	4.99303	1.59432
17	ENSG00000171345	medium_COD	KRT19	0.00344149	0.00458015	0.00138122	1017	655	362	ADD	2.16488	0.969043	4.99095	1.5938
7	ENSG00000241127	medium_COD	YAE1	0.00344149	0.00534351	0	1017	655	362	ADD	2.54102	1.13753	4.98982	1.59351
11	ENSG00000006071	pLoF	ABCC8	0.00147493	0.00229008	0	1017	655	362	ADD	3.37962	1.51302	4.98939	1.59341
17	ENSG00000006283	UTR5	CACNA1G	0.00196657	0.000763359	0.00414365	1017	655	362	ADD	-2.21888	0.993415	4.98889	1.59328
17	ENSG00000006283	UTR5_CADD	CACNA1G	0.00196657	0.000763359	0.00414365	1017	655	362	ADD	-2.21888	0.993415	4.98889	1.59328
19	ENSG00000197483	medium_COD	ZNF628	0.00688299	0.00534351	0.00966851	1017	655	362	ADD	-1.61504	0.723101	4.98847	1.59317
10	ENSG00000165443	UTR3	PHYHIPL	0.00688299	0.00839695	0.00414365	1017	655	362	ADD	1.52752	0.683992	4.98736	1.59289
6	ENSG00000203727	UTR3	SAMD5	0.0157325	0.010687	0.0248619	1017	655	362	ADD	-0.988035	0.442541	4.98468	1.59222
2	ENSG00000162924	PROM	REL	0.00589971	0.00763359	0.00276243	1017	655	362	ADD	1.70831	0.765302	4.98276	1.59174
20	ENSG00000125875	medium_COD	TBC1D20	0.00147493	0.000763359	0.00276243	1017	655	362	ADD	-2.50369	1.12189	4.98034	1.59113
2	ENSG00000115307	PROM	AUP1	0.00344149	0.00534351	0	1017	655	362	ADD	2.75457	1.2345	4.97883	1.59075
1	ENSG00000204006	PROM	C1orf185	0.00294985	0.00458015	0	1017	655	362	ADD	3.26082	1.46157	4.97752	1.59043
7	ENSG00000164649	PROM	CDCA7L	0.00245821	0.00381679	0	1017	655	362	ADD	2.78415	1.24792	4.97748	1.59042
6	ENSG00000112419	PROM_CADD	PHACTR2	0.00196657	0.000763359	0.00414365	1017	655	362	ADD	-2.87016	1.28649	4.97736	1.59039
19	ENSG00000197808	PROM	ZNF461	0.00442478	0.00610687	0.00138122	1017	655	362	ADD	2.09219	0.937833	4.97683	1.59025
10	ENSG00000151553	UTR3	FHIP2A	0.00884956	0.00687023	0.0124309	1017	655	362	ADD	-1.30516	0.585116	4.97553	1.58993
3	ENSG00000198218	PROM_CADD	QRICH1	0.00147493	0.000763359	0.00276243	1017	655	362	ADD	-2.64723	1.18679	4.97549	1.58992
17	ENSG00000073536	UTR3	NLE1	0.00884956	0.00610687	0.0138122	1017	655	362	ADD	-1.40666	0.630661	4.97495	1.58978
3	ENSG00000157020	medium_COD	SEC13	0.00491642	0.00381679	0.00690608	1017	655	362	ADD	-1.52608	0.684287	4.97367	1.58946
11	ENSG00000149256	UTR3	TENM4	0.013766	0.00992366	0.0207182	1017	655	362	ADD	-1.03075	0.462186	4.9736	1.58944
15	ENSG00000140285	UTR3_CADD	FGF7	0.00294985	0.00152672	0.00552486	1017	655	362	ADD	-2.41126	1.08124	4.97327	1.58936
7	ENSG00000106268	PROM	NUDT1	0.00491642	0.00763359	0	1017	655	362	ADD	2.40075	1.07676	4.9711	1.58881
17	ENSG00000172150	PROM	OR1A2	0.00147493	0	0.00414365	1017	655	362	ADD	-2.88807	1.29538	4.97078	1.58873
2	ENSG00000188011	UTR3	RTP5	0.000983284	0.000763359	0.00138122	1017	655	362	ADD	-3.0324	1.36023	4.96993	1.58852
10	ENSG00000256574	UTR3	OR13A1	0.00540806	0.00763359	0.00138122	1017	655	362	ADD	1.83785	0.824911	4.96373	1.58696
19	ENSG00000187650	medium_COD	VMAC	0.00294985	0.00152672	0.00552486	1017	655	362	ADD	-2.21062	0.992367	4.96231	1.58661
8	ENSG00000160959	PROM	LRRC14	0.00639135	0.00458015	0.00966851	1017	655	362	ADD	-1.47528	0.66258	4.95758	1.58542
1	ENSG00000084628	UTR3_CADD	NKAIN1	0.00245821	0	0.00690608	1017	655	362	ADD	-2.93878	1.32014	4.95559	1.58492
11	ENSG00000150787	strong_COD	PTS	0.00147493	0	0.00414365	1017	655	362	ADD	-2.65066	1.19074	4.95535	1.58486
11	ENSG00000150787	medium_COD	PTS	0.00147493	0	0.00414365	1017	655	362	ADD	-2.65066	1.19074	4.95535	1.58486
11	ENSG00000149256	UTR3_CADD	TENM4	0.00393314	0.00152672	0.00828729	1017	655	362	ADD	-2.06587	0.928311	4.95245	1.58413
4	ENSG00000150628	medium_COD	SPATA4	0.00245821	0.000763359	0.00552486	1017	655	362	ADD	-2.69701	1.21198	4.95196	1.58401
11	ENSG00000137642	medium_COD	SORL1	0.0162242	0.0229008	0.00414365	1017	655	362	ADD	1.23263	0.55401	4.95025	1.58358
13	ENSG00000083520	medium_COD	DIS3	0.00491642	0.00305344	0.00828729	1017	655	362	ADD	-1.80891	0.813239	4.9476	1.58291
8	ENSG00000168487	UTR3	BMP1	0.00344149	0.00152672	0.00690608	1017	655	362	ADD	-1.88896	0.849355	4.94612	1.58254
16	ENSG00000132600	PROM	PRMT7	0.00393314	0.00229008	0.00690608	1017	655	362	ADD	-1.90253	0.855477	4.94594	1.5825
7	ENSG00000106299	UTR3_CADD	WASL	0.00294985	0.00152672	0.00552486	1017	655	362	ADD	-2.25767	1.01537	4.94388	1.58198
8	ENSG00000104375	PROM	STK3	0.00294985	0.00152672	0.00552486	1017	655	362	ADD	-1.97478	0.888177	4.94354	1.58189
10	ENSG00000169813	medium_COD	HNRNPF	0.000983284	0	0.00276243	1017	655	362	ADD	-3.00629	1.35211	4.94352	1.58189
10	ENSG00000178645	PROM	C10orf53	0.00294985	0.00152672	0.00552486	1017	655	362	ADD	-2.04847	0.921551	4.94107	1.58127
4	ENSG00000152208	PROM_CADD	GRID2	0.00196657	0.00305344	0	1017	655	362	ADD	3.4726	1.56244	4.93971	1.58093
8	ENSG00000215372	medium_COD	ZNF705G	0.000983284	0	0.00276243	1017	655	362	ADD	-2.93298	1.31974	4.93902	1.58076
19	ENSG00000189430	medium_COD	NCR1	0.00294985	0.000763359	0.00690608	1017	655	362	ADD	-2.25391	1.01419	4.93889	1.58072
6	ENSG00000034693	UTR5_CADD	PEX3	0.00147493	0	0.00414365	1017	655	362	ADD	-2.64154	1.18872	4.93804	1.58051
6	ENSG00000189007	PROM_CADD	ADAT2	0.00147493	0	0.00414365	1017	655	362	ADD	-2.64154	1.18872	4.93804	1.58051
11	ENSG00000166250	PROM	CLMP	0.00196657	0.00305344	0	1017	655	362	ADD	2.63971	1.1879	4.93805	1.58051
4	ENSG00000163950	UTR5	SLBP	0.00147638	0.00229358	0	1016	654	362	ADD	3.38034	1.5216	4.93537	1.57984
1	ENSG00000163873	medium_COD	GRIK3	0.00589971	0.00839695	0.00138122	1017	655	362	ADD	1.83411	0.825645	4.93473	1.57968
11	ENSG00000184937	PROM	WT1	0.00294985	0	0.00828729	1017	655	362	ADD	-3.35063	1.50841	4.93413	1.57953
8	ENSG00000240694	PROM	PNMA2	0.00294985	0.000763359	0.00690608	1017	655	362	ADD	-2.63955	1.18844	4.93297	1.57924
8	ENSG00000240694	PROM_CADD	PNMA2	0.00294985	0.000763359	0.00690608	1017	655	362	ADD	-2.63955	1.18844	4.93297	1.57924
15	ENSG00000166839	pLoF	ANKDD1A	0.000983284	0	0.00276243	1017	655	362	ADD	-3.08968	1.3912	4.93226	1.57906
15	ENSG00000166839	strong_COD	ANKDD1A	0.000983284	0	0.00276243	1017	655	362	ADD	-3.08968	1.3912	4.93226	1.57906
23	ENSG00000188021	PROM	UBQLN2	0.00149701	0	0.00423729	1002	648	354	ADD	-3.61695	1.62863	4.93218	1.57904
8	ENSG00000155897	PROM_CADD	ADCY8	0.00196657	0.00152672	0.00276243	1017	655	362	ADD	-2.72878	1.22882	4.93131	1.57882
14	ENSG00000165506	medium_COD	DNAAF2	0.00589971	0.00839695	0.00138122	1017	655	362	ADD	1.89323	0.852837	4.92807	1.578
1	ENSG00000086619	PROM	ERO1B	0.00196657	0	0.00552486	1017	655	362	ADD	-2.68171	1.20805	4.92781	1.57794
11	ENSG00000170782	PROM	OR10A4	0.00294985	0.00458015	0	1017	655	362	ADD	2.53858	1.14381	4.92582	1.57744
15	ENSG00000137825	UTR3	ITPKA	0.00147493	0	0.00414365	1017	655	362	ADD	-3.25162	1.46542	4.92349	1.57685
1	ENSG00000162595	PROM	DIRAS3	0.00393314	0.00152672	0.00828729	1017	655	362	ADD	-1.72276	0.776415	4.92338	1.57683
16	ENSG00000261717	PROM	NA	0.00442478	0.00229008	0.00828729	1017	655	362	ADD	-1.68806	0.760783	4.92328	1.5768
16	ENSG00000166822	PROM	TMEM170A	0.00442478	0.00229008	0.00828729	1017	655	362	ADD	-1.68806	0.760783	4.92328	1.5768
7	ENSG00000106603	UTR3	COA1	0.000983284	0	0.00276243	1017	655	362	ADD	-3.57752	1.61245	4.9226	1.57663
11	ENSG00000215182	UTR3	MUC5AC	0.00196657	0.000763359	0.00414365	1017	655	362	ADD	-2.40016	1.08221	4.91882	1.57568
17	ENSG00000180787	PROM	ZFP3	0.00491642	0.00687023	0.00138122	1017	655	362	ADD	1.91351	0.862831	4.91823	1.57553
14	ENSG00000165516	UTR5	KLHDC2	0.00147493	0.00229008	0	1017	655	362	ADD	3.2528	1.4669	4.91715	1.57526
4	ENSG00000163319	UTR3	MRPS18C	0.00589971	0.00916031	0	1017	655	362	ADD	2.28036	1.02867	4.91421	1.57452
1	ENSG00000132694	medium_COD	ARHGEF11	0.013766	0.0114504	0.0179558	1017	655	362	ADD	-0.994042	0.448478	4.91278	1.57416
19	ENSG00000189013	UTR3	KIR2DL4	0.00245821	0.00305344	0.00138122	1017	655	362	ADD	2.34076	1.05608	4.91264	1.57413
22	ENSG00000183172	PROM	SMDT1	0.00344149	0.00152672	0.00690608	1017	655	362	ADD	-1.84103	0.830883	4.90953	1.57334
2	ENSG00000068024	UTR5	HDAC4	0.00147493	0.000763359	0.00276243	1017	655	362	ADD	-3.08941	1.39432	4.90941	1.57331
19	ENSG00000142025	medium_COD	DMRTC2	0.00147493	0	0.00414365	1017	655	362	ADD	-3.24603	1.46567	4.90494	1.57219
19	ENSG00000213967	medium_COD	ZNF726	0.00393314	0.00534351	0.00138122	1017	655	362	ADD	1.99089	0.89899	4.90437	1.57205
6	ENSG00000111897	medium_COD	SERINC1	0.00294985	0.00229008	0.00414365	1017	655	362	ADD	-1.93227	0.872742	4.90191	1.57143
17	ENSG00000136457	medium_COD	CHAD	0.00196657	0.00305344	0	1017	655	362	ADD	2.69764	1.21845	4.90175	1.57139
3	ENSG00000205835	medium_COD	GMNC	0.00245821	0.000763359	0.00552486	1017	655	362	ADD	-2.6846	1.21269	4.90069	1.57112
18	ENSG00000154059	ENH	IMPACT	0.000983284	0	0.00276243	1017	655	362	ADD	-3.58929	1.62171	4.8986	1.5706
19	ENSG00000104960	PROM	PTOV1	0.00344149	0.00152672	0.00690608	1017	655	362	ADD	-1.88583	0.852069	4.8984	1.57055
2	ENSG00000162869	UTR3	PPP1R21	0.00147493	0.00229008	0	1017	655	362	ADD	3.26775	1.47664	4.89721	1.57025
2	ENSG00000153561	UTR3_CADD	RMND5A	0.00491642	0.00229008	0.00966851	1017	655	362	ADD	-1.68094	0.759653	4.89637	1.57003
19	ENSG00000125656	PROM	CLPP	0.00344149	0.000763359	0.00828729	1017	655	362	ADD	-2.14003	0.967236	4.89523	1.56975
1	ENSG00000155366	PROM	RHOC	0.00393314	0.00610687	0	1017	655	362	ADD	2.6632	1.20388	4.89377	1.56938
11	ENSG00000167360	PROM	OR51Q1	0.00639135	0.00839695	0.00276243	1017	655	362	ADD	1.7059	0.771204	4.89294	1.56917
23	ENSG00000177189	UTR3	RPS6KA3	0.0059761	0.00765697	0.002849	1004	653	351	ADD	1.61421	0.729816	4.89206	1.56895
3	ENSG00000283765	medium_COD	NA	0.00294985	0.00152672	0.00552486	1017	655	362	ADD	-2.18535	0.988077	4.89169	1.56886
1	ENSG00000097021	medium_COD	ACOT7	0.00294985	0.00152672	0.00552486	1017	655	362	ADD	-1.80451	0.81597	4.8907	1.56861
12	ENSG00000235162	UTR3	C12orf75	0.00344149	0.000763359	0.00828729	1017	655	362	ADD	-2.11211	0.955069	4.89063	1.56859
11	ENSG00000175467	UTR3	SART1	0.00589971	0.00381679	0.00966851	1017	655	362	ADD	-1.46726	0.663615	4.88859	1.56808
8	ENSG00000158856	UTR5	DMTN	0.00245821	0.000763359	0.00552486	1017	655	362	ADD	-3.12768	1.41491	4.88637	1.56752
6	ENSG00000014123	medium_COD	UFL1	0.00393314	0.00152672	0.00828729	1017	655	362	ADD	-1.722	0.779024	4.88614	1.56746
2	ENSG00000040933	UTR3	INPP4A	0.0172075	0.0229008	0.00690608	1017	655	362	ADD	1.05199	0.475939	4.88563	1.56733
17	ENSG00000108602	UTR5	ALDH3A1	0.000983284	0	0.00276243	1017	655	362	ADD	-3.35072	1.51608	4.88464	1.56708
5	ENSG00000062194	UTR5_CADD	GPBP1	0.00294985	0.00152672	0.00552486	1017	655	362	ADD	-1.99284	0.901822	4.88318	1.56672
10	ENSG00000107872	PROM_CADD	FBXL15	0.00147493	0.000763359	0.00276243	1017	655	362	ADD	-3.65662	1.65506	4.88127	1.56624
13	ENSG00000244754	UTR3	N4BP2L2	0.000983284	0	0.00276243	1017	655	362	ADD	-3.28183	1.48559	4.88015	1.56596
11	ENSG00000142186	medium_COD	SCYL1	0.00491642	0.00610687	0.00276243	1017	655	362	ADD	1.85243	0.83859	4.87959	1.56581
10	ENSG00000148516	PROM	ZEB1	0.00294985	0.00152672	0.00552486	1017	655	362	ADD	-1.89575	0.858206	4.87955	1.5658
1	ENSG00000188610	PROM	FAM72B	0.00245821	0.00381679	0	1017	655	362	ADD	2.68589	1.21593	4.87932	1.56574
6	ENSG00000172469	PROM	MANEA	0.00344149	0.00534351	0	1017	655	362	ADD	2.5736	1.16532	4.87742	1.56527
22	ENSG00000185651	UTR3	UBE2L3	0.00442478	0.00610687	0.00138122	1017	655	362	ADD	1.81123	0.820435	4.87371	1.56433
3	ENSG00000169760	medium_COD	NLGN1	0.00393314	0.00229008	0.00690608	1017	655	362	ADD	-2.06525	0.935627	4.87236	1.56399
21	ENSG00000159128	PROM	IFNGR2	0.00344149	0.00534351	0	1017	655	362	ADD	2.53356	1.14782	4.87207	1.56392
23	ENSG00000147183	medium_COD	CPXCR1	0.000500501	0	0.00143266	999	650	349	ADD	-3.3786	1.53074	4.87156	1.56379
1	ENSG00000158850	medium_COD	B4GALT3	0.00491642	0.00687023	0.00138122	1017	655	362	ADD	1.95399	0.885397	4.87046	1.56352
1	ENSG00000077157	pLoF	PPP1R12B	0.000983284	0	0.00276243	1017	655	362	ADD	-2.90758	1.31754	4.87007	1.56342
3	ENSG00000164078	PROM	MST1R	0.00491642	0.00229008	0.00966851	1017	655	362	ADD	-1.63906	0.742824	4.86873	1.56308
14	ENSG00000100867	UTR5	DHRS2	0.00147493	0.00229008	0	1017	655	362	ADD	2.86173	1.29698	4.86845	1.56301
19	ENSG00000187912	medium_COD	CLEC17A	0.000983284	0.000763359	0.00138122	1017	655	362	ADD	4.2271	1.91599	4.8674	1.56275
7	ENSG00000135218	strong_COD	CD36	0.00442478	0.00687023	0	1017	655	362	ADD	2.55041	1.15624	4.86551	1.56227
[truncated: 3,003 more rows]
