# Supplementary material for: Systematic assessment of COVID-19 host genetics using whole genome sequencing data
Source: PLoS Pathog. 2024 Dec 23;20(12):e1012786. doi: 10.1371/journal.ppat.1012786 (PMC11706450; doi:10.1371/journal.ppat.1012786)
Supplement: S10 Table — (XLSX) [file ppat.1012786.s018.xlsx]

## Sheet: Tabelle1
Supplementary Table 10: Results of gene-set analyses.
Stratification	Gene set	Functional mask	A1FREQ_CASES	A1FREQ_CONTROLS	N	N_CASES	N_CONTROLS	BETA	SE	CHISQ	LOG10P
B1_total	innatedb_genes	strong_COD	0.000533431	0.000416029	1017	655	362	0.272759	0.0989772	7.5943	2.23245
Ex_total	innatedb_genes	medium_COD	0.000860593	0.000734942	634	272	362	0.112791	0.0418512	7.26331	2.15257
B1_male	innatedb_genes	strong_COD	0.000538068	0.00040085	590	413	177	0.349524	0.139006	6.32246	1.92366
B1_male	GWAS_genes	pLoF	0.000422321	0.000985416	590	413	177	-1.04957	0.450682	5.42351	1.70186
Ex_male	IFNresponse_COVID19_genes	UTR3_CADD	0.000193274	0.00152108	376	199	177	-2.31276	0.993366	5.42053	1.70112
B1_total	innatedb_genes	medium_COD	0.000511134	0.000456598	1017	655	362	0.0769575	0.0332362	5.36141	1.68641
Ex_total	innatedb_genes	strong_COD	0.00090879	0.000698367	634	272	362	0.30162	0.132677	5.16813	1.63818
Ex_male	innatedb_genes	strong_COD	0.000925978	0.000672888	376	199	177	0.377487	0.168517	5.01781	1.60054
B1_male	GWAS_genes	strong_COD	0.000398965	0.000674114	590	413	177	-0.753723	0.343951	4.8021	1.5463
Ex_total	Zhang_Science_genes	UTR3_CADD	0	0.00138122	634	272	362	-2.53688	1.16692	4.72626	1.52717
Ex_total	IFNresponse_COVID19_genes	UTR3_CADD	0.000141403	0.00127497	634	272	362	-1.92005	0.885344	4.70328	1.52136
B1_total	innatedb_genes	pLoF	0.0005371	0.000409391	1017	655	362	0.284399	0.13275	4.58973	1.49263
B1_male	IFNresponse_reactome_genes	UTR3_CADD	0.000409117	0.000584454	590	413	177	-0.444127	0.208114	4.5542	1.48362
Ex_total	IFNresponse_reactome_genes	pLoF	0.00103121	0.000606387	634	272	362	0.828947	0.405614	4.17665	1.38738
B1_total	GWAS_genes	pLoF	0.000390556	0.000674547	1017	655	362	-0.724702	0.370782	3.82016	1.29551
B1_total	GWAS_genes	strong_COD	0.000442401	0.000580738	1017	655	362	-0.509061	0.261222	3.79771	1.28969
B1_male	innatedb_genes	pLoF	0.000560053	0.00043038	590	413	177	0.328548	0.169693	3.7486	1.27694
B1_male	GWAS_genes	UTR5	0.000529101	0.000251099	590	413	177	0.644944	0.333496	3.73993	1.27469
Ex_GE60	GWAS_genes	pLoF	0.00036036	0.00108696	277	185	92	-1.52733	0.794287	3.69753	1.26366
Ex_total	IFNresponse_reactome_genes	PROM	0.000865577	0.000730837	634	272	362	0.161789	0.0842332	3.68917	1.26148
Ex_LT60	Zhang_Science_genes	UTR3_CADD	0	0.00132275	357	87	270	-2.29767	1.2242	3.52262	1.21798
Ex_LT60	IFNresponse_COVID19_genes	UTR3_CADD	0.000442087	0.00128205	357	87	270	-1.74316	0.929845	3.51442	1.21583
Ex_total	IFNresponse_reactome_genes	strong_COD	0.000943959	0.000671943	634	272	362	0.548314	0.293776	3.48359	1.20775
B1_total	IFNresponse_reactome_genes	strong_COD	0.000539937	0.000404258	1017	655	362	0.369091	0.197979	3.47561	1.20565
B1_LT60	IFNresponse_reactome_genes	PROM	0.000509322	0.000452196	512	242	270	0.170663	0.0916539	3.46718	1.20344
Ex_female	GWAS_genes	UTR5_CADD	0.000955718	0.000754243	258	73	185	1.45766	0.792488	3.38318	1.18135
Ex_female	IFNresponse_COVID19_genes	pLoF	0.000805802	0.000476948	258	73	185	2.53875	1.40613	3.2598	1.14875
B1_LT60	Zhang_Science_genes	PROM	0.000593459	0.00035461	512	242	270	0.650463	0.362712	3.21603	1.13715
Ex_male	IFNresponse_reactome_genes	UTR3_CADD	0.000710358	0.00088739	376	199	177	-0.459427	0.25681	3.20045	1.13302
B1_total	IFNresponse_COVID19_genes	medium_COD	0.000458644	0.000551349	1017	655	362	-0.294368	0.164992	3.18313	1.12841
B1_GE60	GWAS_genes	strong_COD	0.000385208	0.000617589	505	413	92	-0.902366	0.505808	3.18269	1.1283
B1_male	IFNresponse_COVID19_genes	UTR3_CADD	0.000385208	0.000898819	590	413	177	-1.16067	0.65114	3.17737	1.12689
B1_LT60	innatedb_genes	strong_COD	0.00056424	0.000436313	512	242	270	0.242359	0.13684	3.13683	1.1161
B1_female	IFNresponse_reactome_genes	medium_COD	0.000547015	0.000442095	427	242	185	0.192041	0.109342	3.08469	1.10219
B1_male	IFNresponse_COVID19_genes	UTR5_CADD	0.000807103	0	590	413	177	1.70677	0.973738	3.07233	1.0989
B1_total	IFNresponse_COVID19_genes	UTR3_CADD	0.000346981	0.00075339	1017	655	362	-0.941247	0.538006	3.06078	1.09581
B1_LT60	innatedb_genes	PROM_CADD	0.000463013	0.000515903	512	242	270	-0.166801	0.0959367	3.02292	1.08568
B1_male	Zhang_Science_genes	UTR3_CADD	0.000403551	0.00141243	590	413	177	-1.24641	0.720626	2.99157	1.07728
Ex_female	innatedb_genes	strong_COD	0.000861936	0.000722745	258	73	185	0.440241	0.255606	2.96647	1.07054
Ex_LT60	IFNresponse_reactome_genes	PROM	0.000864859	0.000707929	357	87	270	0.22522	0.131313	2.9417	1.06389
Ex_total	innatedb_genes	pLoF	0.000935982	0.000677936	634	272	362	0.299233	0.174682	2.93442	1.06193
B1_female	innatedb_genes	strong_COD	0.000525518	0.000430551	427	242	185	0.250877	0.147468	2.89419	1.0511
B1_total	Zhang_Science_genes	UTR3_CADD	0.000318066	0.000805709	1017	655	362	-1.16723	0.687863	2.87943	1.04712
Ex_male	innatedb_genes	ENH	0.00106388	0.00061078	376	199	177	0.48472	0.290361	2.78679	1.02207
Ex_total	IFNresponse_reactome_genes	medium_COD	0.000882149	0.000720301	634	272	362	0.159872	0.0971732	2.70679	1.00034
Ex_female	Zhang_Science_genes	pLoF	0.00171233	0.000675676	258	73	185	3.74019	2.2794	2.69245	0.996432
Ex_LT60	GWAS_genes	UTR5_CADD	0.00187116	0.000732127	357	87	270	0.887485	0.545344	2.64839	0.98441
Ex_total	GWAS_genes	UTR5_CADD	0.00102599	0.000610305	634	272	362	0.684783	0.421237	2.64273	0.982864
Ex_LT60	Zhang_Science_genes	medium_COD	0.000731452	0.000875421	357	87	270	-0.775234	0.477632	2.63438	0.980582
B1_female	Zhang_Science_genes	PROM	0.000527519	0.000345026	427	242	185	0.642845	0.397122	2.62038	0.976751
Ex_male	GWAS_genes	pLoF	0.000670017	0.00141243	376	199	177	-0.846978	0.523351	2.61914	0.976411
B1_female	innatedb_genes	ENH_CADD	0.000442739	0.000772201	427	242	185	-1.75857	1.10148	2.54899	0.957171
Ex_GE60	IFNresponse_reactome_genes	strong_COD	0.000949598	0.000514101	277	185	92	0.691148	0.437276	2.49822	0.94319
Ex_total	IFNresponse_reactome_genes	UTR3_CADD	0.00072182	0.000838853	634	272	362	-0.326244	0.208422	2.45017	0.929917
B1_total	IFNresponse_reactome_genes	medium_COD	0.000521993	0.00043789	1017	655	362	0.115634	0.073928	2.44656	0.928918
Ex_male	IFNresponse_reactome_genes	pLoF	0.00116436	0.00068899	376	199	177	0.715988	0.458471	2.43886	0.926787
Ex_male	GWAS_genes	strong_COD	0.000700222	0.000972492	376	199	177	-0.624881	0.401549	2.42168	0.922027
Ex_GE60	IFNresponse_reactome_genes	pLoF	0.000922874	0.000397667	277	185	92	0.941252	0.606034	2.41222	0.919404
B1_GE60	IFNresponse_COVID19_genes	UTR5_CADD	0.000807103	0	505	413	92	1.51906	0.979743	2.40395	0.91711
B1_LT60	Zhang_Science_genes	UTR3_CADD	0.000172176	0.000771605	512	242	270	-1.44534	0.935794	2.3855	0.911986
Ex_total	IFNresponse_COVID19_genes	UTR5_CADD	0.00142974	0.000306937	634	272	362	1.38074	0.899983	2.35373	0.903147
Ex_GE60	IFNresponse_reactome_genes	medium_COD	0.000914646	0.000716095	277	185	92	0.211672	0.140191	2.27976	0.882489
Ex_female	IFNresponse_reactome_genes	medium_COD	0.000873976	0.000727218	258	73	185	0.277592	0.184243	2.27003	0.879764
Ex_female	IFNresponse_COVID19_genes	UTR3	0.0008861	0.000822151	258	73	185	0.367806	0.245338	2.24755	0.873458
Ex_total	innatedb_genes	ENH	0.00104332	0.000609726	634	272	362	0.361632	0.24127	2.24661	0.873195
Ex_female	IFNresponse_COVID19_genes	PROM	0.000909201	0.00052619	258	73	185	0.713467	0.478337	2.22474	0.867051
B1_female	IFNresponse_reactome_genes	ENH	0.000743802	0.000108108	427	242	185	1.26818	0.854881	2.20066	0.860273
B1_male	GWAS_genes	UTR5_CADD	0.000624243	0.000308969	590	413	177	0.635442	0.428477	2.19936	0.859908
Ex_GE60	IFNresponse_COVID19_genes	UTR5_CADD	0.0018018	0	277	185	92	1.6067	1.08458	2.19455	0.858552
Ex_LT60	Zhang_Science_genes	PROM	0.00105364	0.000555556	357	87	270	0.797128	0.538707	2.18953	0.857136
B1_total	IFNresponse_COVID19_genes	PROM	0.000545821	0.000393611	1017	655	362	0.271865	0.186617	2.12229	0.838124
B1_total	IFNresponse_COVID19_genes	UTR5_CADD	0.000661578	0.000184162	1017	655	362	1.05802	0.726686	2.11979	0.837417
Ex_total	GWAS_genes	pLoF	0.000551471	0.000966851	634	272	362	-0.690383	0.476662	2.09778	0.831169
B1_total	GWAS_genes	UTR5_CADD	0.000536737	0.000410048	1017	655	362	0.474165	0.329335	2.07293	0.824102
B1_male	IFNresponse_COVID19_genes	medium_COD	0.000498211	0.000569622	590	413	177	-0.299658	0.209057	2.05459	0.818875
B1_GE60	IFNresponse_reactome_genes	strong_COD	0.000561035	0.000309297	505	413	92	0.434333	0.306623	2.00649	0.805132
Ex_male	IFNresponse_COVID19_genes	UTR5_CADD	0.00167504	0	376	199	177	1.48604	1.06147	1.95996	0.79178
Ex_female	Zhang_Science_genes	strong_COD	0.00114155	0.000900901	258	73	185	2.81579	2.04867	1.8891	0.771335
Ex_male	innatedb_genes	medium_COD	0.000871398	0.000731279	376	199	177	0.0716432	0.052416	1.86819	0.765275
B1_total	innatedb_genes	ENH_CADD	0.000436205	0.000591949	1017	655	362	-1.01365	0.742568	1.86339	0.76388
B1_total	IFNresponse_reactome_genes	pLoF	0.000538105	0.000407572	1017	655	362	0.380575	0.27916	1.85855	0.762477
Ex_female	IFNresponse_COVID19_genes	strong_COD	0.000622665	0.000737101	258	73	185	1.68385	1.2365	1.85446	0.761289
B1_GE60	GWAS_genes	UTR3_CADD	0.000532951	0.000354442	505	413	92	0.428068	0.314448	1.85322	0.760927
Ex_LT60	innatedb_genes	strong_COD	0.000981532	0.000732418	357	87	270	0.268684	0.199892	1.80672	0.747386
B1_male	IFNresponse_reactome_genes	strong_COD	0.000482293	0.000344495	590	413	177	0.438161	0.327118	1.79414	0.74371
Ex_total	GWAS_genes	ENH	0.00147059	0.000276243	634	272	362	0.992607	0.744883	1.77573	0.738323
B1_female	innatedb_genes	pLoF	0.000497928	0.000389309	427	242	185	0.284323	0.215383	1.74261	0.728603
Ex_LT60	innatedb_genes	PROM_CADD	0.000728207	0.000835059	357	87	270	-0.186412	0.14137	1.73874	0.727466
Ex_GE60	Zhang_Science_genes	PROM_CADD	0.00135135	0	277	185	92	1.68277	1.2763	1.73837	0.727357
Ex_GE60	IFNresponse_reactome_genes	UTR3_CADD	0.000679213	0.000796722	277	185	92	-0.399737	0.303615	1.73341	0.725897
B1_total	Zhang_Science_genes	UTR5_CADD	0.000763359	0	1017	655	362	1.37261	1.0444	1.72727	0.724089
Ex_GE60	IFNresponse_COVID19_genes	UTR3_CADD	0	0.00125418	277	185	92	-1.97671	1.50611	1.72255	0.722701
Ex_GE60	Zhang_Science_genes	UTR3_CADD	0	0.0015528	277	185	92	-1.97672	1.50613	1.72253	0.722693
Ex_male	IFNresponse_COVID19_genes	UTR5	0.000953041	9.74089e-05	376	199	177	0.998093	0.768964	1.68473	0.711534
Ex_female	GWAS_genes	ENH	0.00136986	0	258	73	185	2.1313	1.64332	1.68207	0.710747
B1_female	GWAS_genes	ENH	0.000729217	0	427	242	185	1.43762	1.11258	1.66964	0.707064
B1_LT60	GWAS_genes	pLoF	0.000432443	0.000645995	512	242	270	-0.639781	0.496118	1.663	0.705095
B1_GE60	IFNresponse_reactome_genes	medium_COD	0.000530809	0.000435333	505	413	92	0.155692	0.120836	1.66012	0.704242
B1_LT60	GWAS_genes	strong_COD	0.000540008	0.000568182	512	242	270	-0.442634	0.344623	1.64968	0.701142
B1_female	IFNresponse_reactome_genes	strong_COD	0.000638312	0.000461437	427	242	185	0.327567	0.259509	1.59329	0.684331
B1_LT60	innatedb_genes	medium_COD	0.000519879	0.000465365	512	242	270	0.0571073	0.0453874	1.58312	0.681285
Ex_male	Zhang_Science_genes	strong_COD	0	0.00141243	376	199	177	-1.82832	1.45316	1.58299	0.681248
B1_total	GWAS_genes	ENH	0.000673552	0.000162496	1017	655	362	0.805015	0.646312	1.5514	0.671765
Ex_LT60	Zhang_Science_genes	strong_COD	0	0.00154321	357	87	270	-1.74219	1.39892	1.55096	0.671634
Ex_GE60	IFNresponse_reactome_genes	PROM	0.000865914	0.000798069	277	185	92	0.151856	0.122491	1.53696	0.667417
Ex_GE60	IFNresponse_COVID19_genes	medium_COD	0.000895753	0.000559006	277	185	92	0.360516	0.292018	1.52416	0.663558
Ex_LT60	GWAS_genes	UTR5	0.00124636	0.00075859	357	87	270	0.566976	0.459329	1.52364	0.6634
B1_female	IFNresponse_reactome_genes	PROM_CADD	0.000600157	0.00037323	427	242	185	0.311669	0.256362	1.47802	0.649589
B1_male	IFNresponse_COVID19_genes	strong_COD	0.000417467	0.000779271	590	413	177	-0.711482	0.587315	1.46753	0.646398
Ex_GE60	GWAS_genes	UTR3_CADD	0.000825826	0.000603865	277	185	92	0.468602	0.388033	1.45838	0.643614
B1_LT60	GWAS_genes	PROM_CADD	0.000421656	0.000541698	512	242	270	-0.354384	0.295247	1.44072	0.638229
B1_female	innatedb_genes	UTR5	0.000464199	0.00050575	427	242	185	-0.110916	0.0924956	1.43796	0.637385
Ex_male	Zhang_Science_genes	UTR5	0.00125628	0	376	199	177	1.34333	1.12279	1.43143	0.63539
Ex_LT60	GWAS_genes	ENH	0.00114943	0.000185185	357	87	270	1.52409	1.27883	1.42035	0.631999
B1_GE60	Zhang_Science_genes	UTR5_CADD	0.00107614	0	505	413	92	1.40476	1.18644	1.40189	0.62634
Ex_total	Zhang_Science_genes	UTR5_CADD	0.00183824	0	634	272	362	1.41245	1.20074	1.38372	0.620753
B1_total	innatedb_genes	PROM_CADD	0.000486253	0.000501393	1017	655	362	-0.0827378	0.0707343	1.36819	0.615965
B1_total	IFNresponse_reactome_genes	ENH_CADD	0.000763359	0	1017	655	362	1.42696	1.22088	1.36609	0.615315
B1_LT60	GWAS_genes	ENH	0.000607681	0.000108932	512	242	270	1.02264	0.884467	1.33685	0.606268
Ex_total	Zhang_Science_genes	PROM	0.000980392	0.000644567	634	272	362	0.375434	0.325865	1.32737	0.603323
Ex_GE60	GWAS_genes	strong_COD	0.000620292	0.000890948	277	185	92	-0.590896	0.515106	1.31592	0.599762
Ex_total	IFNresponse_reactome_genes	PROM_CADD	0.000911881	0.000696046	634	272	362	0.253568	0.222825	1.29498	0.593234
B1_male	Zhang_Science_genes	UTR5	0.000605327	0	590	413	177	1.13665	1.01052	1.26522	0.583917
Ex_male	GWAS_genes	UTR5	0.000877883	0.000408413	376	199	177	0.47955	0.428571	1.25205	0.579777
Ex_total	GWAS_genes	strong_COD	0.00072324	0.000837786	634	272	362	-0.361722	0.324571	1.24203	0.576621
B1_GE60	innatedb_genes	pLoF	0.000486274	0.000361315	505	413	92	0.24108	0.217614	1.22729	0.57197
B1_total	IFNresponse_reactome_genes	PROM_CADD	0.000530716	0.000420942	1017	655	362	0.190679	0.172495	1.22194	0.57028
Ex_male	Zhang_Science_genes	UTR5_CADD	0.00251256	0	376	199	177	1.35243	1.22613	1.21661	0.568593
B1_female	IFNresponse_COVID19_genes	medium_COD	0.000391117	0.000533867	427	242	185	-0.308343	0.280451	1.2088	0.566118
B1_total	IFNresponse_reactome_genes	UTR3_CADD	0.000458015	0.000552486	1017	655	362	-0.171171	0.155972	1.2044	0.564722
B1_LT60	innatedb_genes	ENH	0.000485413	0.000468541	512	242	270	-0.291698	0.267678	1.18752	0.559358
Ex_GE60	IFNresponse_reactome_genes	PROM_CADD	0.000957651	0.000684697	277	185	92	0.35276	0.324173	1.18414	0.558282
B1_total	GWAS_genes	UTR5	0.000520215	0.000439943	1017	655	362	0.249651	0.229704	1.18122	0.55735
B1_female	IFNresponse_reactome_genes	UTR5	0.000516529	0.000574713	427	242	185	-0.223262	0.206001	1.17461	0.555243
B1_GE60	Zhang_Science_genes	UTR3_CADD	0.000403551	0.000905797	505	413	92	-1.22989	1.13568	1.1728	0.554666
B1_GE60	IFNresponse_reactome_genes	ENH	0.000435835	0	505	413	92	1.22793	1.1391	1.16205	0.551232
B1_GE60	IFNresponse_reactome_genes	UTR3_CADD	0.000429991	0.000524738	505	413	92	-0.274203	0.254895	1.15723	0.549689
B1_GE60	Zhang_Science_genes	PROM_CADD	0.000605327	0	505	413	92	1.3784	1.28733	1.1465	0.546248
Ex_LT60	IFNresponse_reactome_genes	pLoF	0.00126156	0.000677507	357	87	270	0.62192	0.583725	1.13515	0.542603
B1_female	IFNresponse_COVID19_genes	UTR5	0.000439599	0.00080506	427	242	185	-0.502489	0.4754	1.11721	0.536823
B1_male	innatedb_genes	UTR3_CADD	0.000498713	0.000469432	590	413	177	-0.0903413	0.0858064	1.10849	0.534009
B1_LT60	innatedb_genes	UTR5	0.000508525	0.000476758	512	242	270	-0.0885586	0.0842197	1.10569	0.533102
B1_female	Zhang_Science_genes	UTR5_CADD	0.000459137	0	427	242	185	1.68079	1.61017	1.08964	0.527902
Ex_female	IFNresponse_reactome_genes	strong_COD	0.000925583	0.000766983	258	73	185	0.522568	0.502386	1.08196	0.525405
B1_GE60	IFNresponse_reactome_genes	pLoF	0.000535863	0.000267284	505	413	92	0.410902	0.396556	1.07366	0.522704
B1_LT60	innatedb_genes	UTR5_CADD	0.000538647	0.000447803	512	242	270	0.124498	0.12158	1.04859	0.514516
B1_male	IFNresponse_COVID19_genes	pLoF	0.000421097	0.00085974	590	413	177	-0.642536	0.630305	1.03919	0.511434
Ex_male	IFNresponse_reactome_genes	medium_COD	0.000885147	0.000713071	376	199	177	0.121457	0.119644	1.03054	0.508594
B1_GE60	IFNresponse_reactome_genes	PROM_CADD	0.000564972	0.000414079	505	413	92	0.274888	0.271609	1.0243	0.506539
B1_GE60	GWAS_genes	UTR5_CADD	0.000435079	0.000169837	505	413	92	0.625041	0.61884	1.02014	0.505171
Ex_LT60	IFNresponse_COVID19_genes	PROM_CADD	0	0.000617284	357	87	270	-1.36122	1.35426	1.0103	0.501922
B1_male	innatedb_genes	ENH	0.000598034	0.000408413	590	413	177	0.263576	0.262638	1.00716	0.500883
Ex_female	Zhang_Science_genes	UTR5	0.00114155	0.000900901	258	73	185	-1.30208	1.31382	0.982211	0.492612
B1_male	IFNresponse_reactome_genes	pLoF	0.000595403	0.000463092	590	413	177	0.399226	0.405016	0.97161	0.489081
B1_male	IFNresponse_reactome_genes	PROM	0.000488015	0.000433583	590	413	177	0.0920257	0.0934492	0.969766	0.488466
Ex_LT60	IFNresponse_COVID19_genes	ENH	0	0.000925926	357	87	270	-2.0397	2.09823	0.944989	0.480175
B1_total	IFNresponse_COVID19_genes	strong_COD	0.000394841	0.000666794	1017	655	362	-0.442949	0.45823	0.934415	0.47662
B1_male	innatedb_genes	UTR5_CADD	0.000542812	0.0004127	590	413	177	0.122304	0.127715	0.917061	0.470765
B1_total	IFNresponse_reactome_genes	PROM	0.000505355	0.000466829	1017	655	362	0.0659129	0.0690164	0.912087	0.469082
Ex_female	GWAS_genes	UTR3_CADD	0.000951294	0.000900901	258	73	185	0.401048	0.42043	0.909927	0.46835
B1_LT60	innatedb_genes	ENH_CADD	0.000442739	0.000529101	512	242	270	-1.00704	1.05595	0.909505	0.468207
Ex_male	innatedb_genes	PROM_CADD	0.000736602	0.000729901	376	199	177	-0.109096	0.115254	0.895994	0.463621
Ex_male	IFNresponse_reactome_genes	ENH_CADD	0.00251256	0	376	199	177	1.94326	2.06317	0.88714	0.460606
Ex_male	Zhang_Science_genes	PROM	0.0010469	0.000753296	376	199	177	0.384002	0.409109	0.881026	0.45852
Ex_GE60	Zhang_Science_genes	pLoF	0.000675676	0	277	185	92	1.94603	2.08566	0.870582	0.454947
Ex_GE60	Zhang_Science_genes	strong_COD	0.00045045	0	277	185	92	1.94603	2.08566	0.870582	0.454947
Ex_male	IFNresponse_reactome_genes	UTR5	0.000803567	0.000585331	376	199	177	0.23531	0.252285	0.869953	0.454732
Ex_male	IFNresponse_COVID19_genes	strong_COD	0.000685244	0.00102722	376	199	177	-0.633479	0.682262	0.86211	0.452042
B1_male	IFNresponse_reactome_genes	ENH_CADD	0.000605327	0	590	413	177	1.52215	1.6451	0.856102	0.449977
Ex_male	IFNresponse_COVID19_genes	UTR3	0.000720385	0.00079017	376	199	177	-0.182845	0.19949	0.840086	0.444456
Ex_male	Zhang_Science_genes	UTR3	0.00070118	0.000886874	376	199	177	-0.35431	0.386929	0.838501	0.443908
Ex_female	Zhang_Science_genes	UTR3	0.00103536	0.000691389	258	73	185	0.420841	0.463284	0.825165	0.439287
Ex_total	innatedb_genes	PROM_CADD	0.000758129	0.000811571	634	272	362	-0.0815362	0.089795	0.824512	0.439061
Ex_total	innatedb_genes	ENH_CADD	0.000735294	0.000828729	634	272	362	-0.747454	0.82379	0.823257	0.438625
B1_GE60	IFNresponse_COVID19_genes	UTR5	0.00054093	0.000231267	505	413	92	0.585392	0.645633	0.822096	0.438221
Ex_total	IFNresponse_reactome_genes	ENH_CADD	0.00183824	0	634	272	362	1.85779	2.04936	0.82178	0.438112
B1_female	IFNresponse_reactome_genes	UTR3_CADD	0.000541465	0.000521901	427	242	185	0.213235	0.235935	0.81683	0.43639
B1_GE60	Zhang_Science_genes	PROM	0.000502293	0.000578168	505	413	92	-0.38243	0.423727	0.814579	0.435606
B1_LT60	GWAS_genes	UTR5	0.000627487	0.000466392	512	242	270	0.276932	0.308465	0.806	0.432614
Ex_female	IFNresponse_COVID19_genes	UTR5_CADD	0.000761035	0.000600601	258	73	185	1.78931	1.99878	0.801387	0.431002
Ex_female	innatedb_genes	ENH_CADD	0.00136986	0.00108108	258	73	185	-1.10046	1.23443	0.794722	0.428668
Ex_GE60	GWAS_genes	ENH	0.00162162	0.000543478	277	185	92	0.815763	0.932856	0.764714	0.418099
B1_female	IFNresponse_reactome_genes	ENH_CADD	0.00103306	0	427	242	185	1.53252	1.75884	0.759209	0.416149
B1_LT60	innatedb_genes	UTR3	0.000512416	0.000469581	512	242	270	-0.0294565	0.0339222	0.754039	0.414313
Ex_GE60	GWAS_genes	PROM	0.000816201	0.0006658	277	185	92	0.171258	0.19745	0.752293	0.413693
B1_total	innatedb_genes	UTR5_CADD	0.000515315	0.000448808	1017	655	362	0.0786644	0.0912677	0.742887	0.410343
Ex_male	GWAS_genes	UTR5_CADD	0.00105177	0.000459861	376	199	177	0.448809	0.525314	0.729936	0.405714
Ex_male	GWAS_genes	ENH	0.00150754	0.000564972	376	199	177	0.743756	0.87647	0.72009	0.40218
Ex_male	innatedb_genes	UTR5_CADD	0.00090073	0.000686968	376	199	177	0.12322	0.14563	0.71591	0.400675
Ex_female	IFNresponse_reactome_genes	UTR5_CADD	0.001115	0.000848523	258	73	185	0.362891	0.429454	0.714033	0.399999
Ex_female	IFNresponse_COVID19_genes	PROM_CADD	0.000456621	0.000540541	258	73	185	-1.09147	1.29747	0.707669	0.397703
Ex_female	innatedb_genes	pLoF	0.000659796	0.000644681	258	73	185	0.336037	0.400647	0.703479	0.396188
Ex_LT60	IFNresponse_COVID19_genes	strong_COD	0.000522466	0.0010101	357	87	270	-0.641065	0.764412	0.703314	0.396128
B1_GE60	GWAS_genes	PROM	0.000488761	0.000394756	505	413	92	0.144178	0.172847	0.695782	0.393399
B1_LT60	IFNresponse_reactome_genes	PROM_CADD	0.000472255	0.00042328	512	242	270	0.195453	0.234447	0.695015	0.39312
Ex_male	IFNresponse_reactome_genes	PROM_CADD	0.000811142	0.000778504	376	199	177	0.231961	0.278629	0.693072	0.392415
Ex_GE60	IFNresponse_reactome_genes	ENH	0.000623701	0	277	185	92	1.4273	1.71781	0.690373	0.391434
B1_total	Zhang_Science_genes	UTR5	0.000636132	0.000230203	1017	655	362	0.508646	0.612886	0.688764	0.390849
B1_LT60	GWAS_genes	ENH_CADD	0.00206612	0	512	242	270	1.72782	2.08693	0.685458	0.389645
B1_LT60	IFNresponse_reactome_genes	ENH_CADD	0.00103306	0	512	242	270	1.4132	1.7124	0.681082	0.388049
B1_male	Zhang_Science_genes	UTR5_CADD	0.00094162	0	590	413	177	1.14871	1.3935	0.679526	0.387481
Ex_GE60	innatedb_genes	pLoF	0.000818249	0.000598325	277	185	92	0.227409	0.27659	0.67599	0.386189
Ex_LT60	Zhang_Science_genes	PROM_CADD	0	0.000925926	357	87	270	-1.25521	1.52898	0.673953	0.385444
B1_LT60	IFNresponse_COVID19_genes	PROM_CADD	0.000258264	0.000385802	512	242	270	-0.716231	0.875205	0.66971	0.383889
Ex_GE60	Zhang_Science_genes	medium_COD	0.000786241	0.000592885	277	185	92	0.448548	0.549434	0.666479	0.382704
Ex_LT60	IFNresponse_reactome_genes	ENH_CADD	0.00574713	0	357	87	270	1.75246	2.14838	0.665388	0.382303
B1_female	innatedb_genes	PROM_CADD	0.00049314	0.000549667	427	242	185	-0.0843402	0.104021	0.65739	0.379361
B1_total	Zhang_Science_genes	PROM	0.000535975	0.000411426	1017	655	362	0.213135	0.263049	0.656505	0.379035
Ex_GE60	Zhang_Science_genes	UTR5_CADD	0.00216216	0	277	185	92	1.22411	1.51278	0.654764	0.378393
Ex_female	innatedb_genes	UTR5_CADD	0.000689239	0.000804578	258	73	185	-0.17658	0.220552	0.641004	0.373303
Ex_LT60	GWAS_genes	PROM	0.000753185	0.000823045	357	87	270	-0.166225	0.209133	0.631755	0.369865
B1_male	GWAS_genes	PROM_CADD	0.000411787	0.000441985	590	413	177	-0.257334	0.324296	0.62967	0.369088
Ex_LT60	innatedb_genes	medium_COD	0.000859369	0.000749053	357	87	270	0.0495435	0.063193	0.61466	0.363473
B1_GE60	Zhang_Science_genes	pLoF	0.000403551	0	505	413	92	1.36357	1.7466	0.609489	0.361531
B1_GE60	Zhang_Science_genes	strong_COD	0.000269034	0	505	413	92	1.36357	1.7466	0.609489	0.361531
Ex_LT60	IFNresponse_reactome_genes	UTR3_CADD	0.000812421	0.000853209	357	87	270	-0.234547	0.303227	0.598306	0.357313
B1_LT60	IFNresponse_COVID19_genes	strong_COD	0.000498718	0.000766284	512	242	270	-0.427441	0.553172	0.59708	0.356849
B1_total	IFNresponse_COVID19_genes	PROM_CADD	0.000540712	0.000402855	1017	655	362	-0.444895	0.578161	0.59213	0.354974
Ex_male	IFNresponse_COVID19_genes	ENH	0	0.00141243	376	199	177	-1.64563	2.14636	0.587838	0.353345
Ex_LT60	IFNresponse_reactome_genes	UTR5_CADD	0.000668271	0.000689061	357	87	270	-0.336246	0.443276	0.575396	0.348603
B1_LT60	GWAS_genes	UTR5_CADD	0.000710227	0.000491898	512	242	270	0.307621	0.405722	0.574877	0.348405
B1_total	innatedb_genes	UTR3_CADD	0.00050429	0.000468757	1017	655	362	-0.0463463	0.0614581	0.568685	0.346033
B1_female	Zhang_Science_genes	pLoF	0.000688705	0.00045045	427	242	185	1.06412	1.41443	0.566008	0.345006
Ex_GE60	innatedb_genes	UTR5	0.000838948	0.000742286	277	185	92	0.0841279	0.111967	0.564546	0.344444
B1_LT60	IFNresponse_reactome_genes	strong_COD	0.000503931	0.000436615	512	242	270	0.21864	0.292588	0.5584	0.342079
B1_total	GWAS_genes	ENH_CADD	0.000763359	0	1017	655	362	1.58394	2.12234	0.556994	0.341536
B1_GE60	innatedb_genes	UTR5_CADD	0.000501644	0.000451758	505	413	92	0.112414	0.152095	0.546269	0.337387
Ex_male	IFNresponse_COVID19_genes	pLoF	0.000738989	0.00116318	376	199	177	-0.547692	0.743921	0.542026	0.335739
Ex_total	IFNresponse_COVID19_genes	PROM	0.000943519	0.000672273	634	272	362	0.175423	0.239101	0.538282	0.334282
Ex_male	Zhang_Science_genes	PROM_CADD	0.000942211	0.000706215	376	199	177	0.902085	1.23043	0.537505	0.33398
B1_total	IFNresponse_reactome_genes	ENH	0.000549618	0.00038674	1017	655	362	0.331146	0.462895	0.511771	0.32388
B1_GE60	Zhang_Science_genes	UTR5	0.000807103	0.000226449	505	413	92	0.590045	0.83083	0.504367	0.320947
Ex_LT60	IFNresponse_reactome_genes	strong_COD	0.000931966	0.000725726	357	87	270	0.305755	0.432904	0.498842	0.31875
B1_GE60	innatedb_genes	UTR3	0.00049899	0.000469801	505	413	92	0.027814	0.0395805	0.493815	0.316745
Ex_GE60	innatedb_genes	ENH_CADD	0.000540541	0.00108696	277	185	92	-0.877765	1.24932	0.493637	0.316674
B1_LT60	IFNresponse_reactome_genes	medium_COD	0.000506947	0.000438761	512	242	270	0.0701341	0.100726	0.484812	0.31314
Ex_total	Zhang_Science_genes	medium_COD	0.000768717	0.000803616	634	272	362	-0.237558	0.341442	0.484066	0.31284
B1_female	innatedb_genes	ENH	0.000448073	0.000407034	427	242	185	-0.238322	0.342774	0.483409	0.312576
Ex_female	IFNresponse_reactome_genes	PROM_CADD	0.0011865	0.000617153	258	73	185	0.275213	0.395856	0.483352	0.312553
Ex_GE60	IFNresponse_COVID19_genes	UTR5	0.00102516	0.000374813	277	185	92	0.491213	0.712125	0.475803	0.309512
B1_total	innatedb_genes	UTR5	0.000501779	0.000473301	1017	655	362	-0.0428229	0.0624016	0.470934	0.307543
B1_GE60	IFNresponse_reactome_genes	ENH_CADD	0.000605327	0	505	413	92	1.2966	1.90667	0.462446	0.304096
B1_GE60	innatedb_genes	UTR5	0.000497825	0.000463155	505	413	92	0.0686885	0.102495	0.449118	0.298644
Ex_LT60	IFNresponse_COVID19_genes	PROM	0.000864612	0.000622747	357	87	270	0.254568	0.382917	0.441976	0.295703
B1_LT60	Zhang_Science_genes	medium_COD	0.000505051	0.000534979	512	242	270	-0.224763	0.340161	0.436597	0.293479
B1_LT60	innatedb_genes	UTR3_CADD	0.000484794	0.000457274	512	242	270	-0.055086	0.083375	0.436527	0.29345
Ex_LT60	Zhang_Science_genes	UTR5_CADD	0.00114943	0	357	87	270	1.57409	2.38755	0.434665	0.292678
B1_male	Zhang_Science_genes	strong_COD	0.000269034	0.00094162	590	413	177	-0.660112	1.00186	0.434128	0.292455
B1_LT60	Zhang_Science_genes	PROM_CADD	0.000344353	0.000617284	512	242	270	-0.633566	0.962211	0.433554	0.292217
B1_LT60	Zhang_Science_genes	strong_COD	0.000459137	0.00102881	512	242	270	-0.616992	0.937883	0.432774	0.291893
B1_female	GWAS_genes	UTR5_CADD	0.000387397	0.000506757	427	242	185	0.354445	0.539737	0.431253	0.291261
B1_female	GWAS_genes	ENH_CADD	0.00206612	0	427	242	185	1.47482	2.26225	0.425009	0.288659
B1_GE60	innatedb_genes	ENH_CADD	0.000432376	0.000776398	505	413	92	-0.707885	1.08709	0.424028	0.288249
Ex_female	Zhang_Science_genes	PROM	0.000799087	0.000540541	258	73	185	0.386779	0.599232	0.416615	0.285142
B1_female	IFNresponse_reactome_genes	pLoF	0.00044032	0.000354453	427	242	185	0.261602	0.410735	0.405656	0.280517
Ex_female	IFNresponse_COVID19_genes	UTR5	0.00070855	0.00130475	258	73	185	-0.428275	0.6732	0.404722	0.280122
B1_GE60	GWAS_genes	UTR3	0.000483783	0.000430052	505	413	92	0.0882349	0.138715	0.40461	0.280074
Ex_female	IFNresponse_reactome_genes	UTR3_CADD	0.000753066	0.000792415	258	73	185	0.259684	0.409681	0.401788	0.278876
B1_GE60	IFNresponse_COVID19_genes	ENH	0.000807103	0	505	413	92	1.14556	1.83833	0.388318	0.273122
Ex_male	Zhang_Science_genes	pLoF	0	0.00141243	376	199	177	-1.25659	2.02854	0.383726	0.271147
B1_male	IFNresponse_COVID19_genes	PROM	0.000514371	0.000483007	590	413	177	-0.155982	0.252814	0.380667	0.269826
Ex_total	GWAS_genes	UTR5	0.000885897	0.000715569	634	272	362	0.188203	0.30793	0.373548	0.266741
B1_male	innatedb_genes	PROM_CADD	0.000482217	0.000450937	590	413	177	-0.0605652	0.0992719	0.372215	0.266161
Ex_female	IFNresponse_COVID19_genes	UTR3_CADD	0	0.0010395	258	73	185	-1.27112	2.0881	0.370573	0.265447
Ex_GE60	IFNresponse_COVID19_genes	strong_COD	0.000737101	0.000494071	277	185	92	0.540732	0.891521	0.367876	0.26427
Ex_female	GWAS_genes	pLoF	0.000228311	0.000540541	258	73	185	0.889606	1.47809	0.362239	0.261802
Ex_LT60	IFNresponse_COVID19_genes	UTR3	0.000803794	0.000802901	357	87	270	0.140176	0.233381	0.360757	0.261151
B1_male	IFNresponse_reactome_genes	UTR5	0.000490524	0.000373401	590	413	177	0.128878	0.21469	0.360357	0.260976
B1_LT60	innatedb_genes	PROM	0.000518839	0.000493599	512	242	270	-0.0251819	0.0420517	0.358599	0.260202
B1_GE60	IFNresponse_COVID19_genes	pLoF	0.00036846	0.00047259	505	413	92	-0.593033	0.991862	0.357482	0.25971
Ex_GE60	GWAS_genes	UTR5_CADD	0.000628536	0.000252781	277	185	92	0.457445	0.765183	0.357394	0.259671
B1_male	innatedb_genes	PROM	0.000490947	0.000462749	590	413	177	-0.0261637	0.0445783	0.344471	0.253942
Ex_male	innatedb_genes	UTR3	0.000822372	0.000741981	376	199	177	0.0248282	0.042424	0.342506	0.253065
Ex_female	IFNresponse_reactome_genes	UTR5	0.000956436	0.000900901	258	73	185	-0.15768	0.269479	0.342376	0.253007
B1_GE60	IFNresponse_reactome_genes	UTR5	0.000494002	0.000530985	505	413	92	-0.135006	0.231508	0.340076	0.251978
Ex_male	IFNresponse_reactome_genes	UTR3	0.000817758	0.000742416	376	199	177	0.0559369	0.0964509	0.336344	0.250305
Ex_total	IFNresponse_COVID19_genes	medium_COD	0.000819328	0.000765588	634	272	362	-0.117227	0.202405	0.335435	0.249896
Ex_LT60	innatedb_genes	UTR3_CADD	0.000776192	0.000748545	357	87	270	-0.071203	0.12354	0.332188	0.248433
Ex_total	IFNresponse_COVID19_genes	ENH	0.000919118	0.000690608	634	272	362	-0.961858	1.68188	0.327062	0.246115
Ex_LT60	GWAS_genes	UTR3_CADD	0.000744998	0.000840192	357	87	270	-0.195694	0.342199	0.327037	0.246104
Ex_female	GWAS_genes	medium_COD	0.0007354	0.000688478	258	73	185	0.135832	0.237553	0.32695	0.246064
Ex_female	IFNresponse_COVID19_genes	medium_COD	0.000626223	0.000741313	258	73	185	-0.245011	0.431097	0.323014	0.244276
B1_male	GWAS_genes	ENH	0.000640934	0.000332336	590	413	177	0.453909	0.804374	0.318435	0.242187
B1_male	GWAS_genes	UTR3	0.00048019	0.000458236	590	413	177	-0.0675895	0.119831	0.318139	0.242052
B1_LT60	IFNresponse_reactome_genes	UTR3_CADD	0.000505842	0.000561941	512	242	270	-0.117211	0.208494	0.316045	0.241092
Ex_LT60	Zhang_Science_genes	pLoF	0	0.00138889	357	87	270	-1.19941	2.15943	0.308498	0.237619
B1_female	IFNresponse_COVID19_genes	PROM_CADD	0.000344353	0.000337838	427	242	185	-0.505632	0.922815	0.300221	0.233778
B1_GE60	Zhang_Science_genes	medium_COD	0.000484262	0.000362319	505	413	92	0.243304	0.444177	0.300045	0.233696
Ex_total	innatedb_genes	UTR3_CADD	0.000816993	0.000767342	634	272	362	-0.0444702	0.0812245	0.299754	0.23356
Ex_female	IFNresponse_reactome_genes	PROM	0.000930975	0.000780635	258	73	185	0.0801761	0.146888	0.297933	0.23271
B1_female	GWAS_genes	strong_COD	0.000516529	0.0004914	427	242	185	-0.233805	0.429688	0.296075	0.231841
B1_total	IFNresponse_COVID19_genes	UTR5	0.000519734	0.000440813	1017	655	362	0.203838	0.374903	0.295618	0.231626
Ex_male	innatedb_genes	ENH_CADD	0.000502513	0.000564972	376	199	177	-0.659078	1.22105	0.291343	0.229618
Ex_female	innatedb_genes	PROM	0.000807798	0.00081965	258	73	185	0.0374688	0.0694509	0.291062	0.229486
B1_total	Zhang_Science_genes	medium_COD	0.000491942	0.000491099	1017	655	362	-0.139264	0.261155	0.284369	0.226322
B1_female	IFNresponse_COVID19_genes	UTR3_CADD	0.000281743	0.000614251	427	242	185	-0.534761	1.00816	0.28136	0.224891
Ex_male	GWAS_genes	PROM	0.000730146	0.000748467	376	199	177	-0.0919547	0.174307	0.278303	0.223433
Ex_LT60	IFNresponse_reactome_genes	ENH	0.00132626	0.000997151	357	87	270	-0.374403	0.718467	0.271559	0.220196
B1_female	innatedb_genes	UTR3	0.000503694	0.000485932	427	242	185	-0.019123	0.0369778	0.267443	0.218207
B1_LT60	IFNresponse_reactome_genes	pLoF	0.000541932	0.000455373	512	242	270	0.234013	0.454745	0.264815	0.216932
Ex_GE60	innatedb_genes	UTR3	0.000801289	0.00077017	277	185	92	0.0234037	0.0455349	0.264167	0.216617
Ex_total	IFNresponse_reactome_genes	UTR3	0.000810678	0.000773211	634	272	362	0.0373743	0.0727909	0.263629	0.216355
Ex_LT60	innatedb_genes	ENH	0.000931966	0.000700701	357	87	270	-0.177054	0.344958	0.26344	0.216263
Ex_LT60	GWAS_genes	strong_COD	0.000942152	0.000819672	357	87	270	-0.2431	0.474346	0.262651	0.215879
B1_GE60	GWAS_genes	medium_COD	0.000501625	0.00043305	505	413	92	0.0774394	0.151951	0.259728	0.214452
B1_LT60	Zhang_Science_genes	UTR5_CADD	0.000229568	0	512	242	270	1.31082	2.60035	0.254112	0.211694
B1_male	innatedb_genes	ENH_CADD	0.000432376	0.000403551	590	413	177	-0.523765	1.04022	0.253527	0.211406
Ex_total	GWAS_genes	UTR3_CADD	0.000799973	0.000780131	634	272	362	0.122552	0.247092	0.245993	0.207671
Ex_LT60	GWAS_genes	PROM_CADD	0.00063857	0.000884774	357	87	270	-0.212518	0.428935	0.245476	0.207413
B1_total	innatedb_genes	PROM	0.000494305	0.000487037	1017	655	362	-0.0156522	0.0316422	0.24469	0.207021
Ex_LT60	innatedb_genes	UTR5_CADD	0.000807248	0.000745399	357	87	270	0.0907803	0.185407	0.239735	0.204539
B1_female	GWAS_genes	UTR3	0.000527258	0.00050258	427	242	185	0.0566941	0.115892	0.239315	0.204328
B1_total	IFNresponse_COVID19_genes	pLoF	0.000431464	0.000600528	1017	655	362	-0.244263	0.502949	0.235867	0.202589
B1_LT60	GWAS_genes	medium_COD	0.000513099	0.000477104	512	242	270	-0.064498	0.133647	0.232903	0.201087
B1_male	IFNresponse_reactome_genes	UTR5_CADD	0.000463655	0.000400689	590	413	177	-0.162863	0.342304	0.226371	0.197755
Ex_male	IFNresponse_reactome_genes	UTR5_CADD	0.000730396	0.000656944	376	199	177	-0.183134	0.3907	0.21971	0.194322
B1_GE60	GWAS_genes	ENH	0.000712149	0.000319693	505	413	92	0.43532	0.929531	0.219325	0.194122
Ex_LT60	GWAS_genes	medium_COD	0.000943739	0.000756335	357	87	270	-0.0879298	0.187825	0.219163	0.194038
Ex_male	innatedb_genes	PROM	0.000793736	0.00074331	376	199	177	-0.0238195	0.0511712	0.216678	0.192747
B1_total	GWAS_genes	PROM_CADD	0.000482941	0.000507385	1017	655	362	-0.0997037	0.215558	0.213941	0.191319
B1_total	Zhang_Science_genes	pLoF	0.000381679	0.000690608	1017	655	362	0.430429	0.938357	0.210411	0.189468
Ex_LT60	GWAS_genes	pLoF	0.000957854	0.000925926	357	87	270	-0.298759	0.655499	0.20773	0.188055
Ex_male	Zhang_Science_genes	medium_COD	0.000913659	0.00097586	376	199	177	-0.181064	0.39855	0.206395	0.187349
B1_GE60	IFNresponse_COVID19_genes	strong_COD	0.000333973	0.000374813	505	413	92	-0.429843	0.94679	0.206116	0.187201
B1_GE60	Zhang_Science_genes	UTR3	0.000467753	0.000452899	505	413	92	0.17227	0.387089	0.198062	0.182904
Ex_total	Zhang_Science_genes	pLoF	0.000459559	0.00103591	634	272	362	0.625842	1.42493	0.192904	0.18012
Ex_total	IFNresponse_COVID19_genes	PROM_CADD	0.000980392	0.000644567	634	272	362	-0.305474	0.700396	0.190222	0.178662
B1_male	IFNresponse_COVID19_genes	PROM_CADD	0.000655771	0.00047081	590	413	177	-0.322373	0.745188	0.187148	0.176982
B1_female	IFNresponse_reactome_genes	UTR5_CADD	0.000586132	0.000517539	427	242	185	0.129663	0.301425	0.185044	0.175826
B1_female	GWAS_genes	PROM	0.000547939	0.00048393	427	242	185	0.0667142	0.155773	0.183423	0.174932
B1_GE60	IFNresponse_COVID19_genes	UTR3_CADD	0.000440238	0.000741107	505	413	92	-0.393534	0.920104	0.182933	0.174661
Ex_LT60	IFNresponse_reactome_genes	PROM_CADD	0.000814553	0.000699913	357	87	270	0.138771	0.326696	0.180431	0.173275
B1_total	GWAS_genes	UTR3_CADD	0.000510289	0.000457903	1017	655	362	0.0784406	0.184776	0.180215	0.173155
Ex_female	innatedb_genes	UTR3	0.000791797	0.000796613	258	73	185	0.0252215	0.059927	0.177132	0.171437
Ex_total	Zhang_Science_genes	strong_COD	0.000306373	0.00115101	634	272	362	-0.474367	1.13396	0.174999	0.170242
Ex_female	GWAS_genes	PROM	0.000975686	0.000816201	258	73	185	0.0956515	0.230937	0.171552	0.168299
Ex_total	IFNresponse_COVID19_genes	strong_COD	0.000668449	0.000878955	634	272	362	-0.232083	0.565011	0.168723	0.166694
Ex_female	IFNresponse_reactome_genes	UTR3	0.000791377	0.000802674	258	73	185	0.0511606	0.124884	0.167826	0.166183
Ex_total	IFNresponse_COVID19_genes	UTR5	0.000887424	0.000714422	634	272	362	0.200789	0.491381	0.166972	0.165695
Ex_GE60	GWAS_genes	UTR5	0.000716379	0.000589314	277	185	92	-0.185573	0.455033	0.166319	0.165322
B1_LT60	Zhang_Science_genes	UTR5	0.000344353	0.000231481	512	242	270	0.392009	0.961298	0.166294	0.165308
B1_total	IFNresponse_reactome_genes	UTR5	0.000500132	0.000476281	1017	655	362	-0.0585945	0.144245	0.16501	0.164572
B1_total	Zhang_Science_genes	ENH	0.000764526	0	1016	654	362	1.16968	2.91981	0.160482	0.161962
Ex_total	Zhang_Science_genes	PROM_CADD	0.000919118	0.000690608	634	272	362	0.368832	0.925012	0.158987	0.161094
B1_LT60	GWAS_genes	UTR3_CADD	0.000471613	0.000493156	512	242	270	-0.095373	0.239415	0.15869	0.160921
B1_male	Zhang_Science_genes	medium_COD	0.000538068	0.000596359	590	413	177	-0.1279	0.322503	0.157281	0.1601
B1_GE60	innatedb_genes	UTR3_CADD	0.000515714	0.000502455	505	413	92	-0.0397463	0.100415	0.156674	0.159745
Ex_GE60	innatedb_genes	UTR5_CADD	0.000861239	0.000751982	277	185	92	0.0638962	0.165246	0.149517	0.155524
Ex_total	innatedb_genes	UTR5_CADD	0.00084397	0.000747073	634	272	362	0.0451508	0.117766	0.146991	0.154017
B1_male	Zhang_Science_genes	PROM_CADD	0.000605327	0.00047081	590	413	177	0.356994	0.945185	0.142655	0.151407
B1_LT60	IFNresponse_reactome_genes	UTR3	0.000517853	0.000488828	512	242	270	0.0270102	0.0718174	0.141448	0.150675
Ex_GE60	IFNresponse_reactome_genes	UTR3	0.000791679	0.000765026	277	185	92	0.04157	0.111088	0.140031	0.149813
B1_male	Zhang_Science_genes	ENH	0.00121065	0	590	413	177	1.14798	3.08176	0.138762	0.149039
B1_GE60	Zhang_Science_genes	ENH	0.00121359	0	504	412	92	1.15297	3.10241	0.138114	0.148642
Ex_LT60	innatedb_genes	ENH_CADD	0.00114943	0.000740741	357	87	270	-0.451968	1.22619	0.135863	0.147258
B1_total	innatedb_genes	UTR3	0.00050395	0.000469637	1017	655	362	-0.00910704	0.0247129	0.135802	0.147221
B1_male	IFNresponse_reactome_genes	medium_COD	0.000507331	0.000433494	590	413	177	0.0376012	0.102473	0.134642	0.146505
B1_total	innatedb_genes	ENH	0.000542629	0.000407708	1017	655	362	0.0753347	0.205512	0.134374	0.146339
Ex_GE60	IFNresponse_COVID19_genes	ENH	0.00135135	0	277	185	92	1.18352	3.24964	0.132642	0.145264
B1_male	IFNresponse_reactome_genes	PROM_CADD	0.000490027	0.00047081	590	413	177	0.0866813	0.238305	0.132307	0.145056
B1_female	Zhang_Science_genes	medium_COD	0.000413223	0.00039039	427	242	185	-0.16458	0.45342	0.13175	0.144708
B1_female	GWAS_genes	medium_COD	0.000488405	0.000434299	427	242	185	0.0549639	0.152073	0.130632	0.14401
Ex_male	GWAS_genes	UTR3	0.000816993	0.000756988	376	199	177	-0.0509083	0.141324	0.129762	0.143465
B1_female	IFNresponse_COVID19_genes	ENH	0.000688705	0	427	242	185	1.12265	3.14573	0.127365	0.141956
Ex_female	innatedb_genes	PROM_CADD	0.000816813	0.00088971	258	73	185	-0.0550986	0.154471	0.127229	0.141871
B1_LT60	Zhang_Science_genes	UTR3	0.000500877	0.000533109	512	242	270	-0.0978953	0.275362	0.126391	0.14134
Ex_GE60	GWAS_genes	medium_COD	0.000813656	0.000686499	277	185	92	0.0621111	0.175942	0.124624	0.140218
B1_female	IFNresponse_COVID19_genes	UTR5_CADD	0.000413223	0.00036036	427	242	185	0.39367	1.12227	0.123046	0.139211
Ex_male	IFNresponse_COVID19_genes	medium_COD	0.000890165	0.00079096	376	199	177	-0.0823894	0.237813	0.120025	0.137268
B1_GE60	IFNresponse_reactome_genes	UTR3	0.000480911	0.000481916	505	413	92	-0.0336529	0.0979302	0.11809	0.136014
B1_total	GWAS_genes	PROM	0.000506757	0.000464294	1017	655	362	0.0359558	0.104799	0.117713	0.135769
B1_LT60	IFNresponse_COVID19_genes	UTR5_CADD	0.000413223	0.000246914	512	242	270	0.407326	1.19875	0.11546	0.134297
B1_female	Zhang_Science_genes	strong_COD	0.000459137	0.000600601	427	242	185	0.409649	1.21202	0.114237	0.133494
B1_GE60	IFNresponse_COVID19_genes	PROM	0.000520644	0.000478711	505	413	92	-0.0988314	0.294948	0.112279	0.1322
B1_male	innatedb_genes	medium_COD	0.000507383	0.000454322	590	413	177	0.0151252	0.0454591	0.110704	0.131153
Ex_male	innatedb_genes	UTR5	0.00085192	0.000704191	376	199	177	0.0328816	0.099671	0.108835	0.129904
B1_female	IFNresponse_COVID19_genes	UTR3	0.000488518	0.000510055	427	242	185	0.0538356	0.168663	0.101883	0.125181
Ex_GE60	IFNresponse_COVID19_genes	pLoF	0.000794913	0.000639386	277	185	92	0.307572	0.965506	0.10148	0.124904
B1_total	IFNresponse_COVID19_genes	ENH	0.000636132	0.000230203	1017	655	362	0.368747	1.18612	0.0966492	0.121542
B1_female	GWAS_genes	UTR3_CADD	0.000572673	0.00052879	427	242	185	0.0824954	0.271483	0.0923366	0.118486
Ex_female	Zhang_Science_genes	medium_COD	0.000373599	0.000638821	258	73	185	-0.225657	0.745119	0.0917164	0.118041
Ex_GE60	IFNresponse_reactome_genes	UTR5	0.000888727	0.000832354	277	185	92	0.0713134	0.236027	0.0912893	0.117735
B1_GE60	IFNresponse_reactome_genes	PROM	0.000503031	0.000509774	505	413	92	-0.0345225	0.114571	0.0907942	0.117379
Ex_female	innatedb_genes	UTR3_CADD	0.000774156	0.000766284	258	73	185	-0.0467897	0.155776	0.0902199	0.116965
Ex_LT60	IFNresponse_COVID19_genes	pLoF	0.000676133	0.00087146	357	87	270	-0.259213	0.866305	0.0895308	0.116467
Ex_GE60	innatedb_genes	UTR3_CADD	0.000836181	0.000822505	277	185	92	-0.0345317	0.11581	0.088909	0.116016
B1_LT60	IFNresponse_reactome_genes	ENH	0.000743802	0.000518519	512	242	270	0.157365	0.529874	0.0882002	0.1155
Ex_male	innatedb_genes	UTR3_CADD	0.000832708	0.000768448	376	199	177	-0.0292295	0.0995086	0.0862824	0.114098
Ex_LT60	IFNresponse_COVID19_genes	UTR5	0.00059453	0.00083014	357	87	270	0.237851	0.813645	0.0854552	0.113489
B1_female	IFNresponse_COVID19_genes	pLoF	0.000449156	0.000352526	427	242	185	0.247614	0.848832	0.0850958	0.113223
Ex_total	Zhang_Science_genes	UTR5	0.00122549	0.000460405	634	272	362	0.243824	0.843632	0.083531	0.112063
Ex_total	innatedb_genes	UTR3	0.000814166	0.000769901	634	272	362	0.00933198	0.033261	0.0787186	0.108439
B1_total	Zhang_Science_genes	strong_COD	0.000339271	0.000767342	1017	655	362	-0.216209	0.771814	0.0784731	0.108252
B1_GE60	IFNresponse_COVID19_genes	UTR3	0.000488463	0.000506932	505	413	92	0.0538745	0.192765	0.0781104	0.107975
Ex_LT60	IFNresponse_reactome_genes	UTR3	0.00085108	0.000776	357	87	270	0.0290832	0.104289	0.0777692	0.107714
Ex_LT60	innatedb_genes	UTR5	0.000806903	0.000764088	357	87	270	-0.0353988	0.127823	0.0766935	0.106888
B1_GE60	IFNresponse_reactome_genes	UTR5_CADD	0.000532344	0.000578168	505	413	92	-0.0993653	0.363501	0.0747238	0.105363
Ex_total	GWAS_genes	UTR3	0.00078095	0.000794425	634	272	362	-0.0278496	0.110499	0.063522	0.0963602
B1_male	IFNresponse_reactome_genes	UTR3	0.000479049	0.000467673	590	413	177	-0.020028	0.0795275	0.063422	0.096277
Ex_LT60	innatedb_genes	PROM	0.000842988	0.000792864	357	87	270	-0.0146743	0.0590879	0.0616765	0.0948166
B1_GE60	GWAS_genes	PROM_CADD	0.000518852	0.000406684	505	413	92	0.0864934	0.355793	0.0590979	0.0926276
B1_female	IFNresponse_reactome_genes	PROM	0.000534948	0.000498638	427	242	185	0.0251809	0.10551	0.0569578	0.0907808
Ex_LT60	GWAS_genes	UTR3	0.000863947	0.000823045	357	87	270	-0.0371427	0.161173	0.0531081	0.0873844
B1_female	Zhang_Science_genes	UTR5	0.000688705	0.00045045	427	242	185	0.179152	0.783229	0.05232	0.0866767
B1_LT60	IFNresponse_COVID19_genes	UTR3	0.000484036	0.000498112	512	242	270	0.0338126	0.150284	0.0506209	0.0851354
B1_LT60	GWAS_genes	PROM	0.000537469	0.000487988	512	242	270	-0.0312139	0.139842	0.0498221	0.0844033
Ex_GE60	IFNresponse_COVID19_genes	PROM_CADD	0.00144144	0.000724638	277	185	92	0.182633	0.847038	0.046489	0.081294
Ex_total	innatedb_genes	PROM	0.00079751	0.000782324	634	272	362	-0.00853188	0.0398653	0.0458035	0.0806429
B1_female	Zhang_Science_genes	PROM_CADD	0.000344353	0.00045045	427	242	185	-0.253669	1.19764	0.0448628	0.0797428
Ex_LT60	Zhang_Science_genes	UTR3	0.000935579	0.00081826	357	87	270	0.0858266	0.409532	0.0439206	0.0788332
B1_male	IFNresponse_COVID19_genes	ENH	0.000605327	0.00047081	590	413	177	0.261779	1.2603	0.0431443	0.0780776
Ex_GE60	IFNresponse_COVID19_genes	UTR3	0.000746551	0.000817118	277	185	92	-0.0448869	0.217401	0.04263	0.0775737
Ex_female	IFNresponse_COVID19_genes	ENH	0.00342466	0	258	73	185	1.07206	5.2353	0.0419328	0.0768866
B1_total	IFNresponse_reactome_genes	UTR5_CADD	0.000508906	0.000460405	1017	655	362	-0.0442094	0.218686	0.0408682	0.075828
B1_GE60	innatedb_genes	PROM_CADD	0.000499871	0.000458807	505	413	92	0.0225931	0.116089	0.0378764	0.072788
B1_total	IFNresponse_COVID19_genes	UTR3	0.000486828	0.000500354	1017	655	362	0.0217939	0.112337	0.0376375	0.072541
B1_male	innatedb_genes	UTR5	0.000523799	0.000439385	590	413	177	0.0165263	0.0863769	0.0366064	0.0714666
Ex_GE60	innatedb_genes	PROM	0.000776123	0.00075139	277	185	92	0.0111964	0.0592821	0.0356706	0.0704802
B1_female	IFNresponse_COVID19_genes	strong_COD	0.000356227	0.00055918	427	242	185	-0.139199	0.751592	0.034301	0.0690164
Ex_GE60	Zhang_Science_genes	UTR5	0.00157658	0.000452899	277	185	92	0.192636	1.07573	0.032068	0.0665742
Ex_GE60	GWAS_genes	PROM_CADD	0.000780781	0.000664251	277	185	92	0.0718685	0.406123	0.0313156	0.0657349
B1_female	innatedb_genes	PROM	0.000500036	0.000510274	427	242	185	0.0081898	0.0465316	0.0309777	0.0653551
Ex_total	GWAS_genes	PROM	0.000796045	0.000783082	634	272	362	-0.0241137	0.137091	0.0309394	0.0653119
B1_LT60	IFNresponse_COVID19_genes	ENH	0.000344353	0.000308642	512	242	270	-0.253815	1.47985	0.0294173	0.0635772
B1_male	Zhang_Science_genes	pLoF	0.000201776	0.00094162	590	413	177	-0.210853	1.23763	0.0290253	0.0631242
B1_male	GWAS_genes	UTR3_CADD	0.000473734	0.000383812	590	413	177	0.0440209	0.263481	0.0279138	0.0618248
B1_male	Zhang_Science_genes	PROM	0.00054093	0.000480827	590	413	177	-0.0598422	0.360479	0.0275585	0.0614047
Ex_LT60	IFNresponse_reactome_genes	UTR5	0.000750751	0.000717384	357	87	270	-0.0485867	0.295508	0.0270331	0.0607792
Ex_GE60	IFNresponse_reactome_genes	UTR5_CADD	0.000911376	0.000947927	277	185	92	0.0636996	0.392495	0.0263394	0.0599448
Ex_LT60	Zhang_Science_genes	UTR5	0.000478927	0.000462963	357	87	270	0.277669	1.72082	0.0260366	0.0595777
Ex_female	Zhang_Science_genes	PROM_CADD	0.000856164	0.000675676	258	73	185	-0.269465	1.68297	0.0256361	0.0590891
Ex_male	IFNresponse_COVID19_genes	PROM_CADD	0.00117253	0.000753296	376	199	177	0.13492	0.856466	0.0248162	0.0580783
Ex_total	IFNresponse_reactome_genes	UTR5	0.000844595	0.000746603	634	272	362	0.0275438	0.177044	0.0242039	0.0573139
B1_total	GWAS_genes	UTR3	0.00049758	0.000480898	1017	655	362	0.0125239	0.0817858	0.0234488	0.0563592
Ex_GE60	IFNresponse_COVID19_genes	PROM	0.000980627	0.000817622	277	185	92	0.0476488	0.319011	0.0223096	0.0548927
B1_male	GWAS_genes	medium_COD	0.000516095	0.000498946	590	413	177	-0.0183412	0.126641	0.0209754	0.0531323
B1_female	Zhang_Science_genes	UTR3	0.000422615	0.00045045	427	242	185	-0.0486043	0.34258	0.0201291	0.0519897
B1_LT60	IFNresponse_reactome_genes	UTR5_CADD	0.000468906	0.000420278	512	242	270	-0.0411976	0.29614	0.0193531	0.050923
B1_LT60	GWAS_genes	UTR3	0.000521127	0.000498223	512	242	270	-0.01418	0.10811	0.0172038	0.0478636
B1_LT60	IFNresponse_COVID19_genes	pLoF	0.000538987	0.000644122	512	242	270	-0.081784	0.624231	0.0171651	0.0478069
B1_male	innatedb_genes	UTR3	0.0005041	0.000452606	590	413	177	0.00433763	0.0340601	0.0162186	0.0464038
B1_total	Zhang_Science_genes	UTR3	0.000479991	0.000512724	1017	655	362	-0.0264379	0.21379	0.0152925	0.0449947
Ex_total	GWAS_genes	PROM_CADD	0.000735294	0.000828729	634	272	362	-0.0351311	0.284719	0.0152247	0.04489
B1_female	GWAS_genes	pLoF	0.000336344	0.000377121	427	242	185	-0.0823354	0.693998	0.0140753	0.0430822
B1_GE60	GWAS_genes	UTR5	0.000457358	0.000362319	505	413	92	0.0449486	0.380713	0.0139391	0.0428637
Ex_GE60	GWAS_genes	UTR3	0.000741918	0.000710429	277	185	92	-0.0193225	0.166893	0.0134046	0.0419963
B1_male	IFNresponse_COVID19_genes	UTR3	0.000485837	0.000490214	590	413	177	0.0175416	0.152785	0.0131818	0.0416301
Ex_LT60	innatedb_genes	UTR3	0.00084155	0.000769809	357	87	270	0.00600575	0.0526317	0.0130208	0.0413638
B1_female	GWAS_genes	PROM_CADD	0.000604374	0.000569958	427	242	185	0.0327001	0.29678	0.0121403	0.0398794
B1_LT60	Zhang_Science_genes	pLoF	0.000344353	0.000925926	512	242	270	0.136181	1.25623	0.0117517	0.0392086
B1_female	innatedb_genes	UTR5_CADD	0.000468389	0.000483355	427	242	185	0.0141655	0.135188	0.0109796	0.037845
Ex_female	GWAS_genes	UTR3	0.000682693	0.000830242	258	73	185	-0.0188742	0.193178	0.00954602	0.0351902
Ex_total	IFNresponse_reactome_genes	ENH	0.000848416	0.000743731	634	272	362	-0.0581694	0.620205	0.00879668	0.033729
Ex_female	GWAS_genes	PROM_CADD	0.000989346	0.000930931	258	73	185	-0.0423837	0.463337	0.00836769	0.0328663
B1_male	GWAS_genes	PROM	0.000482625	0.00044377	590	413	177	0.0131763	0.144661	0.00829638	0.032721
B1_female	IFNresponse_reactome_genes	UTR3	0.00052103	0.000505631	427	242	185	0.00723485	0.0823573	0.00771711	0.0315179
Ex_total	IFNresponse_COVID19_genes	pLoF	0.00075692	0.00081248	634	272	362	-0.0547408	0.62636	0.00763792	0.0313502
Ex_female	Zhang_Science_genes	UTR3_CADD	0	0.0003861	258	73	185	-1.01214	12.3816	0.00668229	0.0292584
Ex_female	GWAS_genes	UTR5	0.000907741	0.00100944	258	73	185	-0.0379878	0.476227	0.006363	0.0285286
B1_female	Zhang_Science_genes	UTR3_CADD	0.000172176	0.000225225	427	242	185	-0.18653	2.38725	0.00610521	0.0279268
Ex_LT60	IFNresponse_COVID19_genes	UTR5_CADD	0.00063857	0.000411523	357	87	270	0.130249	1.72422	0.00570641	0.0269718
Ex_GE60	innatedb_genes	PROM_CADD	0.000772201	0.000742641	277	185	92	0.00948986	0.129801	0.00534518	0.0260791
B1_total	IFNresponse_reactome_genes	UTR3	0.000494559	0.000487071	1017	655	362	-0.00380269	0.0563709	0.00455065	0.0240094
B1_female	GWAS_genes	UTR5	0.000505051	0.000620621	427	242	185	-0.0207582	0.331752	0.00391518	0.0222271
Ex_total	innatedb_genes	UTR5	0.000828698	0.000758547	634	272	362	-0.00494101	0.0810064	0.00372043	0.0216538
Ex_male	GWAS_genes	UTR3_CADD	0.000744463	0.000653902	376	199	177	-0.0185686	0.318958	0.00338917	0.0206446
B1_GE60	IFNresponse_COVID19_genes	PROM_CADD	0.000706215	0.000452899	505	413	92	-0.0470424	0.822707	0.00326955	0.0202688
Ex_GE60	Zhang_Science_genes	UTR3	0.000722816	0.000695147	277	185	92	0.0264659	0.47265	0.00313539	0.0198392
Ex_total	IFNresponse_reactome_genes	UTR5_CADD	0.000833618	0.00075485	634	272	362	-0.0145371	0.274129	0.00281218	0.0187669
B1_male	IFNresponse_reactome_genes	ENH	0.000435835	0.000677966	590	413	177	-0.0263906	0.562772	0.00219905	0.0165552
B1_GE60	IFNresponse_COVID19_genes	medium_COD	0.000478283	0.000402576	505	413	92	0.0129529	0.278151	0.00216858	0.016438
Ex_total	IFNresponse_COVID19_genes	UTR3	0.00076486	0.000806514	634	272	362	0.00691493	0.150826	0.00210194	0.0161788
Ex_male	IFNresponse_reactome_genes	ENH	0.00096637	0.00130378	376	199	177	0.0272278	0.67198	0.00164177	0.0142685
Ex_LT60	IFNresponse_reactome_genes	medium_COD	0.000813047	0.000721734	357	87	270	0.00593369	0.152121	0.00152149	0.0137276
Ex_female	innatedb_genes	ENH	0.000987289	0.000608717	258	73	185	-0.0183876	0.504969	0.00132593	0.0128019
B1_total	Zhang_Science_genes	PROM_CADD	0.000508906	0.000460405	1017	655	362	0.025228	0.722848	0.00121807	0.0122628
Ex_female	IFNresponse_reactome_genes	ENH	0.00052687	0.0002079	258	73	185	-0.0697399	2.06859	0.00113662	0.0118401
B1_female	innatedb_genes	UTR3_CADD	0.000513809	0.00046811	427	242	185	-0.00273128	0.0900217	0.000920529	0.0106411
B1_LT60	IFNresponse_COVID19_genes	UTR5	0.000483559	0.000512214	512	242	270	0.0111556	0.480076	0.000539966	0.00812692
B1_GE60	innatedb_genes	PROM	0.000479929	0.000467779	505	413	92	0.000946162	0.0517623	0.000334121	0.00638026
Ex_total	Zhang_Science_genes	UTR3	0.000790869	0.000786972	634	272	362	-0.00499657	0.288497	0.000299958	0.00604298
B1_male	Zhang_Science_genes	UTR3	0.000513611	0.000577812	590	413	177	0.00467094	0.278419	0.000281457	0.00585239
Ex_female	GWAS_genes	strong_COD	0.000785987	0.000708906	258	73	185	0.0102709	0.650069	0.000249633	0.00550946
B1_LT60	IFNresponse_reactome_genes	UTR5	0.000510592	0.000457642	512	242	270	0.00270111	0.194399	0.000193062	0.00484147
Ex_female	innatedb_genes	UTR5	0.000765396	0.000810553	258	73	185	0.00196927	0.148838	0.000175057	0.00460897
Ex_total	GWAS_genes	medium_COD	0.000855263	0.000738587	634	272	362	0.00108245	0.122654	7.78845e-05	0.00306886
Ex_GE60	Zhang_Science_genes	PROM	0.000945946	0.000905797	277	185	92	0.00380044	0.431128	7.77063e-05	0.00306534
Ex_male	GWAS_genes	medium_COD	0.000899233	0.00079096	376	199	177	0.000439739	0.151427	8.43297e-06	0.00100744
B1_total	GWAS_genes	medium_COD	0.000505865	0.000465908	1017	655	362	-0.000245856	0.0959393	6.56701e-06	0.000888898
Ex_male	IFNresponse_COVID19_genes	PROM	0.000956108	0.000824959	376	199	177	0.000321807	0.284113	1.28295e-06	0.000392668
Ex_male	GWAS_genes	PROM_CADD	0.000642099	0.000721908	376	199	177	5.03111e-05	0.380318	1.74998e-08	4.5842e-05
B1_male	IFNresponse_COVID19_genes	UTR5	0.000566689	6.01034e-05	590	413	177	1.5139	0.638748	NA	NA
B1_female	innatedb_genes	medium_COD	0.000517534	0.000458776	427	242	185	0.162617	0.0496979	NA	NA
B1_female	IFNresponse_COVID19_genes	PROM	0.000599495	0.00030808	427	242	185	0.900462	0.285823	NA	NA
B1_GE60	innatedb_genes	strong_COD	0.000515379	0.000356498	505	413	92	0.358404	0.157348	NA	NA
B1_GE60	innatedb_genes	medium_COD	0.000506009	0.00043087	505	413	92	0.106365	0.0540668	NA	NA
B1_GE60	innatedb_genes	ENH	0.000576154	0.000229178	505	413	92	0.820208	0.346852	NA	NA
B1_GE60	GWAS_genes	pLoF	0.000366012	0.000758342	505	413	92	-1.39728	0.692272	NA	NA
B1_LT60	innatedb_genes	pLoF	0.000623841	0.000425772	512	242	270	0.363668	0.178148	NA	NA
B1_LT60	IFNresponse_COVID19_genes	medium_COD	0.000425127	0.000602042	512	242	270	-0.470422	0.215888	NA	NA
B1_LT60	IFNresponse_COVID19_genes	PROM	0.000588789	0.000364613	512	242	270	0.522636	0.266503	NA	NA
B1_LT60	IFNresponse_COVID19_genes	UTR3_CADD	0.000187829	0.000757576	512	242	270	-1.46409	0.711813	NA	NA
Ex_male	IFNresponse_reactome_genes	strong_COD	0.000950699	0.000572607	376	199	177	0.760354	0.384868	NA	NA
Ex_male	IFNresponse_reactome_genes	PROM	0.000841587	0.000678789	376	199	177	0.222685	0.109035	NA	NA
Ex_male	Zhang_Science_genes	UTR3_CADD	0	0.00242131	376	199	177	-2.14168	0.935606	NA	NA
Ex_male	innatedb_genes	pLoF	0.0010373	0.000712694	376	199	177	0.422268	0.201679	NA	NA
Ex_female	IFNresponse_reactome_genes	pLoF	0.000668226	0.000527357	258	73	185	2.09301	1.05904	NA	NA
Ex_female	innatedb_genes	medium_COD	0.000831141	0.000738447	258	73	185	0.237431	0.0785057	NA	NA
Ex_GE60	innatedb_genes	strong_COD	0.000874582	0.000598437	277	185	92	0.406075	0.199165	NA	NA
Ex_GE60	innatedb_genes	medium_COD	0.000861169	0.00069353	277	185	92	0.185658	0.0617035	NA	NA
Ex_GE60	innatedb_genes	ENH	0.00109569	0.000342734	277	185	92	1.08492	0.362494	NA	NA
Ex_LT60	innatedb_genes	pLoF	0.00118633	0.000705063	357	87	270	0.490999	0.243182	NA	NA
Ex_LT60	IFNresponse_COVID19_genes	medium_COD	0.000656814	0.000835979	357	87	270	-0.71608	0.305181	NA	NA
A1_female	GWAS_genes	UTR5_CADD	0.000642123	0.000397246	427	73	354	1.58149	0.69841	NA	NA
A1_GE60	IFNresponse_reactome_genes	PROM	0.000553111	0.000476017	505	185	320	0.231792	0.084555	NA	NA
A1_GE60	innatedb_genes	medium_COD	0.000535019	0.000467635	505	185	320	0.12637	0.0384302	NA	NA
A1_GE60	innatedb_genes	ENH	0.00073266	0.000385919	505	185	320	0.691886	0.236047	NA	NA
A1_GE60	IFNresponse_COVID19_genes	strong_COD	0.00055918	0.000215517	505	185	320	1.47791	0.727271	NA	NA
A1_GE60	IFNresponse_COVID19_genes	medium_COD	0.00064509	0.000360082	505	185	320	0.506926	0.190475	NA	NA
A1_GE60	IFNresponse_COVID19_genes	UTR3_CADD	0	0.00078125	505	185	320	-1.3783	0.618366	NA	NA
A1_LT60	GWAS_genes	UTR5	0.000766284	0.000496732	512	87	425	0.779579	0.379038	NA	NA
A1_LT60	GWAS_genes	UTR5_CADD	0.00125718	0.000459559	512	87	425	1.39908	0.479517	NA	NA
	For definition of functional masks, please refer to supplementary Table 4
	A1FREQ refers to the average of the effect allele frequencies across all sites included in the mask.
	LT - lower than 60 years; GE - greater or equal 60 years
	NA - no result available for this category
