# Supplementary material for: Systematic assessment of COVID-19 host genetics using whole genome sequencing data
Source: PLoS Pathog. 2024 Dec 23;20(12):e1012786. doi: 10.1371/journal.ppat.1012786 (PMC11706450; doi:10.1371/journal.ppat.1012786)
Supplement: S11 Table — (XLSX) [file ppat.1012786.s019.xlsx]

## Sheet: Tabelle1
Supplementary Table 11: Results of most significant variants in Ex analysis of DeCOIEUR.
Chr	Pos (hg38)	ID	DeCOI_analysis_Ex_European ("extreme")												Replication GenOMICC (WGS-data, all populations)					Replication COVID-HGI release 7 (no GenOMICC, no 23andMe)
																				A2 (critically ill)				B2 (hospitalized)
			ALLELE0	ALLELE1	A1FREQ	A1FREQ_CASES	A1FREQ_CONTROLS	N_individuals	N_CASES	N_CONTROLS	p-value	BETA	SE	Effect_Allele	p-value	Effect	SE	N	Effect_Allele	p-value	Effect	SE	Effect_Allele_COVIDHGI_A2_v7	p-value	Effect	SE	Effect_Allele_COVIDHGI_B2_v7
1	165555850	chr1:165555850:T:A	T	A	0.022082	0.00735294	0.0331492	634	272	362	9.98895e-06	-2.28803	0.517957	A	0.4809	-0.0484	0.0686	53461	A	0.37041	-0.065932	0.073609	A	0.69169	-0.016359	0.041251	A
2	236272962	chr2:236272962:A:G	A	G	0.0197161	0.00551471	0.0303867	634	272	362	7.52766e-06	-2.74669	0.613347	G	0.9692	-0.0022	0.0561	55884	G	0.50862	0.029384	0.044455	G	0.27896	-0.024621	0.022742	G
2	236276766	chr2:236276766:T:G	T	G	0.0197472	0.00553506	0.0303867	633	271	362	7.73001e-06	-2.74263	0.613216	G	0.658	-0.025	0.0564	55886	G	0.50218	0.030228	0.045045	G	0.29837	-0.023811	0.022896	G
3	45800446	chr3:45800446:C:T	C	T	0.116719	0.163603	0.0814917	634	272	362	1.63821e-06	1.05047	0.21914	T	NA	NA	NA	NA	NA	2.1683e-57	0.51321	0.032142	T	1.814e-70	0.31479	0.017738	T
3	45801750	chr3:45801750:G:A	G	A	0.109621	0.159926	0.0718232	634	272	362	1.46518e-07	1.19582	0.227476	A	8.63e-142	0.8879	0.035	55866	A	4.3189e-64	0.56015	0.03314	A	2.157e-81	0.35722	0.018694	A
3	45801823	chr3:45801823:C:T	C	T	0.108044	0.15625	0.0718232	634	272	362	2.49546e-07	1.18254	0.229262	T	3.41e-143	0.8951	0.0351	55869	T	9.5865e-64	0.56058	0.033259	T	1.3551e-80	0.35753	0.018806	T
3	45801947	chr3:45801947:G:T	G	T	0.108044	0.15625	0.0718232	634	272	362	2.49546e-07	1.18254	0.229262	T	1.12e-141	0.8898	0.0351	55867	T	6.7129e-64	0.56189	0.033294	T	3.036e-80	0.35748	0.018845	T
3	45802706	chr3:45802706:A:C	A	C	0.11041	0.161765	0.0718232	634	272	362	7.80513e-08	1.22039	0.227193	C	NA	NA	NA	NA	NA	4.0556e-64	0.55869	0.033047	C	1.6425e-81	0.35602	0.018618	C
3	45804256	chr3:45804256:A:C	A	C	0.131703	0.178309	0.0966851	634	272	362	1.43701e-06	1.00892	0.209328	C	NA	NA	NA	NA	NA	1.0242e-45	0.40773	0.028729	C	2.2207e-52	0.2409	0.015817	C
3	45809291	chr3:45809291:T:A	T	A	0.11769399999999999	0.166052	0.0814917	633	271	362	1.4313e-06	1.05274	0.218383	A	NA	NA	NA	NA	NA	8.7585e-55	0.48275	0.030969	A	1.2932e-70	0.29949	0.016857	A
3	45818159	chr3:45818159:G:A	G	A	0.107256	0.161765	0.0662983	634	272	362	2.14072e-09	1.3949	0.232998	A	1.89e-151	0.9211	0.0351	55875	A	1.1438e-77	0.57409	0.030774	A	5.3225e-106	0.38016	0.017385	A
3	45820440	chr3:45820440:G:A	G	A	0.107256	0.161765	0.0662983	634	272	362	2.14072e-09	1.3949	0.232998	A	6.97e-151	0.9198	0.0352	55878	A	1.4493e-77	0.5736	0.030768	A	7.5411e-106	0.37991	0.017386	A
3	45821460	chr3:45821460:T:C	T	C	0.107256	0.161765	0.0662983	634	272	362	2.14072e-09	1.3949	0.232998	C	3.91e-150	0.9169	0.0351	55884	C	2.3526e-77	0.57207	0.030729	C	7.3e-106	0.37933	0.017358	C
3	45823240	chr3:45823240:T:C	T	C	0.107425	0.161765	0.066482	633	272	361	2.14309e-09	1.3949	0.233005	C	2.01e-150	0.9174	0.0351	55878	C	1.2979e-77	0.57357	0.030757	C	1.2757e-105	0.37947	0.017385	C
3	45825948	chr3:45825948:A:G	A	G	0.107425	0.161765	0.066482	633	272	361	2.18137e-09	1.395	0.233135	G	2.36e-150	0.917	0.0351	55882	G	1.7532e-67	0.5676	0.032702	G	7.6067e-87	0.36163	0.018308	G
3	45830416	chr3:45830416:G:A	G	A	0.107256	0.161765	0.0662983	634	272	362	2.14072e-09	1.3949	0.232998	A	2.42e-150	0.9177	0.0351	55875	A	2.643e-77	0.57226	0.030749	A	4.0066e-106	0.38016	0.017374	A
3	45834967	chr3:45834967:G:GA	G	GA	0.108833	0.165441	0.0662983	634	272	362	1.5378e-09	1.40115	0.231966	GA	2.83e-146	0.8871	0.0344	55883	GA	2.9858e-59	0.53452	0.03293	GA	7.8898e-83	0.35271	0.018294	GA
3	45838989	chr3:45838989:T:C	T	C	0.107256	0.161765	0.0662983	634	272	362	2.14072e-09	1.3949	0.232998	C	2.29e-150	0.9169	0.0351	55878	C	1.0969e-76	0.5719	0.030857	C	4.3052e-105	0.3802	0.017463	C
3	45847198	chr3:45847198:A:G	A	G	0.106635	0.161765	0.065097	633	272	361	2.1562e-09	1.39484	0.233034	G	2.85e-151	0.9203	0.0351	55877	G	4.7451e-77	0.5739	0.03089	G	5.6945e-106	0.38208	0.017475	G
3	45848429	chr3:45848429:A:T	A	T	0.105388	0.158672	0.0652778	631	271	360	1.31905e-08	1.34795	0.237166	T	NA	NA	NA	NA	NA	4.1464e-77	0.57414	0.03089	T	2.339e-104	0.38064	0.017546	T
3	45848457	chr3:45848457:C:T	C	T	0.105845	0.160517	0.0649171	633	271	362	8.13149e-09	1.3608	0.236017	T	1.34e-147	0.8965	0.0347	55886	T	7.3211e-78	0.56821	0.03042	T	2.5145e-103	0.37139	0.017206	T
3	45859142	chr3:45859142:G:C	G	C	0.0941456	0.145221	0.0555556	632	272	360	3.6062e-09	1.47842	0.250525	C	1.42e-112	0.9487	0.0421	55245	C	1.8853e-68	0.63769	0.036472	C	4.3673e-78	0.39239	0.020976	C
3	45859597	chr3:45859597:C:T	C	T	0.106349	0.162362	0.0640669	630	271	359	9.00492e-10	1.43661	0.234507	T	2.18e-152	0.9246	0.0352	55877	T	1.7245e-75	0.57947	0.031518	T	8.2073e-105	0.38235	0.017586	T
3	45866624	chr3:45866624:A:T	A	T	0.106467	0.161765	0.0649171	634	272	362	2.14067e-09	1.3949	0.232998	T	6.13e-150	0.9171	0.0352	55884	T	4.2036e-76	0.57188	0.030977	T	3.5094e-104	0.3828	0.017661	T
3	45867022	chr3:45867022:C:G	C	G	0.105556	0.160517	0.0640669	630	271	359	1.84064e-09	1.41198	0.234889	G	NA	NA	NA	NA	NA	1.0787e-74	0.57107	0.031231	G	1.9446e-102	0.38593	0.017959	G
3	45867532	chr3:45867532:A:G	A	G	0.106804	0.161765	0.0652778	632	272	360	2.1757e-09	1.39456	0.233044	G	6.56e-151	0.9176	0.0351	55883	G	2.8225e-76	0.57188	0.030941	G	4.7684e-105	0.38372	0.017629	G
3	45868152	chr3:45868152:C:A	C	A	0.114583	0.165428	0.0760563	624	269	355	5.89454e-08	1.22286	0.225537	A	1.57e-121	0.8772	0.0374	55230	A	2.7052e-65	0.54099	0.031702	A	2.1244e-92	0.36456	0.017881	A
3	45874730	chr3:45874730:C:T	C	T	0.280411	0.333948	0.240331	633	271	362	8.28419e-06	0.72385	0.162382	T	4.278e-49	0.3252	0.0221	55862	T	4.4641e-17	0.17756	0.021138	T	2.8285e-20	0.10495	0.011376	T
3	45875294	chr3:45875294:G:A	G	A	0.123028	0.167279	0.089779	634	272	362	3.33127e-06	1.02205	0.21983	A	3.59e-90	0.6262	0.0311	55876	A	2.3089e-39	0.38585	0.029394	A	2.9516e-52	0.25151	0.016534	A
3	45876723	chr3:45876723:G:A	G	A	0.123028	0.167279	0.089779	634	272	362	3.33127e-06	1.02205	0.21983	A	1.97e-90	0.627	0.0311	55882	A	8.4044e-39	0.38274	0.029377	A	5.3291e-52	0.25078	0.016528	A
3	45878806	chr3:45878806:T:C	T	C	0.123223	0.167279	0.0900277	633	272	361	3.61119e-06	1.01855	0.219866	C	8.03e-91	0.6287	0.0311	55871	C	4.6904e-39	0.38389	0.029365	C	7.1215e-52	0.25012	0.016505	C
3	45886267	chr3:45886267:T:C	T	C	0.128368	0.168519	0.098338	631	270	361	9.48353e-06	0.963613	0.217587	C	NA	NA	NA	NA	NA	3.7605e-36	0.31866	0.025382	C	8.7759e-45	0.19213	0.013683	C
3	45887277	chr3:45887277:G:A	G	A	0.123028	0.167279	0.089779	634	272	362	3.33127e-06	1.02205	0.21983	A	1.72e-89	0.6241	0.0311	55871	A	1.1611e-43	0.38445	0.027745	A	1.3704e-61	0.26087	0.015754	A
3	45890915	chr3:45890915:G:A	G	A	0.122433	0.166052	0.089779	633	271	362	3.86474e-06	1.01795	0.220405	A	9.98e-90	0.6248	0.0311	55878	A	1.1897e-44	0.3858	0.02752	A	6.597e-63	0.26232	0.015669	A
3	45895453	chr3:45895453:G:C	G	C	0.129542	0.172794	0.0969529	633	272	361	3.11458e-06	1.0122	0.217066	C	NA	NA	NA	NA	NA	1.9562e-35	0.31424	0.025294	C	1.5667e-42	0.18529	0.013556	C
3	45897524	chr3:45897524:G:A	G	A	0.122433	0.166052	0.089779	633	271	362	4.56405e-06	1.01147	0.220657	A	1.16e-90	0.6296	0.0312	55850	A	1.7631e-44	0.38533	0.027541	A	1.4755e-62	0.26149	0.015664	A
3	45898310	chr3:45898310:G:A	G	A	0.123028	0.167279	0.089779	634	272	362	3.33127e-06	1.02205	0.21983	A	5.64e-90	0.6263	0.0311	55877	A	8.8273e-45	0.38669	0.027541	A	1.3196e-62	0.26151	0.01566	A
3	45903640	chr3:45903640:A:C	A	C	0.123418	0.168519	0.089779	632	270	362	3.09806e-06	1.02563	0.219894	C	2.12e-89	0.6242	0.0311	55873	C	1.0549e-44	0.38634	0.027542	C	9.0322e-63	0.26193	0.015664	C
3	45905526	chr3:45905526:A:G	A	G	0.120444	0.166052	0.0861111	631	271	360	9.4393e-07	1.10219	0.224801	G	5.527e-89	0.6229	0.0311	55877	G	1.5017e-44	0.3852	0.027509	G	2.1001e-62	0.26081	0.015644	G
3	45910155	chr3:45910155:G:A	G	A	0.126972	0.174632	0.0911602	634	272	362	1.54021e-06	1.05093	0.218673	A	9.92e-83	0.5915	0.0307	55868	A	2.115e-42	0.37002	0.027114	A	4.197e-58	0.24661	0.015347	A
3	45912847	chr3:45912847:C:T	C	T	0.121643	0.167897	0.0870166	633	271	362	3.8154e-06	1.0213	0.221003	T	7.917e-81	0.5916	0.0311	55862	T	1.546e-43	0.37696	0.027245	T	1.1659e-59	0.25202	0.015471	T
3	45918928	chr3:45918928:G:C	G	C	0.123817	0.172794	0.0870166	634	272	362	1.26375e-06	1.06275	0.219332	C	1.15e-80	0.589	0.031	55876	C	1.4942e-42	0.36761	0.026888	C	2.367e-58	0.24603	0.015277	C
3	45919154	chr3:45919154:T:C	T	C	0.122433	0.169118	0.0872576	633	272	361	2.34958e-06	1.04147	0.220614	C	NA	NA	NA	NA	NA	1.0326e-43	0.3767	0.027169	C	1.8431e-59	0.25084	0.015425	C
3	45919208	chr3:45919208:C:T	C	T	0.12224	0.169118	0.0870166	634	272	362	2.3282e-06	1.04169	0.220575	T	1.214e-81	0.5937	0.031	55872	T	1.0658e-43	0.37662	0.027168	T	2.5008e-59	0.25053	0.015424	T
3	45921111	chr3:45921111:A:G	A	G	0.121643	0.169118	0.0858726	633	272	361	2.0109e-06	1.05097	0.221148	G	5.508e-81	0.5909	0.031	55881	G	9.4208e-44	0.37674	0.027159	G	1.3412e-58	0.24891	0.015422	G
3	45926551	chr3:45926551:T:G	T	G	0.124606	0.170956	0.089779	634	272	362	4.14238e-06	1.00526	0.218341	G	2.7e-80	0.5845	0.0308	55873	G	4.0145e-43	0.37087	0.026938	G	3.8241e-58	0.24527	0.015258	G
3	45928899	chr3:45928899:G:A	G	A	0.124606	0.170956	0.089779	634	272	362	4.14238e-06	1.00526	0.218341	A	1.282e-79	0.5822	0.0308	55863	A	1.1964e-43	0.37331	0.026945	A	3.5119e-57	0.24409	0.015316	A
3	45929452	chr3:45929452:C:G	C	G	0.124013	0.170956	0.0886427	633	272	361	2.29837e-06	1.03584	0.219213	G	6.991e-80	0.5829	0.0308	55871	G	1.6131e-35	0.36603	0.029427	G	1.1482e-49	0.24387	0.01646	G
3	45932600	chr3:45932600:G:A	G	A	0.124606	0.170956	0.089779	634	272	362	4.14238e-06	1.00526	0.218341	A	5.506e-80	0.5834	0.0308	55868	A	1.6165e-43	0.37262	0.026938	A	1.7789e-58	0.24603	0.01526	A
3	45933951	chr3:45933951:C:T	C	T	0.124803	0.170956	0.0900277	633	272	361	4.31261e-06	1.00374	0.218408	T	2.274e-79	0.5807	0.0308	55870	T	2.0393e-43	0.37209	0.026932	T	4.2309e-58	0.24483	0.015236	T
3	45935170	chr3:45935170:C:T	C	T	0.122029	0.170956	0.0849582	631	272	359	2.44546e-06	1.03896	0.220462	T	1.264e-79	0.582	0.0308	55863	T	2.0713e-43	0.37196	0.026924	T	5.2719e-58	0.24465	0.015238	T
3	45939679	chr3:45939679:C:T	C	T	0.124606	0.170956	0.089779	634	272	362	4.14238e-06	1.00526	0.218341	T	8.317e-80	0.5827	0.0308	55851	T	7.9779e-43	0.36835	0.026853	T	1.3262e-57	0.24289	0.015183	T
3	45941984	chr3:45941984:T:A	T	A	0.124606	0.170956	0.089779	634	272	362	4.14238e-06	1.00526	0.218341	A	1.235e-79	0.5818	0.0308	55880	A	8.527e-43	0.36823	0.026853	A	2.9391e-57	0.24182	0.015163	A
3	45943855	chr3:45943855:C:G	C	G	0.128165	0.17963	0.089779	632	270	362	8.56841e-07	1.06951	0.217294	G	NA	NA	NA	NA	NA	1.6296e-36	0.31938	0.025306	G	1.1506e-44	0.18848	0.013442	G
3	45948381	chr3:45948381:C:T	C	T	0.126183	0.174632	0.089779	634	272	362	2.27583e-06	1.02658	0.217162	T	3.199e-78	0.5724	0.0306	55876	T	1.3923e-40	0.35281	0.026452	T	6.2518e-56	0.23445	0.01488	T
3	45948429	chr3:45948429:G:T	G	T	0.126183	0.174632	0.089779	634	272	362	2.27583e-06	1.02658	0.217162	T	2.435e-79	0.5802	0.0308	55865	T	9.3958e-42	0.35869	0.026496	T	8.2742e-57	0.23766	0.014963	T
3	45952153	chr3:45952153:C:T	C	T	0.124013	0.169742	0.089779	633	271	362	4.46858e-06	1.00346	0.2187	T	5.208e-79	0.5766	0.0306	55873	T	1.1348e-41	0.36266	0.026817	T	2.2037e-59	0.24376	0.015	T
3	45954232	chr3:45954232:A:AT	A	AT	0.0875394	0.130515	0.0552486	634	272	362	1.80422e-06	1.20707	0.252832	AT	2.941e-76	0.7769	0.042	53454	AT	NA	NA	NA	NA	NA	NA	NA	NA
3	45954256	chr3:45954256:T:C	T	C	0.126183	0.174632	0.089779	634	272	362	2.27583e-06	1.02658	0.217162	C	4.567e-78	0.5722	0.0306	55860	C	3.2999e-40	0.35102	0.026446	C	2.4094e-58	0.23846	0.014808	C
3	45955009	chr3:45955009:A:G	A	G	0.126183	0.174632	0.089779	634	272	362	2.27583e-06	1.02658	0.217162	G	5.961e-78	0.5717	0.0306	55874	G	2.1503e-40	0.35191	0.026448	G	8.694e-59	0.23949	0.014814	G
3	45955771	chr3:45955771:T:C	T	C	0.124803	0.174632	0.0872576	633	272	361	9.75708e-07	1.08161	0.220896	C	NA	NA	NA	NA	NA	2.6374e-40	0.35149	0.026447	C	2.3904e-59	0.24189	0.014889	C
3	45956014	chr3:45956014:G:GA	G	GA	0.124803	0.170956	0.0900277	633	272	361	4.14992e-06	1.00525	0.218355	GA	1.395e-79	0.582	0.0308	55874	GA	1.1059e-28	0.35247	0.031722	GA	3.9078e-39	0.22847	0.017458	GA
3	45957717	chr3:45957717:A:G	A	G	0.124803	0.170956	0.0900277	633	272	361	4.8782e-06	0.997506	0.218275	G	9.37e-80	0.5822	0.0308	55876	G	3.5154e-42	0.36519	0.026834	G	1.9298e-59	0.2452	0.015081	G
3	45959236	chr3:45959236:T:G	T	G	0.124606	0.170956	0.089779	634	272	362	4.14238e-06	1.00526	0.218341	G	2.021e-79	0.5811	0.0308	55865	G	4.6814e-42	0.36464	0.026834	G	2.4212e-59	0.24506	0.015085	G
3	45959378	chr3:45959378:G:A	G	A	0.124606	0.170956	0.089779	634	272	362	4.14238e-06	1.00526	0.218341	A	9.132e-80	0.5826	0.0308	55857	A	3.5126e-42	0.36519	0.026833	A	1.3654e-59	0.24553	0.015082	A
3	45959735	chr3:45959735:G:A	G	A	0.124406	0.171004	0.089779	631	269	362	4.36174e-06	1.00568	0.218942	A	1.072e-78	0.5747	0.0306	55868	A	2.792e-40	0.35139	0.026448	A	2.157e-58	0.23858	0.014809	A
3	45959875	chr3:45959875:C:A	C	A	0.123223	0.170956	0.0872576	633	272	361	3.72495e-06	1.0151	0.219425	A	3.663e-79	0.5805	0.0308	55863	A	3.4579e-42	0.36523	0.026834	A	8.5779e-60	0.24622	0.015097	A
3	45960228	chr3:45960228:T:G	T	G	0.126382	0.174632	0.0900277	633	272	361	2.60393e-06	1.02084	0.217207	G	4.73e-78	0.5721	0.0306	55865	G	2.9813e-40	0.35126	0.026448	G	2.0763e-58	0.23852	0.014803	G
3	45961471	chr3:45961471:G:C	G	C	0.124013	0.170956	0.0886427	633	272	361	3.69309e-06	1.01156	0.218576	C	NA	NA	NA	NA	NA	4.3661e-42	0.3647	0.026829	C	7.1177e-60	0.24612	0.015081	C
3	45962004	chr3:45962004:T:C	T	C	0.124606	0.170956	0.089779	634	272	362	4.14238e-06	1.00526	0.218341	C	1.536e-79	0.5815	0.0308	55863	C	4.3946e-42	0.36462	0.026824	C	2.7283e-59	0.24474	0.015072	C
3	45962045	chr3:45962045:G:A	G	A	0.125791	0.174074	0.089779	632	270	362	2.23578e-06	1.03121	0.217976	A	8.834e-79	0.575	0.0306	55855	A	3.6416e-40	0.35074	0.026439	A	3.7516e-58	0.23795	0.014802	A
3	45964747	chr3:45964747:A:G	A	G	0.126183	0.174632	0.089779	634	272	362	2.27583e-06	1.02658	0.217162	G	4.382e-79	0.5771	0.0307	55870	G	2.487e-40	0.35145	0.026435	G	9.9877e-58	0.23736	0.014821	G
3	45964777	chr3:45964777:C:T	C	T	0.126183	0.174632	0.089779	634	272	362	2.27583e-06	1.02658	0.217162	T	4.684e-79	0.5768	0.0306	55881	T	3.27e-40	0.35107	0.026448	T	9.9163e-58	0.23718	0.014809	T
3	45964849	chr3:45964849:C:G	C	G	0.126183	0.174632	0.089779	634	272	362	2.27583e-06	1.02658	0.217162	G	3.618e-79	0.5775	0.0307	55876	G	3.1844e-40	0.3509	0.026431	G	1.2921e-57	0.23685	0.014804	G
3	45965996	chr3:45965996:G:A	G	A	0.126183	0.174632	0.089779	634	272	362	2.27583e-06	1.02658	0.217162	A	4.611e-79	0.577	0.0307	55873	A	4.4685e-40	0.35021	0.02643	A	2.3859e-57	0.23609	0.014792	A
3	45966331	chr3:45966331:G:T	G	T	0.124013	0.170956	0.0886427	633	272	361	3.69309e-06	1.01156	0.218576	T	3.413e-81	0.5895	0.0309	55851	T	6.2828e-42	0.36381	0.026816	T	2.1748e-58	0.24293	0.01508	T
3	45966333	chr3:45966333:T:C	T	C	0.126183	0.174632	0.089779	634	272	362	2.27583e-06	1.02658	0.217162	C	1.525e-79	0.579	0.0307	55863	C	4.9955e-40	0.35006	0.026435	C	2.0414e-57	0.23654	0.014811	C
3	45966595	chr3:45966595:G:A	G	A	0.124606	0.170956	0.089779	634	272	362	4.14238e-06	1.00526	0.218341	A	2.56e-80	0.5852	0.0308	55872	A	5.87e-42	0.36399	0.026819	A	2.1141e-58	0.24272	0.015065	A
3	45967995	chr3:45967995:G:A	G	A	0.123418	0.171587	0.0872576	632	271	361	3.1722e-06	1.0229	0.219537	A	1.021e-80	0.5853	0.0308	55843	A	7.3469e-41	0.35845	0.026779	A	1.0206e-57	0.24008	0.014992	A
3	45968515	chr3:45968515:T:C	T	C	0.126183	0.174632	0.089779	634	272	362	2.27583e-06	1.02658	0.217162	C	4.938e-79	0.5767	0.0306	55878	C	1.706e-34	0.34539	0.028198	C	9.9381e-47	0.22336	0.01556	C
3	45969944	chr3:45969944:A:G	A	G	0.126183	0.174632	0.089779	634	272	362	2.27583e-06	1.02658	0.217162	G	8.244e-79	0.5763	0.0307	55872	G	1.0386e-39	0.34765	0.026363	G	2.8259e-57	0.23532	0.014753	G
3	45970787	chr3:45970787:T:C	T	C	0.124606	0.170956	0.089779	634	272	362	4.14238e-06	1.00526	0.218341	C	2.208e-80	0.5857	0.0308	55877	C	4.8233e-42	0.36433	0.026816	C	2.8675e-59	0.24378	0.015016	C
3	45970899	chr3:45970899:A:G	A	G	0.124606	0.170956	0.089779	634	272	362	4.14238e-06	1.00526	0.218341	G	8.414e-81	0.5874	0.0309	55874	G	3.7192e-41	0.36645	0.027274	G	1.3222e-58	0.24288	0.015047	G
3	45971050	chr3:45971050:T:TA	T	TA	0.126183	0.174632	0.089779	634	272	362	2.27583e-06	1.02658	0.217162	TA	NA	NA	NA	NA	NA	1.0661e-32	0.34499	0.02897	TA	2.1176e-48	0.23458	0.016046	TA
3	45972340	chr3:45972340:C:T	C	T	0.124606	0.170956	0.089779	634	272	362	4.14238e-06	1.00526	0.218341	T	4.921e-80	0.5844	0.0308	55877	T	4.7362e-42	0.36432	0.026812	T	3.6878e-59	0.24355	0.015016	T
3	45973053	chr3:45973053:T:G	T	G	0.124606	0.170956	0.089779	634	272	362	4.14238e-06	1.00526	0.218341	G	1.68e-80	0.5861	0.0308	55884	G	4.6975e-42	0.36434	0.026813	G	4.5045e-59	0.24336	0.015016	G
3	45974077	chr3:45974077:T:C	T	C	0.126582	0.175277	0.0900277	632	271	361	2.29996e-06	1.02676	0.2173	C	NA	NA	NA	NA	NA	4.3433e-40	0.35051	0.026448	C	3.1116e-57	0.23617	0.014812	C
3	45974441	chr3:45974441:T:C	T	C	0.125592	0.174632	0.0886427	633	272	361	1.44881e-06	1.05135	0.218206	C	2.092e-79	0.5782	0.0306	55870	C	4.1418e-40	0.35032	0.026426	C	3.388e-57	0.23575	0.01479	C
3	45976852	chr3:45976852:G:A	G	A	0.123223	0.170956	0.0872576	633	272	361	3.72495e-06	1.0151	0.219425	A	3.796e-80	0.585	0.0309	55858	A	7.9591e-42	0.36316	0.026802	A	8.8825e-59	0.24273	0.015016	A
3	45981341	chr3:45981341:G:A	G	A	0.124606	0.170956	0.089779	634	272	362	4.14238e-06	1.00526	0.218341	A	6.221e-81	0.5882	0.0309	55871	A	7.8078e-42	0.36365	0.026835	A	9.6357e-59	0.24288	0.015029	A
3	45983037	chr3:45983037:T:A	T	A	0.124606	0.170956	0.089779	634	272	362	4.14238e-06	1.00526	0.218341	A	2.472e-80	0.5858	0.0309	55873	A	6.9832e-42	0.36387	0.026835	A	6.6206e-59	0.24321	0.015029	A
3	45983556	chr3:45983556:G:A	G	A	0.124013	0.169742	0.089779	633	271	362	4.94493e-06	0.999728	0.218897	A	6.911e-81	0.5878	0.0309	55871	A	6.0739e-42	0.36416	0.026837	A	8.4771e-59	0.24326	0.015046	A
3	45991675	chr3:45991675:G:GCCTTACCCACAGACTCCTTCAC	G	GCCTTACCCACAGACTCCTTCAC	0.124606	0.170956	0.089779	634	272	362	4.14238e-06	1.00526	0.218341	GCCTTACCCACAGACTCCTTCAC	2.698e-80	0.5861	0.0309	55870	GCCTTACCCACAGACTCCTTCAC	NA	NA	NA	NA	6.418e-14	0.20016	0.026691	GCCTTACCCACAGACTCCTTCAC
3	45993605	chr3:45993605:A:G	A	G	0.123223	0.169118	0.0886427	633	272	361	3.75327e-06	1.01682	0.219873	G	6.793e-80	0.5841	0.0309	55879	G	4.7481e-42	0.36492	0.026857	G	3.5643e-58	0.24216	0.015061	G
3	45994895	chr3:45994895:A:AT	A	AT	0.127186	0.173507	0.0927978	629	268	361	5.3454e-06	0.989041	0.217336	AT	5.218e-80	0.5865	0.031	54056	AT	2.7463e-26	0.34984	0.03298	AT	1.4315e-31	0.21101	0.01805	AT
3	46008273	chr3:46008273:T:C	T	C	0.126382	0.174632	0.0900277	633	272	361	2.45166e-06	1.03737	0.220149	C	NA	NA	NA	NA	NA	2.1381e-37	0.32049	0.025079	C	9.8112e-41	0.18052	0.013508	C
3	46008335	chr3:46008335:G:T	G	T	0.126382	0.170956	0.0927978	633	272	361	9.95956e-06	0.961174	0.217556	T	NA	NA	NA	NA	NA	1.0491e-39	0.33783	0.025619	T	1.0659e-43	0.18975	0.013688	T
3	46010210	chr3:46010210:G:A	G	A	0.127962	0.173432	0.0939227	633	271	362	8.3395e-06	0.964682	0.216477	A	NA	NA	NA	NA	NA	2.6261e-40	0.3364	0.025312	A	8.8841e-43	0.18485	0.013483	A
3	46010416	chr3:46010416:A:G	A	G	0.127186	0.174074	0.091922	629	270	359	3.25409e-06	1.02616	0.220486	G	NA	NA	NA	NA	NA	3.15e-39	0.33793	0.025789	G	8.0126e-43	0.18718	0.013646	G
3	46010771	chr3:46010771:G:C	G	C	0.127962	0.173432	0.0939227	633	271	362	8.46097e-06	0.964008	0.216477	C	NA	NA	NA	NA	NA	7.4158e-41	0.33885	0.025316	C	3.644e-43	0.18574	0.013484	C
3	46011308	chr3:46011308:G:A	G	A	0.12776	0.172794	0.0939227	634	272	362	9.23655e-06	0.959691	0.216424	A	NA	NA	NA	NA	NA	7.3283e-41	0.33922	0.025342	A	8.9588e-43	0.18546	0.013529	A
3	46012664	chr3:46012664:G:T	G	T	0.12776	0.172794	0.0939227	634	272	362	9.23655e-06	0.959691	0.216424	T	NA	NA	NA	NA	NA	1.7387e-41	0.34025	0.025218	T	3.471e-43	0.18615	0.013511	T
3	46013758	chr3:46013758:G:A	G	A	0.126582	0.171587	0.0927978	632	271	361	9.38318e-06	0.959576	0.216564	A	NA	NA	NA	NA	NA	4.2091e-41	0.34001	0.025323	A	5.5918e-43	0.18534	0.013486	A
3	46014417	chr3:46014417:C:T	C	T	0.127172	0.172794	0.0927978	633	272	361	6.11449e-06	0.982268	0.217201	T	NA	NA	NA	NA	NA	2.9415e-39	0.34001	0.025938	T	2.525e-39	0.18107	0.013801	T
3	46014670	chr3:46014670:G:A	G	A	0.12776	0.172794	0.0939227	634	272	362	9.23655e-06	0.959691	0.216424	A	NA	NA	NA	NA	NA	5.027e-41	0.34002	0.025349	A	4.7178e-43	0.18573	0.013502	A
3	46014681	chr3:46014681:C:T	C	T	0.12776	0.172794	0.0939227	634	272	362	8.38494e-06	0.961932	0.215917	T	NA	NA	NA	NA	NA	2.6902e-43	0.36602	0.026531	T	1.1869e-53	0.22901	0.014851	T
3	46019812	chr3:46019812:A:G	A	G	0.126972	0.172794	0.0925414	634	272	362	9.192e-06	0.961817	0.216852	G	NA	NA	NA	NA	NA	1.2304e-40	0.33797	0.025321	G	6.897e-43	0.18514	0.013486	G
3	46020348	chr3:46020348:A:G	A	G	0.126972	0.172794	0.0925414	634	272	362	9.192e-06	0.961817	0.216852	G	1.585e-64	0.4894	0.0289	55873	G	1.4622e-40	0.33765	0.025322	G	8.3626e-43	0.18496	0.013487	G
3	46020505	chr3:46020505:T:C	T	C	0.126972	0.172794	0.0925414	634	272	362	9.192e-06	0.961817	0.216852	C	1.057e-64	0.4903	0.0289	55869	C	1.4749e-40	0.33758	0.025318	C	1.132e-42	0.18464	0.013485	C
3	46023126	chr3:46023126:G:C	G	C	0.127172	0.172794	0.0927978	633	272	361	9.822e-06	0.959073	0.216933	C	NA	NA	NA	NA	NA	1.6396e-40	0.3379	0.025357	C	1.495e-42	0.18472	0.013511	C
3	46024271	chr3:46024271:G:A	G	A	0.126972	0.172794	0.0925414	634	272	362	9.192e-06	0.961817	0.216852	A	NA	NA	NA	NA	NA	1.1247e-40	0.33814	0.025322	A	8.4651e-43	0.18503	0.013493	A
3	46024471	chr3:46024471:G:A	G	A	0.126391	0.173507	0.0914127	629	268	361	8.52374e-06	0.970458	0.218003	A	NA	NA	NA	NA	NA	1.1215e-40	0.33815	0.025322	A	7.3425e-43	0.18517	0.013493	A
3	46026981	chr3:46026981:A:G	A	G	0.127172	0.172794	0.0927978	633	272	361	9.20132e-06	0.961817	0.216863	G	NA	NA	NA	NA	NA	8.3879e-41	0.33866	0.025319	G	1.0142e-42	0.18483	0.013491	G
3	46028081	chr3:46028081:A:C	A	C	0.126382	0.172794	0.0914127	633	272	361	9.18248e-06	0.961869	0.216853	C	NA	NA	NA	NA	NA	7.55e-41	0.33888	0.02532	C	7.6927e-43	0.18513	0.013494	C
3	46030271	chr3:46030271:T:C	T	C	0.126972	0.172794	0.0925414	634	272	362	9.192e-06	0.961817	0.216852	C	NA	NA	NA	NA	NA	9.0068e-41	0.33853	0.025319	C	9.742e-43	0.18489	0.013492	C
3	46030376	chr3:46030376:A:G	A	G	0.126382	0.172794	0.0914127	633	272	361	8.29411e-06	0.968381	0.21725	G	NA	NA	NA	NA	NA	8.8119e-41	0.33852	0.025316	G	7.0739e-43	0.18516	0.013489	G
3	46031212	chr3:46031212:G:A	G	A	0.126972	0.172794	0.0925414	634	272	362	9.192e-06	0.961817	0.216852	A	2.331e-63	0.483	0.0287	55858	A	1.9855e-40	0.33645	0.025276	A	1.6356e-42	0.18405	0.013468	A
3	46031276	chr3:46031276:G:A	G	A	0.126972	0.172794	0.0925414	634	272	362	9.192e-06	0.961817	0.216852	A	NA	NA	NA	NA	NA	8.6304e-41	0.33856	0.025316	A	7.3673e-43	0.18514	0.013491	A
3	46031347	chr3:46031347:C:T	C	T	0.126972	0.172794	0.0925414	634	272	362	9.192e-06	0.961817	0.216852	T	NA	NA	NA	NA	NA	8.5673e-41	0.33858	0.025316	T	7.389e-43	0.18512	0.01349	T
3	46031822	chr3:46031822:T:C	T	C	0.126582	0.172794	0.0916667	632	272	360	7.33483e-06	0.975001	0.217453	C	NA	NA	NA	NA	NA	6.8943e-41	0.33896	0.025314	C	7.9523e-43	0.18504	0.013489	C
3	46032431	chr3:46032431:A:G	A	G	0.127172	0.173432	0.0925414	633	271	362	8.98587e-06	0.963156	0.216915	G	NA	NA	NA	NA	NA	8.6163e-41	0.33855	0.025314	G	7.8035e-43	0.18506	0.013489	G
3	46035840	chr3:46035840:A:G	A	G	0.127373	0.172794	0.0930556	632	272	360	9.27385e-06	0.961711	0.216922	G	NA	NA	NA	NA	NA	4.4853e-40	0.33909	0.025591	G	1.6162e-44	0.18962	0.013547	G
3	46053734	chr3:46053734:C:T	C	T	0.125592	0.170956	0.0914127	633	272	361	8.73977e-06	0.967309	0.217558	T	NA	NA	NA	NA	NA	NA	NA	NA	NA	4.1518e-12	0.17655	0.025469	T
3	46059974	chr3:46059974:C:T	C	T	0.124603	0.170956	0.0893855	630	272	358	4.31708e-06	1.01882	0.221699	T	6.683e-71	0.5463	0.0307	55880	T	8.0361e-43	0.36473	0.02659	T	2.537e-53	0.22952	0.014931	T
3	46066109	chr3:46066109:A:G	A	G	0.124803	0.170956	0.0900277	633	272	361	5.01603e-06	0.994169	0.217823	G	4.721e-71	0.5476	0.0307	55874	G	3.5833e-43	0.36676	0.026624	G	1.0082e-53	0.23062	0.014945	G
3	46066793	chr3:46066793:C:T	C	T	0.128549	0.176471	0.0925414	634	272	362	5.90895e-06	0.976664	0.215617	T	NA	NA	NA	NA	NA	4.6169e-38	0.32263	0.025014	T	1.8862e-39	0.17565	0.013366	T
3	46066908	chr3:46066908:G:A	G	A	0.127962	0.176471	0.0914127	633	272	361	4.45041e-06	0.992594	0.216291	A	NA	NA	NA	NA	NA	5.9231e-38	0.32228	0.025024	A	1.8557e-39	0.17571	0.013368	A
3	46069589	chr3:46069589:A:G	A	G	0.12916	0.176471	0.0933148	631	272	359	7.64188e-06	0.965515	0.215758	G	NA	NA	NA	NA	NA	4.1462e-37	0.31979	0.025125	G	2.6411e-39	0.17582	0.013404	G
3	46070267	chr3:46070267:G:A	G	A	0.127186	0.176471	0.0896359	629	272	357	2.87925e-06	1.02788	0.219668	A	NA	NA	NA	NA	NA	4.2902e-37	0.31971	0.025124	A	2.4788e-39	0.17588	0.013404	A
3	46072724	chr3:46072724:A:G	A	G	0.128368	0.175926	0.0927978	631	270	361	7.54745e-06	0.96784	0.21615	G	NA	NA	NA	NA	NA	3.5054e-37	0.32001	0.025117	G	4.9027e-39	0.17506	0.013395	G
3	46076468	chr3:46076468:A:G	A	G	0.125592	0.170956	0.0914127	633	272	361	9.6013e-06	0.962134	0.217384	G	4.849e-71	0.5474	0.0307	55875	G	6.0408e-43	0.36529	0.02659	G	8.0386e-53	0.2283	0.014924	G
3	74186966	chr3:74186966:T:C	T	C	0.0724522	0.0900735	0.0589888	628	272	356	6.15149e-06	1.31619	0.291121	C	NA	NA	NA	NA	NA	0.25065	0.057529	0.050079	C	0.32382	-0.03011	0.030518	C
4	52048760	chr4:52048760:G:A	G	A	0.00709779	0.0165441	0	634	272	362	2.73099e-06	5.29687	1.12938	A	NA	NA	NA	NA	NA	0.97238	-0.0070995	0.20505	A	NA	NA	NA	NA
4	111601315	chr4:111601315:G:A	G	A	0.261076	0.293358	0.236842	632	271	361	9.16495e-06	0.745961	0.168161	A	0.7524	0.0074	0.0234	55223	A	0.83223	0.0049782	0.0235	A	0.67769	0.0051939	0.012497	A
8	73000026	chr8:73000026:G:A	G	A	0.0055205	0.0110294	0.00138122	634	272	362	5.03709e-06	4.92767	1.07986	A	NA	NA	NA	NA	NA	0.41663	0.1325	0.16313	A	0.044514	0.18482	0.091986	A
8	126824520	chr8:126824520:T:C	T	C	0.106349	0.141544	0.0796089	630	272	358	5.92434e-06	1.09019	0.240709	C	NA	NA	NA	NA	NA	0.75864	0.0083684	0.027235	C	0.70537	-0.0055142	0.014585	C
8	126825092	chr8:126825092:G:T	G	T	0.107656	0.144737	0.0803324	627	266	361	6.62293e-06	1.08077	0.239881	T	NA	NA	NA	NA	NA	0.75433	0.0085402	0.02729	T	0.69649	-0.0056924	0.014593	T
9	83335722	chr9:83335722:A:G	A	G	0.0055205	0.0128676	0	634	272	362	1.80647e-06	5.93143	1.24246	G	NA	NA	NA	NA	NA	0.1622	0.32674	0.23376	G	0.13271	0.21501	0.14301	G
9	103162242	chr9:103162242:G:T	G	T	0.26874	0.214022	0.310393	627	271	356	8.34084e-06	-0.753419	0.16907	T	NA	NA	NA	NA	NA	0.69548	-0.0088649	0.022647	T	0.32474	-0.012046	0.012233	T
10	82951169	chr10:82951169:G:A	A	G	0.0656646	0.0882353	0.0486111	632	272	360	6.22171e-06	1.28266	0.283856	G	0.5382	-0.0235	0.0382	55882	A	0.18544	-0.053564	0.04045	A	0.981	0.00049712	0.020877	A
10	82952396	chr10:82952396:A:G	G	A	0.0662461	0.0882353	0.0497238	634	272	362	6.80519e-06	1.27444	0.283227	A	NA	NA	NA	NA	NA	0.16255	-0.058247	0.041708	G	0.85334	-0.0038801	0.02099	G
10	82974113	chr10:82974113:T:C	C	T	0.0647709	0.0867159	0.0483425	633	271	362	5.92625e-06	1.29444	0.285811	T	0.5866	-0.0209	0.0384	55883	C	0.25136	-0.043177	0.037642	C	0.62794	0.0096603	0.019933	C
10	82976203	chr10:82976203:A:G	G	A	0.0647709	0.0882353	0.0470914	633	272	361	4.8405e-06	1.30186	0.284772	A	0.5614	-0.0223	0.0385	55862	G	0.24573	-0.043613	0.037572	G	0.64708	0.0091318	0.019946	G
10	82977533	chr10:82977533:T:C	C	T	0.0654574	0.0882353	0.0483425	634	272	362	5.00115e-06	1.2991	0.284595	T	0.621	-0.019	0.0385	55810	C	0.24499	-0.043858	0.037724	C	0.6519	0.0089981	0.019946	C
10	82977803	chr10:82977803:T:C	C	T	0.0654574	0.0882353	0.0483425	634	272	362	5.00115e-06	1.2991	0.284595	T	0.6205	-0.0191	0.0385	55874	C	0.25258	-0.043157	0.037721	C	0.64752	0.0091196	0.019946	C
10	82978066	chr10:82978066:A:G	G	A	0.0654574	0.0882353	0.0483425	634	272	362	5.00115e-06	1.2991	0.284595	A	0.689	-0.0154	0.0385	55870	G	0.25119	-0.043281	0.037719	G	0.65457	0.0089164	0.019928	G
10	82986820	chr10:82986820:C:T	T	C	0.0654574	0.0882353	0.0483425	634	272	362	5.00115e-06	1.2991	0.284595	C	0.6525	-0.0171	0.038	55887	T	0.25032	-0.04286	0.037283	T	0.64099	0.0091715	0.019668	T
10	82988275	chr10:82988275:A:G	G	A	0.0654574	0.0882353	0.0483425	634	272	362	5.00115e-06	1.2991	0.284595	A	0.6131	-0.0192	0.038	55875	G	0.24439	-0.043397	0.03728	G	0.64863	0.0089606	0.019665	G
10	82989756	chr10:82989756:A:G	G	A	0.0654574	0.0882353	0.0483425	634	272	362	5.00115e-06	1.2991	0.284595	A	0.6099	-0.0196	0.0385	55883	G	0.2023	-0.047988	0.037637	G	0.73313	0.0067954	0.01993	G
10	82990304	chr10:82990304:A:G	G	A	0.0657686	0.0882353	0.0487465	631	272	359	6.00316e-06	1.28831	0.284629	A	0.5666	-0.022	0.0384	55877	G	0.22311	-0.045762	0.037562	G	0.78947	0.0052966	0.019837	G
11	104113826	chr11:104113826:C:T	C	T	0.114833	0.0845588	0.138028	627	272	355	9.72411e-06	-1.01154	0.228688	T	0.631	-0.0149	0.031	55880	T	0.68823	0.010639	0.026513	T	0.76969	0.0041372	0.014131	T
11	104115924	chr11:104115924:G:C	G	C	0.11563	0.0845588	0.139437	627	272	355	8.27732e-06	-1.01916	0.228619	C	0.8189	-0.0071	0.0309	55878	C	0.62644	0.012822	0.026343	C	0.82627	0.0030917	0.014086	C
11	104140610	chr11:104140610:C:T	C	T	0.1152	0.0833333	0.139437	625	270	355	7.4595e-06	-1.0279	0.229435	T	0.8625	-0.0054	0.0309	55848	T	0.56122	0.015184	0.026132	T	0.72791	0.0048122	0.013832	T
12	12195417	chr12:12195417:T:C	T	C	0.108215	0.150735	0.0761773	633	272	361	3.08333e-07	1.2186	0.238089	C	0.8047	-0.0081	0.0329	55237	C	0.77723	0.010583	0.037406	C	0.99306	-0.0001633	0.018762	C
12	12199556	chr12:12199556:C:G	C	G	0.0276025	0.0459559	0.0138122	634	272	362	9.10311e-07	2.24865	0.457965	G	0.6176	-0.0382	0.0765	53461	G	0.032938	0.1463	0.068593	G	0.70662	0.014631	0.038872	G
12	68429262	chr12:68429262:A:G	A	G	0.21519	0.272059	0.172222	632	272	360	8.39325e-06	0.772176	0.173332	G	0.7889	0.0061	0.0228	55861	G	0.47895	-0.015735	0.022225	G	0.88606	-0.0017289	0.012065	G
14	105196816	chr14:105196816:G:A	G	A	0.0055205	0.0128676	0	634	272	362	4.1011e-06	5.40462	1.17334	A	NA	NA	NA	NA	NA	0.16432	-0.43148	0.31026	A	NA	NA	NA	NA
16	49331136	chr16:49331136:T:C	T	C	0.0150079	0.03125	0.00277008	633	272	361	6.59417e-06	3.0605	0.679148	C	0.9289	0.0075	0.0845	51308	C	0.54114	0.042214	0.069079	C	0.99994	-2.8927e-06	0.040109	C
16	63186324	chr16:63186324:A:G	G	A	0.342357	0.295203	0.378151	628	271	357	9.85235e-06	-0.655258	0.148235	A	0.008313	0.0545	0.0207	55832	G	0.18303	0.025514	0.019162	G	0.03577	0.021543	0.010261	G
16	63207647	chr16:63207647:G:C	C	G	0.372627	0.322878	0.409972	632	271	361	3.26844e-06	-0.677929	0.145691	G	0.003123	0.0602	0.0204	55848	C	0.21356	0.022648	0.018208	C	0.0069398	0.027248	0.010093	C
18	26681571	chr18:26681571:C:T	T	C	0.25	0.194853	0.291899	630	272	358	4.62818e-06	-0.742079	0.161992	C	0.4882	0.0157	0.0226	55864	T	0.97625	-0.000634	0.021298	T	0.55403	-0.0066896	0.011305	T
18	26701181	chr18:26701181:T:C	C	T	0.257937	0.201107	0.300836	630	271	359	1.53303e-06	-0.759703	0.158045	T	0.1629	0.0309	0.0221	55853	C	0.95543	0.0010749	0.019232	C	0.14845	-0.015081	0.010437	C
18	26701857	chr18:26701857:T:C	C	T	0.460925	0.397059	0.509859	627	272	355	2.21748e-06	-0.657909	0.139019	T	0.5071	0.0129	0.0195	55835	C	0.72678	-0.0057447	0.016441	C	0.21733	0.01123	0.0091032	C
18	26709893	chr18:26709893:T:C	C	T	0.257504	0.200368	0.300554	633	272	361	1.78817e-06	-0.752442	0.157547	T	0.1792	0.0296	0.0221	55868	C	0.80148	-0.0048162	0.019155	C	0.17376	-0.014113	0.010375	C
18	26713320	chr18:26713320:C:T	T	C	0.256329	0.199262	0.299169	632	271	361	1.06915e-06	-0.771616	0.158168	C	0.2557	0.0251	0.0221	55836	T	0.88572	0.0027585	0.019193	T	0.15152	-0.014917	0.010401	T
18	26713756	chr18:26713756:T:TA	TA	T	0.464399	0.400735	0.5125	632	272	360	2.46945e-06	-0.654543	0.13895	T	NA	NA	NA	NA	NA	NA	NA	NA	NA	0.34204	0.0136	0.014314	TA
18	26715031	chr18:26715031:A:C	C	A	0.25712	0.200368	0.3	632	272	360	1.51071e-06	-0.758565	0.157712	A	0.2276	0.0267	0.0221	55854	C	0.88027	0.0029001	0.019253	C	0.15834	-0.014759	0.010463	C
18	26715567	chr18:26715567:C:T	T	C	0.464455	0.400735	0.512465	633	272	361	3.81312e-06	-0.643686	0.139286	C	NA	NA	NA	NA	NA	0.46842	-0.012108	0.016699	T	0.18997	0.01219	0.0093003	T
18	26715714	chr18:26715714:A:T	T	A	0.251592	0.19145	0.296657	628	269	359	1.22526e-06	-0.786709	0.162158	A	NA	NA	NA	NA	NA	0.67242	0.010209	0.024143	T	0.41804	-0.010286	0.012701	T
18	26715825	chr18:26715825:A:G	G	A	0.467563	0.400735	0.518056	632	272	360	2.47839e-06	-0.652422	0.138522	A	NA	NA	NA	NA	NA	0.48271	-0.011713	0.016686	G	0.19354	0.012081	0.0092916	G
18	26716048	chr18:26716048:T:C	C	T	0.255151	0.199262	0.297222	631	271	360	2.52842e-06	-0.7467	0.158676	T	0.2477	0.0256	0.0222	55817	C	0.72317	0.0068343	0.019294	C	0.24052	-0.012335	0.01051	C
18	26716504	chr18:26716504:C:T	T	C	0.334913	0.270221	0.383657	633	272	361	8.30386e-07	-0.723149	0.14674	C	0.1062	0.0331	0.0205	55850	T	0.60219	0.0094033	0.01804	T	0.60762	0.005001	0.0097397	T
18	26716870	chr18:26716870:T:C	C	T	0.255924	0.200368	0.297784	633	272	361	3.11379e-06	-0.740482	0.158794	T	0.2462	0.0257	0.0222	55865	C	0.87092	0.0031548	0.019415	C	0.19428	-0.013733	0.01058	C
18	26716938	chr18:26716938:G:T	T	G	0.256714	0.200368	0.299169	633	272	361	2.67227e-06	-0.742077	0.158073	G	0.2339	0.0264	0.0222	55849	T	0.84442	0.0038064	0.019397	T	0.20145	-0.013516	0.01058	T
18	26718919	chr18:26718919:T:C	C	T	0.338073	0.274908	0.385359	633	271	362	1.75118e-06	-0.696434	0.145691	T	0.104	0.0331	0.0203	55856	C	0.67706	0.0080769	0.019393	C	0.59427	0.0054675	0.010264	C
18	26720860	chr18:26720860:T:C	C	T	0.257886	0.205882	0.296961	634	272	362	7.94237e-06	-0.708234	0.158558	T	0.1143	0.0373	0.0236	51260	C	0.82333	0.0043498	0.019483	C	0.17613	-0.014432	0.010668	C
20	19018302	chr20:19018302:C:A	C	A	0.0102686	0.0238971	0	633	272	361	6.2487e-06	4.93827	1.09307	A	0.7164	0.0315	0.0866	53459	A	0.23096	-0.08728	0.072861	A	0.17866	-0.061184	0.045493	A
