# Supplementary material for: Systematic assessment of COVID-19 host genetics using whole genome sequencing data
Source: PLoS Pathog. 2024 Dec 23;20(12):e1012786. doi: 10.1371/journal.ppat.1012786 (PMC11706450; doi:10.1371/journal.ppat.1012786)
Supplement: S12 Table — (XLSX) [file ppat.1012786.s020.xlsx]

## Sheet: Tabelle1
Supplementary Table 12: Association results for known risk loci.
Locus_number	Chr	Position (hg38)	Mapped gene(s)	Associated phenotype(s)	SNP-ID	DeCOI EUR analysis Ex (Extreme)									DeCOI EUR analysis B1 (all_hospitalized)
						ALLELE0	ALLELE1	A1FREQ	Total number	Number cases	Number controls	Beta	SE	P-value	ALLELE0	ALLELE1	A1FREQ	Total number	Number cases	Number controls	BETA	SE	P-value
1	1	9067157	SLC2A5	severe	rs2478868	A	C	0.357369	631	270	361	0.341777	0.152369	0.0248914	A	C	0.369822	1014	653	361	0.357989	0.116144	0.00205414
2	1	46810098	CYP4B1	severity	rs10890422	T	C	0.379365	630	271	359	0.0780519	0.151391	0.60616	T	C	0.367589	1012	653	359	-0.0796514	0.117918	0.499368
3	1	64948270	JAK1	severe, hospitalized	rs12046291	G	A	0.297468	632	271	361	-0.0569282	0.153287	0.710353	G	A	0.308374	1015	654	361	-0.00327212	0.119179	0.978096
4	1	77501822	AK5	severe, hospitalized	rs71658797	T	A	0.0764984	634	272	362	0.513186	0.262155	0.0502805	T	A	0.0899705	1017	655	362	0.585032	0.203596	0.00405966
5	1	155003661	ZBTB7B	hospitalized	rs61811895	G	T	0.154574	634	272	362	0.174839	0.19832	0.377992	G	T	0.162402	1016	654	362	0.231979	0.152754	0.128851
6	1	155066988	EFNA4	severe, hospitalized	rs114301457	C	T	0.0055205	634	272	362	0.741775	0.876697	0.397496	C	T	0.00540806	1017	655	362	0.402775	0.726778	0.579447
7	1	155175305	TRIM46, EFNA1	severe, hospitalized	rs7528026	G	A	0.0276025	634	272	362	0.299086	0.407169	0.462613	G	A	0.0285152	1017	655	362	0.228698	0.332824	0.491992
8	1	155197995	THBS3, MUC1	severe, hospitalized	rs41264915	A	G	0.102524	634	272	362	-0.782096	0.245862	0.00146751	A	G	0.0939036	1017	655	362	-0.746513	0.19258	0.000106
9	1	155278322	HCN3	severe	rs11264349	A	T	0.253555	633	271	362	-0.280525	0.164064	0.0872931	A	T	0.253937	1016	654	362	-0.083171	0.126757	0.511733
10	2	26616850	CIB4	severity	rs1662979	T	G	0.466035	633	271	362	-0.143534	0.146765	0.328082	T	G	0.464004	1014	652	362	-0.0591141	0.112919	0.60062
11	2	60480453	BCL11A	severe, hospitalized	rs1123573	A	G	0.373817	634	272	362	-0.250542	0.151614	0.0984328	A	G	0.370079	1016	654	362	-0.165191	0.116185	0.155087
12	3	45696221	SACM1L	hospitalized	rs149853133	T	C	0.007109	633	271	362	0.203634	0.95955	0.831937	T	C	0.00935961	1015	653	362	0.368636	0.578008	0.523625
12	3	45796521	SLC6A20, CCR3	severe, hospitalized	rs2271616	G	T	0.171136	634	272	362	0.258821	0.199255	0.193963	G	T	0.166831	1016	654	362	0.0421187	0.156504	0.787836
13	3	45818159	LZTFL1, CXCR6	severe, hospitalized	rs17713054	G	A	0.107256	634	272	362	13949	0.232998	2.14072e+06	G	A	0.10876	1016	654	362	0.844155	0.190249	9.12e-06
14	3	45873093	LZTFL1	severe	rs35482426	NA	NA	NA	NA	NA	NA	NA	NA	NA	NA	NA	NA	NA	NA	NA	NA	NA	NA
15	3	101705614	RPL24, ZBTB11	susceptibility	rs11919389	T	C	0.317247	632	270	362	-0.01297	0.155443	0.933503	T	C	0.312623	1014	652	362	-0.0343037	0.121964	0.77851
16	3	101737122	CEP97	severe	rs11706986	T	C	0.318325	633	271	362	-0.0627037	0.153665	0.683235	T	C	0.315764	1015	653	362	-0.0513201	0.120953	0.67135
16	3	101778725	NXPE3	hospitalized	rs1460097	C	T	0.315956	633	272	361	-0.0550082	0.153781	0.720563	C	T	0.3125	1016	655	361	-0.0511121	0.121126	0.673043
17	3	146517122	PLSCR1	severe, hospitalized	rs343320	G	A	0.0896825	630	271	359	0.283776	0.242962	0.242812	G	A	0.083004	1012	653	359	-0.0361786	0.200521	0.85682
18	3	195770872	MUC4, MUC20	susceptibility	rs2260685	NA	NA	NA	NA	NA	NA	NA	NA	NA	NA	NA	NA	NA	NA	NA	NA	NA	NA
19	4	25312372	PI4K2B	severity	rs16877005	A	G	0.044164	634	272	362	0.740275	0.374975	0.0483593	A	G	0.046706	1017	655	362	0.487373	0.274115	0.0754067
20	4	25446871	ANAPC4	severe	rs7664615	G	A	0.19164	634	272	362	-0.0545212	0.182851	0.76557	G	A	0.190945	1016	654	362	0.00348072	0.14102	0.980308
20	4	25447603	ARHGEF38	hospitalized	rs7671107	A	G	0.223539	633	272	361	0.0393556	0.173079	0.820124	A	G	0.229823	1016	655	361	0.14488	0.134239	0.280469
21	4	102267552	SLC39A8	susceptibility	rs13107325	C	T	0.0670347	634	272	362	0.346421	0.268348	0.196725	C	T	0.0703048	1017	655	362	0.190703	0.216324	0.378013
22	4	105897896	NPNT	severity	rs34712979	G	A	0.229002	631	271	360	-0.046245	0.176838	0.793699	G	A	0.232742	1014	654	360	0.0485556	0.133448	0.715967
23	4	167824478	DDX60	severe	rs1073165	A	G	0.394155	633	272	361	0.292637	0.139786	0.0363078	A	G	0.386811	1016	655	361	0.0754133	0.113131	0.505026
24	5	131995059	ACSL6	severe	rs56162149	C	T	0.175868	634	272	362	0.0496991	0.192078	0.795833	C	T	0.175025	1017	655	362	0.0381493	0.151555	0.801259
24	5	132075767	CSF2	hospitalized	rs25882	T	C	0.204259	634	272	362	0.229405	0.180189	0.202968	T	C	0.205709	1016	654	362	0.206995	0.139872	0.138904
24	5	132441275	IRF1	severe	rs10066378	T	C	0.130745	631	270	361	0.119373	0.204503	0.559407	T	C	0.126851	1013	652	361	0.113075	0.171753	0.51031
25	5	170092608	DOCK2	severe	rs60200309	NA	NA	NA	NA	NA	NA	NA	NA	NA	NA	NA	NA	NA	NA	NA	NA	NA	NA
26	6	29831017	HLA-G	severe	rs9380142	A	G	0.323576	632	270	362	-0.0163812	0.165672	0.921236	A	G	0.318719	1015	653	362	-0.0321848	0.129354	0.803506
27	6	31153455	CCHCR1	severe, hospitalized	rs111837807	T	C	0.103639	632	270	362	-0.215452	0.238991	0.36732	T	C	0.0936884	1014	652	362	-0.292351	0.195925	0.135658
28	6	31306250	HLA-B	hospitalized	rs1634761	C	T	0.444795	634	272	362	0.0283731	0.153246	0.853113	C	T	0.445919	1017	655	362	0.0113797	0.118614	0.923569
29	6	31513129	MICB	severe	rs2516401	A	G	0.287184	632	271	361	0.100373	0.158651	0.526951	A	G	0.294089	1015	654	361	0.0346697	0.123823	0.779482
30	6	32212369	NOTCH4	severe	rs3131294	G	A	0.130332	633	271	362	0.186447	0.215545	0.387038	G	A	0.135335	1016	654	362	0.253758	0.165985	0.126314
31	6	32623820	HLA-DRB1	severe	rs9271609	T	C	0.27707	628	270	358	-97.6254	0.17284	0.995493	T	C	0.261409	1008	650	358	-0.155585	0.132648	0.240827
31	6	32702531	HLA-DQA1	severe	rs2856717	G	A	0.372828	633	271	362	0.00234319	0.154324	0.987886	G	A	0.386319	1016	654	362	0.0791533	0.119059	0.506165
32	6	33076153	HLA-DPA1, HLA-DPB1	susceptibility	rs2071351	A	G	0.152449	633	271	362	0.0157081	0.202133	0.938058	A	G	0.174705	1016	654	362	0.299774	0.153432	0.0507271
33	6	41515007	LINC01276	severe	rs2496644	C	A	0.0173502	634	272	362	0.875827	0.586002	0.135024	C	A	0.0201573	1017	655	362	0.472255	0.435449	0.278133
33	6	41522644	FOXP4	severe, hospitalized	rs41435745	G	C	0.0197161	634	272	362	0.99441	0.540284	0.0656901	G	C	0.0216323	1017	655	362	0.540074	0.417543	0.195852
34	7	22854868	TOMM7, SNHG26	severity	rs717624	C	T	0.409019	632	270	362	0.11898	0.145055	0.412078	C	T	0.412315	1015	653	362	0.10001	0.112232	0.372874
35	7	75623396	HIP1	severe	rs1179620	T	C	0.448738	634	272	362	-0.0506671	0.140835	0.719025	T	C	0.454232	1016	654	362	0.0090774	0.109792	0.934108
36	7	100032719	ZKSCAN1	severe, hospitalized	rs2897075	C	T	0.389241	632	271	361	-0.0247532	0.150027	0.86895	C	T	0.382411	1012	651	361	-0.0703724	0.113653	0.535792
37	8	60532539	RAB2A	severe, hospitalized	rs13276831	C	T	0.364715	632	271	361	0.117202	0.153364	0.444743	C	T	0.372781	1014	653	361	0.151272	0.120283	0.208523
38	8	124324323	TMEM65	hospitalized	rs72711165	T	C	0.0151515	627	272	355	0.525528	0.589649	0.372791	T	C	0.0148662	1009	654	355	0.184373	0.476919	0.699059
39	9	15795835	CCDC171	hospitalized	rs79611697	G	T	0.07109	633	271	362	-0.203161	0.290597	0.484479	G	T	0.0738189	1016	654	362	0.0291855	0.217609	0.893309
40	9	21206606	IFNA10	severe, hospitalized	rs28368148	C	G	0.0197161	634	272	362	0.319246	0.526388	0.544193	C	G	0.0152559	1016	654	362	0.109089	0.466774	0.815211
41	9	33425186	AQP3	severe, hospitalized	rs60840586	NA	NA	NA	NA	NA	NA	NA	NA	NA	NA	NA	NA	NA	NA	NA	NA	NA	NA
42	9	133271182	ABO	severe, hospitalized	rs879055593	C	T	0.272364	626	268	358	-0.17288	0.170064	0.309364	C	T	0.281062	998	640	358	-0.0204251	0.128438	0.873648
43	10	79946568	SFTPD	severe, hospitalized	rs721917	A	G	0.446203	632	272	360	-0.0553342	0.145937	0.704565	A	G	0.446252	1014	654	360	0.0233279	0.114673	0.838799
44	10	112972548	TCF7L2	severity	rs7897438	C	A	0.189573	633	271	362	-0.334379	0.17846	0.0609733	C	A	0.185094	1013	651	362	-0.284564	0.141064	0.0436667
45	11	1219991	MUC5B	severe, hospitalized	rs35705950	G	T	0.090694	634	272	362	0.125438	0.259546	0.628883	G	T	0.093412	1017	655	362	0.197482	0.19251	0.304971
46	11	34482745	ELF5	severe, hospitalized	rs61882275	G	A	0.381369	628	271	357	-0.37081	0.148237	0.012368	G	A	0.371655	1009	652	357	-0.394315	0.117455	0.000787
47	12	112919637	OAS1, OAS2, OAS3	severe, hospitalized	rs2660	A	G	0.322555	634	272	362	-0.0298398	0.150331	0.842659	A	G	0.327264	1016	654	362	0.0231952	0.117344	0.843305
48	12	132481571	FBRSL1	severe, hospitalized	rs11614702	A	G	0.454041	631	271	360	-0.0486709	0.144954	0.737047	A	G	0.462525	1014	654	360	0.011446	0.111712	0.918392
49	13	112881427	ATP11A	severe, hospitalized	rs12585036	C	T	0.240095	631	270	361	0.0277417	0.172887	0.872518	C	T	0.2357	1014	653	361	-0.107465	0.134431	0.424054
50	14	28990028	FOXG1	susceptibility	rs184781326	A	G	0.0442338	633	271	362	0.0217537	0.350039	0.950446	A	G	0.0433498	1015	653	362	-0.151728	0.276097	0.58263
51	15	93046840	RGMA	severe	rs4424872	NA	NA	NA	NA	NA	NA	NA	NA	NA	NA	NA	NA	NA	NA	NA	NA	NA	NA
52	16	54221310	IRX3	hospitalized	rs2102497	C	T	0.28357	633	272	361	-0.0530929	0.162729	0.744223	C	T	0.272189	1014	653	361	-0.116598	0.127276	0.359616
53	16	89196249	SLC22A31	severe, hospitalized	rs117169628	G	A	0.154574	634	272	362	0.00360886	0.191699	0.98498	G	A	0.148968	1017	655	362	-0.0359767	0.154465	0.81583
54	17	40003082	PSMD3	severe	rs12941811	C	T	0.370192	624	270	354	0.0899751	0.148616	0.5449	C	T	0.375876	999	645	354	0.105229	0.115359	0.361673
55	17	45422978	ARHGAP27	hospitalized	rs1230082	C	G	0.325158	632	272	360	-0.247868	0.154535	0.108723	C	G	0.31854	1014	654	360	-0.19694	0.123338	0.110322
55	17	45983409	MAPT	hospitalized	rs63750417	C	T	0.181675	633	272	361	0.227643	0.18822	0.226489	C	T	0.189469	1016	655	361	0.13905	0.144744	0.336721
55	17	46085231	KANSL1	severe	rs8080583	C	A	0.185918	632	272	360	0.207601	0.186769	0.266336	C	A	0.197239	1014	654	360	0.156518	0.142766	0.272936
56	17	49863303	TAC4, DLX3	severe	rs77534576	C	T	0.0347003	634	272	362	-0.440459	0.398408	0.268922	C	T	0.0353982	1017	655	362	0.0492805	0.304218	0.871313
57	19	4063488	ZBTB7A	hospitalized	rs66833742	C	T	0.216877	634	272	362	0.238469	0.175912	0.175221	C	T	0.204523	1017	655	362	0.0449245	0.138959	0.746473
58	19	4717660	DPP9	severe, hospitalized	rs12610495	A	G	0.321767	634	272	362	0.0567489	0.150061	0.705303	A	G	0.315945	1016	654	362	0.0545313	0.117239	0.641837
59	19	10305768	ZGLP1, RAVER1, ICAM5	severe	rs73510898	G	A	0.0757098	634	272	362	0.706583	0.274388	0.0100205	G	A	0.0781711	1017	655	362	0.55452	0.213019	0.00923698
60	19	10352442	TYK2	severe, hospitalized	rs34536443	G	C	0.0584518	633	271	362	0.295876	0.28242	0.294802	G	C	0.0541339	1016	654	362	0.0637492	0.23947	0.790078
60	19	10414696	PDE4A	severe	rs142770866	G	A	0.0791139	632	271	361	0.532402	0.272322	0.0505778	G	A	0.0813609	1014	653	361	0.470202	0.213369	0.0275455
61	19	35687796	UPK1A/ZTBT32	hospitalized	rs77127536	G	A	0.153785	634	272	362	0.0643939	0.195705	0.742128	G	A	0.166831	1013	651	362	0.283827	0.148788	0.056443
62	19	45869791	FOXA3	severity	rs71175234	NA	NA	NA	NA	NA	NA	NA	NA	NA	NA	NA	NA	NA	NA	NA	NA	NA	NA
63	19	48702888	FUT2	severe, hospitalized	rs516316	G	C	0.40694	634	272	362	-0.0335087	0.148643	0.821644	G	C	0.400688	1017	655	362	-0.00933603	0.115051	0.935325
64	19	48867352	PLEKHA4, TULP2	susceptibility	rs4801778	G	T	0.174566	633	272	361	-0.408548	0.190252	0.0317614	G	T	0.174877	1015	654	361	-0.34718	0.149211	0.019977
65	19	50374423	NR1H2, NAPSA	severe, hospitalized	rs35463555	G	A	0.354101	634	272	362	0.165432	0.153261	0.280405	G	A	0.354474	1017	655	362	0.085501	0.119462	0.474164
66	20	6517380	CASC20	hospitalized	rs6117308	G	A	0.388095	630	269	361	0.196652	0.148647	0.185854	G	A	0.382178	1010	649	361	0.0645687	0.116696	0.580055
67	21	33229937	IFNAR2	severe	rs188401375	C	G	0.0175159	628	268	360	0.331698	0.57888	0.566644	C	G	0.0188305	1009	649	360	-0.142184	0.414982	0.731879
67	21	33237639	IFNAR2	severe, hospitalized	rs9636867	A	G	0.365506	632	271	361	0.257868	0.150092	0.0857847	A	G	0.371302	1014	653	361	0.174032	0.114367	0.128085
68	21	33287378	IL10RB	severe	rs8178521	C	T	0.28594	633	271	362	0.0791648	0.155716	0.611178	C	T	0.301282	1014	652	362	0.173215	0.12121	0.152991
69	21	33949755	ATP5PO	severe, hospitalized	rs75912728	C	T	0.10443	632	271	361	0.453079	0.231396	0.0502273	C	T	0.0965517	1015	654	361	0.207582	0.192019	0.279675
69	21	33959662	LINC00649	severe	rs35370143	NA	NA	NA	NA	NA	NA	NA	NA	NA	NA	NA	NA	NA	NA	NA	NA	NA	NA
70	21	41479527	TMPRSS2	severe, hospitalized	rs915823	A	C	0.180095	633	271	362	0.00216606	0.191112	0.990957	A	C	0.175862	1015	653	362	-0.0469674	0.150413	0.754845
71	23	15523993	ACE2	severe, hospitalized	rs35697037	NA	NA	NA	NA	NA	NA	NA	NA	NA	NA	NA	NA	NA	NA	NA	NA	NA	NA
NA - variant not reported in respective dataset
p-values in bold if nominally significant
