# Supplementary material for: Systematic assessment of COVID-19 host genetics using whole genome sequencing data
Source: PLoS Pathog. 2024 Dec 23;20(12):e1012786. doi: 10.1371/journal.ppat.1012786 (PMC11706450; doi:10.1371/journal.ppat.1012786)
Supplement: S13 Table — All variants that have P<10–05 in at least one subcategory are shown. (XLSX) [file ppat.1012786.s021.xlsx]

## Sheet: Tabelle1
Supplementary Table 13: Results of age- and sex-stratified single variant association analysis in Ex. All variants that have P<10-05 in at least one subcategory are shown.
Stratification	CHROM	GENPOS	ID	ALLELE0	ALLELE1	A1FREQ	A1FREQ_CASES	A1FREQ_CONTROLS	N	N_CASES	N_CONTROLS	TEST	BETA	SE	CHISQ	LOG10P
Ex	3	45859597	chr3:45859597:C:T	C	T	0.106349	0.162362	0.0640669	630	271	359	ADD	1.43661	0.234507	37.5293	9.04552
Ex	3	45834967	chr3:45834967:G:GA	G	GA	0.108833	0.165441	0.0662983	634	272	362	ADD	1.40115	0.231966	36.4858	8.8131
Ex	3	45867022	chr3:45867022:C:G	C	G	0.105556	0.160517	0.0640669	630	271	359	ADD	1.41198	0.234889	36.1355	8.73503
Ex	3	45866624	chr3:45866624:A:T	A	T	0.106467	0.161765	0.0649171	634	272	362	ADD	1.3949	0.232998	35.8412	8.66945
Ex	3	45818159	chr3:45818159:G:A	G	A	0.107256	0.161765	0.0662983	634	272	362	ADD	1.3949	0.232998	35.8412	8.66944
Ex	3	45820440	chr3:45820440:G:A	G	A	0.107256	0.161765	0.0662983	634	272	362	ADD	1.3949	0.232998	35.8412	8.66944
Ex	3	45821460	chr3:45821460:T:C	T	C	0.107256	0.161765	0.0662983	634	272	362	ADD	1.3949	0.232998	35.8412	8.66944
Ex	3	45830416	chr3:45830416:G:A	G	A	0.107256	0.161765	0.0662983	634	272	362	ADD	1.3949	0.232998	35.8412	8.66944
Ex	3	45838989	chr3:45838989:T:C	T	C	0.107256	0.161765	0.0662983	634	272	362	ADD	1.3949	0.232998	35.8412	8.66944
Ex	3	45823240	chr3:45823240:T:C	T	C	0.107425	0.161765	0.066482	633	272	361	ADD	1.3949	0.233005	35.8391	8.66896
Ex	3	45847198	chr3:45847198:A:G	A	G	0.106635	0.161765	0.065097	633	272	361	ADD	1.39484	0.233034	35.8272	8.66631
Ex	3	45867532	chr3:45867532:A:G	A	G	0.106804	0.161765	0.0652778	632	272	360	ADD	1.39456	0.233044	35.8096	8.6624
Ex	3	45825948	chr3:45825948:A:G	A	G	0.107425	0.161765	0.066482	633	272	361	ADD	1.395	0.233135	35.8045	8.66127
Ex	3	45859142	chr3:45859142:G:C	G	C	0.0941456	0.145221	0.0555556	632	272	360	ADD	1.47842	0.250525	34.8255	8.44295
Ex	3	45848457	chr3:45848457:C:T	C	T	0.105845	0.160517	0.0649171	633	271	362	ADD	1.3608	0.236017	33.2434	8.08983
Ex	3	45848429	chr3:45848429:A:T	A	T	0.105388	0.158672	0.0652778	631	271	360	ADD	1.34795	0.237166	32.3031	7.87974
B1_male	19	29117163	chr19:29117163:G:A	G	A	0.0585739	0.0799031	0.00852273	589	413	176	ADD	2.34763	0.431383	29.6163	7.27852
Ex	3	45868152	chr3:45868152:C:A	C	A	0.114583	0.165428	0.0760563	624	269	355	ADD	1.22286	0.225537	29.3978	7.22955
Ex	3	45802706	chr3:45802706:A:C	A	C	0.11041	0.161765	0.0718232	634	272	362	ADD	1.22039	0.227193	28.8538	7.10762
Ex	3	45801750	chr3:45801750:G:A	G	A	0.109621	0.159926	0.0718232	634	272	362	ADD	1.19582	0.227476	27.6348	6.83411
Ex	3	45801823	chr3:45801823:C:T	C	T	0.108044	0.15625	0.0718232	634	272	362	ADD	1.18254	0.229262	26.6054	6.60285
Ex	3	45801947	chr3:45801947:G:T	G	T	0.108044	0.15625	0.0718232	634	272	362	ADD	1.18254	0.229262	26.6054	6.60285
B1_GE60	13	89911741	chr13:89911741:C:T	C	T	0.015873	0.00605327	0.0604396	504	413	91	ADD	-2.88651	0.561453	26.4313	6.56372
Ex	12	12195417	chr12:12195417:T:C	T	C	0.108215	0.150735	0.0761773	633	272	361	ADD	1.2186	0.238089	26.1968	6.51098
Ex_male	12	76293638	chr12:76293638:A:T	A	T	0.281333	0.221106	0.349432	375	199	176	ADD	-1.05588	0.207365	25.9272	6.45034
Ex_LT60	1	166758632	chr1:166758632:C:G	C	G	0.212676	0.103448	0.248134	355	87	268	ADD	-1.45754	0.292528	24.8258	6.20238
Ex_LT60	1	166764040	chr1:166764040:G:C	G	C	0.211048	0.103448	0.246241	353	87	266	ADD	-1.46175	0.293434	24.8156	6.20008
Ex_female	2	220460791	chr2:220460791:A:G	A	G	0.319608	0.178082	0.376374	255	73	182	ADD	-1.47575	0.297238	24.6499	6.16275
Ex_female	2	220460791	chr2:220460791:A:G	A	G	0.319608	0.178082	0.376374	255	73	182	ADD	-1.47575	0.297238	24.6499	6.16275
Ex_female	2	220462152	chr2:220462152:T:C	T	C	0.319608	0.178082	0.376374	255	73	182	ADD	-1.4754	0.297316	24.6255	6.15723
Ex_female	2	220462152	chr2:220462152:T:C	T	C	0.319608	0.178082	0.376374	255	73	182	ADD	-1.4754	0.297316	24.6255	6.15723
Ex_female	2	220461858	chr2:220461858:C:T	C	T	0.319066	0.178082	0.375	257	73	184	ADD	-1.466	0.295546	24.6045	6.15251
Ex_female	2	220461858	chr2:220461858:C:T	C	T	0.319066	0.178082	0.375	257	73	184	ADD	-1.466	0.295546	24.6045	6.15251
Ex_LT60	3	45859597	chr3:45859597:C:T	C	T	0.120056	0.252874	0.076779	354	87	267	ADD	1.50319	0.303076	24.5995	6.15139
Ex_female	2	220462363	chr2:220462363:C:T	C	T	0.318359	0.178082	0.374317	256	73	183	ADD	-1.47272	0.296939	24.5984	6.15113
Ex_female	2	220462363	chr2:220462363:C:T	C	T	0.318359	0.178082	0.374317	256	73	183	ADD	-1.47272	0.296939	24.5984	6.15113
B1_male	14	106307659	chr14:106307659:G:A	A	G	0.0771186	0.0532688	0.132768	590	413	177	ADD	-1.33549	0.269385	24.5771	6.14632
Ex_female	2	220461901	chr2:220461901:C:T	C	T	0.318359	0.178082	0.374317	256	73	183	ADD	-1.47384	0.297673	24.5144	6.1322
Ex_female	2	220461901	chr2:220461901:C:T	C	T	0.318359	0.178082	0.374317	256	73	183	ADD	-1.47384	0.297673	24.5144	6.1322
Ex_LT60	1	166747856	chr1:166747856:G:C	G	C	0.220963	0.114943	0.255639	353	87	266	ADD	-1.43713	0.290306	24.5065	6.13043
Ex_female	2	220462459	chr2:220462459:A:T	A	T	0.318898	0.178082	0.375691	254	73	181	ADD	-1.47264	0.297757	24.4607	6.12009
Ex_female	2	220462459	chr2:220462459:A:T	A	T	0.318898	0.178082	0.375691	254	73	181	ADD	-1.47264	0.297757	24.4607	6.12009
Ex_female	7	36156979	chr7:36156979:G:GA	G	GA	0.247059	0.330986	0.214674	255	71	184	ADD	1.56145	0.315874	24.4358	6.11448
Ex_female	7	36156979	chr7:36156979:G:GA	G	GA	0.247059	0.330986	0.214674	255	71	184	ADD	1.56145	0.315874	24.4358	6.11448
Ex_LT60	3	45859142	chr3:45859142:G:C	G	C	0.104225	0.224138	0.0652985	355	87	268	ADD	1.60579	0.325283	24.37	6.09965
B1_male	7	139325964	chr7:139325964:A:G	A	G	0.0339559	0.0181598	0.0710227	589	413	176	ADD	-1.93059	0.391197	24.355	6.09627
Ex_LT60	1	166796299	chr1:166796299:T:C	T	C	0.213483	0.104651	0.248148	356	86	270	ADD	-1.44625	0.293324	24.3103	6.08619
Ex_LT60	1	166756271	chr1:166756271:A:G	A	G	0.215493	0.109195	0.25	355	87	268	ADD	-1.43158	0.290398	24.3022	6.08436
B1	12	104390246	chr12:104390246:T:C	T	C	0.0576923	0.0727412	0.0304709	1014	653	361	ADD	1.26005	0.255638	24.2954	6.08283
Ex	18	26716504	chr18:26716504:C:T	T	C	0.334913	0.270221	0.383657	633	272	361	ADD	-0.723149	0.14674	24.2861	6.08072
Ex_LT60	1	166770315	chr1:166770315:G:A	G	A	0.213483	0.109195	0.247212	356	87	269	ADD	-1.439	0.291999	24.286	6.08072
B1_GE60	13	90052583	chr13:90052583:C:T	C	T	0.0625	0.0449029	0.141304	504	412	92	ADD	-1.61011	0.326918	24.2567	6.07411
Ex_male	14	102935814	chr14:102935814:A:G	A	G	0.0524194	0.0255102	0.0823864	372	196	176	ADD	-2.04714	0.415901	24.2279	6.0676
Ex	3	45943855	chr3:45943855:C:G	C	G	0.128165	0.17963	0.089779	632	270	362	ADD	1.06951	0.217294	24.2256	6.0671
Ex_LT60	1	166762689	chr1:166762689:C:T	C	T	0.213277	0.110465	0.246269	354	86	268	ADD	-1.4218	0.288972	24.2083	6.0632
Ex_male	9	127245402	chr9:127245402:C:T	T	C	0.0638298	0.0326633	0.0988701	376	199	177	ADD	-1.78523	0.36285	24.2066	6.06281
Ex	12	12199556	chr12:12199556:C:G	C	G	0.0276025	0.0459559	0.0138122	634	272	362	ADD	2.24865	0.457965	24.1091	6.04081
Ex	3	45905526	chr3:45905526:A:G	A	G	0.120444	0.166052	0.0861111	631	271	360	ADD	1.10219	0.224801	24.0392	6.02506
B1	5	68730840	chr5:68730840:T:A	T	A	0.00983284	0.00305344	0.0220994	1017	655	362	ADD	-2.76643	0.564311	24.0327	6.0235900000000004
B1_LT60	5	124139286	chr5:124139286:T:C	C	T	0.49006	0.545833	0.439163	503	240	263	ADD	0.732311	0.149383	24.0318	6.02339
Ex_LT60	1	166783555	chr1:166783555:G:A	G	A	0.212079	0.109195	0.245353	356	87	269	ADD	-1.43598	0.293248	23.9789	6.01146
Ex	3	45955771	chr3:45955771:T:C	T	C	0.124803	0.174632	0.0872576	633	272	361	ADD	1.08161	0.220896	23.9755	6.01068
B1_male	2	37564923	chr2:37564923:C:T	C	T	0.283163	0.248184	0.365714	588	413	175	ADD	-0.787901	0.160937	23.968	6.009
B1_LT60	1	218982903	chr1:218982903:G:A	G	A	0.275391	0.227273	0.318519	512	242	270	ADD	-0.850756	0.173925	23.9268	5.99971
B1_male	19	29106985	chr19:29106985:T:C	T	C	0.0516949	0.0702179	0.00847458	590	413	177	ADD	2.26142	0.462397	23.9183	5.99778
Ex	18	26713320	chr18:26713320:C:T	T	C	0.256329	0.199262	0.299169	632	271	361	ADD	-0.771616	0.158168	23.7994	5.97096
Ex_male	14	23478025	chr14:23478025:G:A	G	A	0.0199468	0.00251256	0.039548	376	199	177	ADD	-3.24996	0.667311	23.7191	5.95283
Ex_male	2	186884650	chr2:186884650:A:G	A	G	0.0281501	0.0502513	0.00287356	373	199	174	ADD	3.63164	0.746028	23.6971	5.94787
B1_male	2	23127420	chr2:23127420:G:A	G	A	0.26146	0.293689	0.186441	589	412	177	ADD	0.916741	0.188353	23.689	5.94604
B1	3	45935170	chr3:45935170:C:T	C	T	0.140178	0.170489	0.0849582	1013	654	359	ADD	0.832617	0.171222	23.6467	5.9365
Ex_LT60	3	45834967	chr3:45834967:G:GA	G	GA	0.123249	0.258621	0.0796296	357	87	270	ADD	1.45498	0.299246	23.6405	5.9351
Ex_male	2	187245230	chr2:187245230:G:A	G	A	0.0266667	0.0479798	0.00282486	375	198	177	ADD	3.66236	0.753402	23.6303	5.9328
B1_GE60	13	90017817	chr13:90017817:G:A	G	A	0.0507968	0.0353659	0.119565	502	410	92	ADD	-1.79457	0.369275	23.6168	5.92974
B1	3	45955771	chr3:45955771:T:C	T	C	0.141732	0.171756	0.0872576	1016	655	361	ADD	0.825577	0.169883	23.6165	5.92968
B1_LT60	5	124130346	chr5:124130346:C:T	T	C	0.496071	0.551653	0.445693	509	242	267	ADD	0.71514	0.147206	23.6009	5.92617
Ex	18	26715714	chr18:26715714:A:T	T	A	0.251592	0.19145	0.296657	628	269	359	ADD	-0.786709	0.162158	23.5371	5.91177
Ex_LT60	1	166754921	chr1:166754921:C:T	C	T	0.22792	0.122093	0.262264	351	86	265	ADD	-1.3791	0.284338	23.5245	5.90892
Ex_male	2	187184086	chr2:187184086:C:G	C	G	0.0265957	0.0477387	0.00282486	376	199	177	ADD	3.64423	0.751459	23.5181	5.90746
B1_male	4	188662848	chr4:188662848:C:T	C	T	0.205782	0.177616	0.271186	588	411	177	ADD	-0.882258	0.182002	23.4984	5.90304
Ex	3	45918928	chr3:45918928:G:C	G	C	0.123817	0.172794	0.0870166	634	272	362	ADD	1.06275	0.219332	23.4776	5.89834
Ex_male	3	45859597	chr3:45859597:C:T	C	T	0.114973	0.166667	0.0568182	374	198	176	ADD	1.46627	0.302617	23.4768	5.89816
B1_GE60	9	98937601	chr9:98937601:C:T	C	T	0.00892857	0.00121065	0.043956	504	413	91	ADD	-3.76908	0.777927	23.4743	5.8976
Ex_female	7	36156382	chr7:36156382:C:G	C	G	0.2393	0.321918	0.206522	257	73	184	ADD	1.51982	0.313721	23.469	5.89638
Ex_female	7	36156382	chr7:36156382:C:G	C	G	0.2393	0.321918	0.206522	257	73	184	ADD	1.51982	0.313721	23.469	5.89638
B1_GE60	12	69393275	chr12:69393275:TA:T	TA	T	0.00801603	0.0012285	0.0380435	499	407	92	ADD	-3.91038	0.807256	23.4647	5.89541
B1	15	58426141	chr15:58426141:C:T	T	C	0.185222	0.213629	0.133978	1015	653	362	ADD	0.741174	0.153057	23.4496	5.89201
Ex_LT60	1	166754874	chr1:166754874:G:T	G	T	0.225212	0.12069	0.259398	353	87	266	ADD	-1.37481	0.283931	23.4455	5.89108
Ex_LT60	1	166762953	chr1:166762953:T:C	T	C	0.2151	0.114943	0.248106	351	87	264	ADD	-1.39799	0.288722	23.4448	5.89094
Ex_male	2	187314979	chr2:187314979:C:CAT	C	CAT	0.0266667	0.0477387	0.00284091	375	199	176	ADD	3.6263	0.749411	23.4146	5.88412
Ex_LT60	3	45867022	chr3:45867022:C:G	C	G	0.11898	0.25	0.076779	353	86	267	ADD	1.4728	0.304451	23.4019	5.88124
Ex_LT60	1	166757535	chr1:166757535:A:G	A	G	0.211864	0.109195	0.245318	354	87	267	ADD	-1.41378	0.292418	23.3751	5.87519
Ex_LT60	1	166754603	chr1:166754603:T:C	T	C	0.222857	0.12069	0.256654	350	87	263	ADD	-1.39271	0.288136	23.3628	5.87242
Ex_LT60	1	166763642	chr1:166763642:G:A	G	A	0.214689	0.114943	0.247191	354	87	267	ADD	-1.38983	0.287729	23.3322	5.8655
Ex_LT60	2	104973731	chr2:104973731:G:T	G	T	0.10084	0.0172414	0.127778	357	87	270	ADD	-2.19354	0.454552	23.2877	5.85545
Ex	3	45809291	chr3:45809291:T:A	T	A	0.11769399999999999	0.166052	0.0814917	633	271	362	ADD	1.05274	0.218383	23.2382	5.84427
Ex_GE60	7	99100264	chr7:99100264:C:T	C	T	0.0379061	0.0135135	0.0869565	277	185	92	ADD	-2.58796	0.536915	23.2329	5.84309
Ex_GE60	7	99110648	chr7:99110648:G:A	G	A	0.0379061	0.0135135	0.0869565	277	185	92	ADD	-2.58796	0.536915	23.2329	5.84309
Ex_GE60	7	99111504	chr7:99111504:G:A	G	A	0.0379061	0.0135135	0.0869565	277	185	92	ADD	-2.58796	0.536915	23.2329	5.84309
Ex	3	45804256	chr3:45804256:A:C	A	C	0.131703	0.178309	0.0966851	634	272	362	ADD	1.00892	0.209328	23.2305	5.84254
Ex_LT60	3	45866624	chr3:45866624:A:T	A	T	0.120448	0.252874	0.0777778	357	87	270	ADD	1.4513	0.301125	23.2285	5.84208
Ex_LT60	3	45818159	chr3:45818159:G:A	G	A	0.121849	0.252874	0.0796296	357	87	270	ADD	1.4512	0.301112	23.2274	5.84184
Ex_LT60	3	45820440	chr3:45820440:G:A	G	A	0.121849	0.252874	0.0796296	357	87	270	ADD	1.4512	0.301112	23.2274	5.84184
Ex_LT60	3	45821460	chr3:45821460:T:C	T	C	0.121849	0.252874	0.0796296	357	87	270	ADD	1.4512	0.301112	23.2274	5.84184
Ex_LT60	3	45830416	chr3:45830416:G:A	G	A	0.121849	0.252874	0.0796296	357	87	270	ADD	1.4512	0.301112	23.2274	5.84184
Ex_LT60	3	45838989	chr3:45838989:T:C	T	C	0.121849	0.252874	0.0796296	357	87	270	ADD	1.4512	0.301112	23.2274	5.84184
Ex_LT60	3	45847198	chr3:45847198:A:G	A	G	0.120787	0.252874	0.0780669	356	87	269	ADD	1.45137	0.301211	23.2175	5.83961
Ex_LT60	3	45823240	chr3:45823240:T:C	T	C	0.122191	0.252874	0.0799257	356	87	269	ADD	1.45102	0.301153	23.2152	5.83908
Ex	3	45974441	chr3:45974441:T:C	T	C	0.125592	0.174632	0.0886427	633	272	361	ADD	1.05135	0.218206	23.2148	5.83899
Ex_LT60	1	166762865	chr1:166762865:A:G	A	G	0.213675	0.110465	0.24717	351	86	265	ADD	-1.39261	0.289085	23.2065	5.83712
Ex_LT60	1	166747861	chr1:166747861:C:CAAG	C	CAAG	0.223011	0.12069	0.256604	352	87	265	ADD	-1.3732	0.285065	23.2048	5.83674
Ex_LT60	1	166765834	chr1:166765834:T:G	T	G	0.215493	0.114943	0.248134	355	87	268	ADD	-1.38078	0.286739	23.1887	5.8331
Ex_LT60	1	166765835	chr1:166765835:G:T	G	T	0.215493	0.114943	0.248134	355	87	268	ADD	-1.38076	0.286741	23.1876	5.83285
Ex_LT60	3	45825948	chr3:45825948:A:G	A	G	0.122191	0.252874	0.0799257	356	87	269	ADD	1.45206	0.301562	23.1853	5.83233
B1_male	14	102935814	chr14:102935814:A:G	A	G	0.0503413	0.0365854	0.0823864	586	410	176	ADD	-1.61463	0.335388	23.1767	5.83039
Ex_male	19	29117163	chr19:29117163:G:A	G	A	0.0506667	0.0879397	0.00852273	375	199	176	ADD	2.38413	0.495235	23.176	5.83024
Ex_LT60	3	45867532	chr3:45867532:A:G	A	G	0.121127	0.252874	0.0783582	355	87	268	ADD	1.45003	0.301233	23.1713	5.82917
B1_male	19	29044124	chr19:29044124:G:A	G	A	0.0533898	0.0714286	0.0112994	590	413	177	ADD	2.10178	0.43673	23.1605	5.82674
Ex_male	11	94995731	chr11:94995731:T:C	T	C	0.394667	0.469849	0.309659	375	199	176	ADD	0.887466	0.184486	23.1406	5.82225
Ex	18	26715031	chr18:26715031:A:C	C	A	0.25712	0.200368	0.3	632	272	360	ADD	-0.758565	0.157712	23.1343	5.82082
Ex_male	2	187182830	chr2:187182830:A:G	A	G	0.026738	0.0477387	0.00285714	374	199	175	ADD	3.57565	0.743475	23.1301	5.81987
Ex_LT60	1	166754051	chr1:166754051:T:C	T	C	0.227273	0.122093	0.261278	352	86	266	ADD	-1.3645	0.283846	23.1089	5.81507
Ex	18	26701181	chr18:26701181:T:C	C	T	0.257937	0.201107	0.300836	630	271	359	ADD	-0.759703	0.158045	23.1061	5.81445
Ex_female	7	36156530	chr7:36156530:G:A	G	A	0.238372	0.315068	0.208108	258	73	185	ADD	1.51298	0.314773	23.1032	5.81379
Ex_female	7	36156530	chr7:36156530:G:A	G	A	0.238372	0.315068	0.208108	258	73	185	ADD	1.51298	0.314773	23.1032	5.81379
Ex	3	45910155	chr3:45910155:G:A	G	A	0.126972	0.174632	0.0911602	634	272	362	ADD	1.05093	0.218673	23.0971	5.81242
Ex_LT60	1	166764036	chr1:166764036:G:C	G	C	0.216102	0.114943	0.249064	354	87	267	ADD	-1.37917	0.287278	23.0479	5.80129
Ex_LT60	1	166754638	chr1:166754638:G:A	G	A	0.222857	0.12069	0.256654	350	87	263	ADD	-1.37772	0.287019	23.0409	5.79973
Ex_male	7	65856214	chr7:65856214:G:T	G	T	0.0213333	0.00251256	0.0426136	375	199	176	ADD	-4.20406	0.876446	23.0085	5.79239
B1	12	104391449	chr12:104391449:C:T	C	T	0.0581854	0.07263	0.0319444	1014	654	360	ADD	1.21322	0.252987	22.9978	5.78998
Ex_LT60	1	166764265	chr1:166764265:G:A	G	A	0.215493	0.114943	0.248134	355	87	268	ADD	-1.37477	0.286694	22.9946	5.78926
Ex_LT60	1	166765530	chr1:166765530:A:C	A	C	0.214689	0.114943	0.247191	354	87	267	ADD	-1.38098	0.288069	22.9817	5.78635
Ex	3	45800446	chr3:45800446:C:T	C	T	0.116719	0.163603	0.0814917	634	272	362	ADD	1.05047	0.21914	22.9785	5.78563
B1_LT60	5	124162438	chr5:124162438:A:ACCTCATC	ACCTCATC	A	0.492079	0.547718	0.441288	505	241	264	ADD	0.704828	0.147144	22.9446	5.77796
Ex_female	19	30014489	chr19:30014489:C:T	C	T	0.0175097	0.0547945	0.00271739	257	73	184	ADD	4.63205	0.967123	22.9395	5.77681
Ex_female	19	30014489	chr19:30014489:C:T	C	T	0.0175097	0.0547945	0.00271739	257	73	184	ADD	4.63205	0.967123	22.9395	5.77681
Ex_LT60	1	166773712	chr1:166773712:T:C	T	C	0.215909	0.114943	0.249057	352	87	265	ADD	-1.37528	0.287154	22.938	5.77647
Ex_male	16	63186324	chr16:63186324:A:G	G	A	0.345013	0.290404	0.407514	371	198	173	ADD	-0.889644	0.185825	22.9206	5.77253
Ex_LT60	1	166773709	chr1:166773709:G:A	G	A	0.215297	0.114943	0.24812	353	87	266	ADD	-1.37439	0.287298	22.8851	5.76452
Ex_LT60	1	166774484	chr1:166774484:C:T	C	T	0.214888	0.114943	0.247212	356	87	269	ADD	-1.37094	0.286674	22.8696	5.76102
Ex_male	7	65796217	chr7:65796217:C:T	C	T	0.0213333	0.00251256	0.0426136	375	199	176	ADD	-4.18495	0.875316	22.8587	5.75856
Ex_LT60	1	166764891	chr1:166764891:C:T	C	T	0.214888	0.114943	0.247212	356	87	269	ADD	-1.37063	0.286681	22.8582	5.75845
Ex_LT60	1	166770753	chr1:166770753:C:T	C	T	0.214888	0.114943	0.247212	356	87	269	ADD	-1.37061	0.286683	22.8573	5.75824
Ex_male	7	65621328	chr7:65621328:C:T	C	T	0.0213333	0.00251256	0.0426136	375	199	176	ADD	-4.18465	0.875321	22.8551	5.75775
Ex	18	26718919	chr18:26718919:T:C	C	T	0.338073	0.274908	0.385359	633	271	362	ADD	-0.696434	0.145691	22.8503	5.75667
B1	3	46044732	chr3:46044732:T:C	T	C	0.351085	0.392366	0.275766	1014	655	359	ADD	0.577803	0.120886	22.8458	5.75564
Ex_LT60	2	104981716	chr2:104981716:G:A	G	A	0.14986	0.045977	0.183333	357	87	270	ADD	-1.69833	0.355341	22.8429	5.755
Ex_LT60	1	166764247	chr1:166764247:G:A	G	A	0.214085	0.114943	0.246269	355	87	268	ADD	-1.37176	0.287021	22.8418	5.75474
B1	11	98804584	chr11:98804584:T:C	T	C	0.0152709	0.00458015	0.0347222	1015	655	360	ADD	-2.09508	0.438434	22.8345	5.75308
Ex	18	26709893	chr18:26709893:T:C	C	T	0.257504	0.200368	0.300554	633	272	361	ADD	-0.752442	0.157547	22.8101	5.74759
Ex	3	45954232	chr3:45954232:A:AT	A	AT	0.0875394	0.130515	0.0552486	634	272	362	ADD	1.20707	0.252832	22.793	5.74371
B1	3	45943855	chr3:45943855:C:G	C	G	0.14497	0.175613	0.089779	1014	652	362	ADD	0.800472	0.167675	22.7906	5.74318
Ex	9	83335722	chr9:83335722:A:G	A	G	0.0055205	0.0128676	0	634	272	362	ADD	5.93143	1.24246	22.7906	5.74317
Ex_LT60	1	166775078	chr1:166775078:C:T	C	T	0.215493	0.114943	0.248134	355	87	268	ADD	-1.36907	0.286785	22.7898	5.74298
Ex_LT60	1	166750189	chr1:166750189:T:C	T	C	0.221127	0.116279	0.254647	355	86	269	ADD	-1.3775	0.288799	22.7504	5.73409
Ex_male	7	65751069	chr7:65751069:A:G	A	G	0.0212766	0.00251256	0.0423729	376	199	177	ADD	-4.17391	0.875189	22.7448	5.73282
Ex_male	7	65757023	chr7:65757023:T:G	T	G	0.0212766	0.00251256	0.0423729	376	199	177	ADD	-4.17391	0.875189	22.7448	5.73282
Ex_male	7	65792355	chr7:65792355:C:T	C	T	0.0212766	0.00251256	0.0423729	376	199	177	ADD	-4.17391	0.875189	22.7448	5.73282
Ex_male	7	65834577	chr7:65834577:C:T	C	T	0.0212766	0.00251256	0.0423729	376	199	177	ADD	-4.17391	0.875189	22.7448	5.73282
Ex_male	7	65890363	chr7:65890363:C:T	C	T	0.0212766	0.00251256	0.0423729	376	199	177	ADD	-4.17391	0.875189	22.7448	5.73282
Ex_male	7	65984049	chr7:65984049:C:A	C	A	0.0212766	0.00251256	0.0423729	376	199	177	ADD	-4.17391	0.875189	22.7448	5.73282
Ex_male	7	66050298	chr7:66050298:C:T	C	T	0.0212766	0.00251256	0.0423729	376	199	177	ADD	-4.17391	0.875189	22.7448	5.73282
Ex_male	7	66056396	chr7:66056396:G:C	G	C	0.0212766	0.00251256	0.0423729	376	199	177	ADD	-4.17391	0.875189	22.7448	5.73282
B1	3	151147765	chr3:151147765:C:T	C	T	0.0591133	0.0421133	0.089779	1015	653	362	ADD	-1.11796	0.234481	22.7321	5.72994
Ex_male	2	186792709	chr2:186792709:G:T	G	T	0.0265957	0.0477387	0.00282486	376	199	177	ADD	3.6712	0.770324	22.7128	5.72558
Ex_LT60	1	166760347	chr1:166760347:C:A	C	A	0.215493	0.114943	0.248134	355	87	268	ADD	-1.36586	0.286633	22.7069	5.72425
Ex_LT60	1	166763556	chr1:166763556:T:C	T	C	0.214085	0.114943	0.246269	355	87	268	ADD	-1.36897	0.287289	22.7066	5.72418
Ex_LT60	1	166762023	chr1:166762023:C:G	C	G	0.214489	0.114943	0.24717	352	87	265	ADD	-1.37337	0.288406	22.6761	5.71729
Ex_LT60	1	166763179	chr1:166763179:G:A	G	A	0.215297	0.114943	0.24812	353	87	266	ADD	-1.36742	0.28721	22.6674	5.71532
B1_male	14	106310274	chr14:106310274:A:G	G	A	0.077381	0.0546117	0.130682	588	412	176	ADD	-1.28617	0.270265	22.6474	5.7108
Ex_LT60	1	166747128	chr1:166747128:T:C	T	C	0.223315	0.12069	0.256506	356	87	269	ADD	-1.34893	0.283575	22.628	5.70641
B1	3	45918928	chr3:45918928:G:C	G	C	0.141101	0.170992	0.0870166	1017	655	362	ADD	0.806646	0.169623	22.615	5.70348
Ex_male	2	186774166	chr2:186774166:C:T	C	T	0.026738	0.0477387	0.00285714	374	199	175	ADD	3.65257	0.768215	22.6064	5.70154
Ex_LT60	1	166750919	chr1:166750919:T:A	T	A	0.222535	0.12069	0.255597	355	87	268	ADD	-1.34957	0.283921	22.5942	5.69878
Ex_LT60	1	166744726	chr1:166744726:C:A	C	A	0.222535	0.12069	0.255597	355	87	268	ADD	-1.34976	0.28397	22.5929	5.69848
Ex_LT60	1	166744727	chr1:166744727:C:T	C	T	0.222535	0.12069	0.255597	355	87	268	ADD	-1.34976	0.28397	22.5929	5.69848
B1_male	17	36108848	chr17:36108848:G:T	G	T	0.123939	0.14891	0.0653409	589	413	176	ADD	1.15946	0.243947	22.5901	5.69786
Ex_LT60	1	166745584	chr1:166745584:C:T	C	T	0.223164	0.12069	0.256554	354	87	267	ADD	-1.35025	0.284095	22.5892	5.69765
B1_male	6	1046718	chr6:1046718:G:A	A	G	0.395408	0.427007	0.322034	588	411	177	ADD	0.778554	0.163826	22.5846	5.69661
Ex	3	45921111	chr3:45921111:A:G	A	G	0.121643	0.169118	0.0858726	633	272	361	ADD	1.05097	0.221148	22.5846	5.69661
B1	3	45974441	chr3:45974441:T:C	T	C	0.142224	0.171756	0.0886427	1016	655	361	ADD	0.801054	0.16863	22.5661	5.69242
B1	3	45921111	chr3:45921111:A:G	A	G	0.139764	0.169466	0.0858726	1016	655	361	ADD	0.80933	0.170435	22.5492	5.68862
Ex_LT60	1	166767626	chr1:166767626:C:T	C	T	0.214286	0.114943	0.246296	357	87	270	ADD	-1.3609	0.286639	22.5415	5.68687
Ex_LT60	1	166768729	chr1:166768729:C:CG	C	CG	0.214286	0.114943	0.246296	357	87	270	ADD	-1.3609	0.286639	22.5415	5.68687
Ex_LT60	1	166768730	chr1:166768730:T:G	T	G	0.214286	0.114943	0.246296	357	87	270	ADD	-1.3609	0.286639	22.5415	5.68687
Ex_LT60	1	166768732	chr1:166768732:T:A	T	A	0.214286	0.114943	0.246296	357	87	270	ADD	-1.3609	0.286639	22.5415	5.68687
Ex_LT60	1	166769419	chr1:166769419:T:C	T	C	0.214286	0.114943	0.246296	357	87	270	ADD	-1.3609	0.286639	22.5415	5.68687
Ex_LT60	1	166770440	chr1:166770440:T:G	T	G	0.214286	0.114943	0.246296	357	87	270	ADD	-1.3609	0.286639	22.5415	5.68687
Ex_LT60	1	166770797	chr1:166770797:T:G	T	G	0.214286	0.114943	0.246296	357	87	270	ADD	-1.3609	0.286639	22.5415	5.68687
Ex_LT60	1	166774593	chr1:166774593:A:C	A	C	0.214286	0.114943	0.246296	357	87	270	ADD	-1.3609	0.286639	22.5415	5.68687
Ex_LT60	1	166774764	chr1:166774764:C:T	C	T	0.214286	0.114943	0.246296	357	87	270	ADD	-1.3609	0.286639	22.5415	5.68687
Ex_male	3	74186966	chr3:74186966:T:C	T	C	0.0706667	0.0854271	0.0539773	375	199	176	ADD	2.01399	0.424416	22.5181	5.68157
B1	3	45967995	chr3:45967995:G:A	G	A	0.140887	0.170489	0.0872576	1015	654	361	ADD	0.808547	0.170398	22.5155	5.68098
Ex_LT60	1	166768003	chr1:166768003:C:T	C	T	0.213483	0.114943	0.245353	356	87	269	ADD	-1.36152	0.286941	22.5146	5.68078
Ex_LT60	1	166766235	chr1:166766235:G:A	G	A	0.214085	0.114943	0.246269	355	87	268	ADD	-1.36304	0.28728	22.5115	5.6801
Ex_GE60	13	112935206	chr13:112935206:G:A	G	A	0.0778986	0.111413	0.0108696	276	184	92	ADD	2.24729	0.473857	22.4918	5.67562
Ex_LT60	1	166757692	chr1:166757692:A:C	A	C	0.22	0.12069	0.252852	350	87	263	ADD	-1.35479	0.285762	22.4767	5.67222
Ex_LT60	1	166755029	chr1:166755029:C:T	C	T	0.21733	0.114943	0.250943	352	87	265	ADD	-1.38395	0.291921	22.4754	5.67192
Ex_LT60	1	166755507	chr1:166755507:G:A	G	A	0.219547	0.12069	0.25188	353	87	266	ADD	-1.35473	0.286005	22.4368	5.6632
B1_LT60	5	124133997	chr5:124133997:C:T	T	C	0.490196	0.545455	0.440299	510	242	268	ADD	0.697315	0.147226	22.433	5.66234
Ex_female	9	80306067	chr9:80306067:G:A	G	A	0.0949612	0.0205479	0.124324	258	73	185	ADD	-2.57755	0.544213	22.4324	5.6622
Ex_female	9	80306067	chr9:80306067:G:A	G	A	0.0949612	0.0205479	0.124324	258	73	185	ADD	-2.57755	0.544213	22.4324	5.6622
Ex_LT60	1	166748475	chr1:166748475:G:A	G	A	0.220963	0.12069	0.253759	353	87	266	ADD	-1.3492	0.284881	22.4299	5.66163
B1	3	151109554	chr3:151109554:T:C	T	C	0.0614553	0.0435115	0.0939227	1017	655	362	ADD	-1.08899	0.230006	22.4165	5.6586
B1	3	151200221	chr3:151200221:C:T	C	T	0.0614553	0.0435115	0.0939227	1017	655	362	ADD	-1.08899	0.230006	22.4165	5.6586
Ex	18	26701857	chr18:26701857:T:C	C	T	0.460925	0.397059	0.509859	627	272	355	ADD	-0.657909	0.139019	22.3968	5.65414
Ex_LT60	1	166760886	chr1:166760886:A:G	A	G	0.210826	0.114943	0.242424	351	87	264	ADD	-1.38241	0.292204	22.3821	5.65082
Ex	3	45962045	chr3:45962045:G:A	G	A	0.125791	0.174074	0.089779	632	270	362	ADD	1.03121	0.217976	22.381	5.65057
B1_male	14	106297128	chr14:106297128:C:T	T	C	0.0779661	0.0544794	0.132768	590	413	177	ADD	-1.27132	0.268747	22.3781	5.64993
Ex_LT60	1	166763478	chr1:166763478:G:A	G	A	0.212676	0.114943	0.244403	355	87	268	ADD	-1.36126	0.287764	22.3773	5.64974
Ex_LT60	1	166751264	chr1:166751264:G:A	G	A	0.227536	0.123529	0.261538	345	85	260	ADD	-1.35005	0.285523	22.3572	5.64521
Ex	3	45948381	chr3:45948381:C:T	C	T	0.126183	0.174632	0.089779	634	272	362	ADD	1.02658	0.217162	22.3469	5.64286
Ex	3	45948429	chr3:45948429:G:T	G	T	0.126183	0.174632	0.089779	634	272	362	ADD	1.02658	0.217162	22.3469	5.64286
Ex	3	45954256	chr3:45954256:T:C	T	C	0.126183	0.174632	0.089779	634	272	362	ADD	1.02658	0.217162	22.3469	5.64286
Ex	3	45955009	chr3:45955009:A:G	A	G	0.126183	0.174632	0.089779	634	272	362	ADD	1.02658	0.217162	22.3469	5.64286
Ex	3	45964747	chr3:45964747:A:G	A	G	0.126183	0.174632	0.089779	634	272	362	ADD	1.02658	0.217162	22.3469	5.64286
Ex	3	45964777	chr3:45964777:C:T	C	T	0.126183	0.174632	0.089779	634	272	362	ADD	1.02658	0.217162	22.3469	5.64286
Ex	3	45964849	chr3:45964849:C:G	C	G	0.126183	0.174632	0.089779	634	272	362	ADD	1.02658	0.217162	22.3469	5.64286
Ex	3	45965996	chr3:45965996:G:A	G	A	0.126183	0.174632	0.089779	634	272	362	ADD	1.02658	0.217162	22.3469	5.64286
Ex	3	45966333	chr3:45966333:T:C	T	C	0.126183	0.174632	0.089779	634	272	362	ADD	1.02658	0.217162	22.3469	5.64286
Ex	3	45968515	chr3:45968515:T:C	T	C	0.126183	0.174632	0.089779	634	272	362	ADD	1.02658	0.217162	22.3469	5.64286
Ex	3	45969944	chr3:45969944:A:G	A	G	0.126183	0.174632	0.089779	634	272	362	ADD	1.02658	0.217162	22.3469	5.64286
Ex	3	45971050	chr3:45971050:T:TA	T	TA	0.126183	0.174632	0.089779	634	272	362	ADD	1.02658	0.217162	22.3469	5.64286
B1_male	6	1051452	chr6:1051452:C:T	T	C	0.370119	0.404358	0.289773	589	413	176	ADD	0.789357	0.166995	22.3429	5.64197
Ex_GE60	8	61564307	chr8:61564307:T:C	T	C	0.0252708	0.00540541	0.0652174	277	185	92	ADD	-3.36972	0.712903	22.3422	5.64181
Ex_GE60	8	61570794	chr8:61570794:A:G	A	G	0.0252708	0.00540541	0.0652174	277	185	92	ADD	-3.36972	0.712903	22.3422	5.64181
Ex	3	45929452	chr3:45929452:C:G	C	G	0.124013	0.170956	0.0886427	633	272	361	ADD	1.03584	0.219213	22.3279	5.63858
B1	3	45919154	chr3:45919154:T:C	T	C	0.140533	0.169985	0.0872576	1014	653	361	ADD	0.804064	0.170168	22.3266	5.63828
Ex	3	45974077	chr3:45974077:T:C	T	C	0.126582	0.175277	0.0900277	632	271	361	ADD	1.02676	0.2173	22.3266	5.63828
Ex_LT60	1	166765929	chr1:166765929:T:C	T	C	0.213483	0.114943	0.245353	356	87	269	ADD	-1.35709	0.287312	22.3106	5.63465
Ex	3	45919208	chr3:45919208:C:T	C	T	0.12224	0.169118	0.0870166	634	272	362	ADD	1.04169	0.220575	22.3032	5.63298
B1	3	45959875	chr3:45959875:C:A	C	A	0.140748	0.170229	0.0872576	1016	655	361	ADD	0.804117	0.170319	22.2902	5.63003
B1	3	45976852	chr3:45976852:G:A	G	A	0.140748	0.170229	0.0872576	1016	655	361	ADD	0.804117	0.170319	22.2902	5.63003
Ex	3	45919154	chr3:45919154:T:C	T	C	0.122433	0.169118	0.0872576	633	272	361	ADD	1.04147	0.220614	22.2856	5.62901
Ex_LT60	1	166761575	chr1:166761575:C:T	C	T	0.211864	0.114943	0.243446	354	87	267	ADD	-1.37041	0.290296	22.2852	5.62892
Ex_LT60	1	166766113	chr1:166766113:C:T	C	T	0.212676	0.114943	0.244403	355	87	268	ADD	-1.3591	0.287977	22.2734	5.62625
Ex_LT60	1	166754645	chr1:166754645:T:A	T	A	0.222857	0.122093	0.255682	350	86	264	ADD	-1.35661	0.287554	22.2571	5.62256
B1_male	14	103036216	chr14:103036216:G:A	G	A	0.0488014	0.036855	0.0762712	584	407	177	ADD	-1.61428	0.342212	22.252	5.62141
Ex_LT60	1	166763167	chr1:166763167:C:T	C	T	0.211864	0.114943	0.243446	354	87	267	ADD	-1.36892	0.290212	22.2498	5.62091
Ex_male	3	139316765	chr3:139316765:G:A	A	G	0.361333	0.305556	0.423729	375	198	177	ADD	-0.907582	0.192444	22.2414	5.61901
Ex_GE60	13	89911741	chr13:89911741:C:T	C	T	0.0217391	0.0027027	0.0604396	276	185	91	ADD	-3.46601	0.735075	22.2329	5.61709
Ex_female	2	220456023	chr2:220456023:A:G	A	G	0.345703	0.205479	0.401639	256	73	183	ADD	-1.29142	0.273985	22.2166	5.61341
Ex_female	2	220456023	chr2:220456023:A:G	A	G	0.345703	0.205479	0.401639	256	73	183	ADD	-1.29142	0.273985	22.2166	5.61341
Ex	3	45935170	chr3:45935170:C:T	C	T	0.122029	0.170956	0.0849582	631	272	359	ADD	1.03896	0.220462	22.2089	5.61164
Ex	3	46008273	chr3:46008273:T:C	T	C	0.126382	0.174632	0.0900277	633	272	361	ADD	1.03737	0.220149	22.204	5.61054
B1	3	46044733	chr3:46044733:G:A	G	A	0.351779	0.392366	0.277311	1012	655	357	ADD	0.570204	0.121012	22.2026	5.61023
Ex	18	26713756	chr18:26713756:T:TA	TA	T	0.464399	0.400735	0.5125	632	272	360	ADD	-0.654543	0.13895	22.1901	5.6074
Ex_LT60	1	166764381	chr1:166764381:G:A	G	A	0.212676	0.114943	0.244403	355	87	268	ADD	-1.35639	0.287962	22.1869	5.60668
Ex	18	26715825	chr18:26715825:A:G	G	A	0.467563	0.400735	0.518056	632	272	360	ADD	-0.652422	0.138522	22.1831	5.60583
Ex_LT60	1	166766205	chr1:166766205:A:G	A	G	0.213483	0.114943	0.245353	356	87	269	ADD	-1.35282	0.28723	22.1832	5.60583
B1	3	45929452	chr3:45929452:C:G	C	G	0.14124	0.170229	0.0886427	1016	655	361	ADD	0.795609	0.168994	22.1645	5.60161
Ex_male	2	56126690	chr2:56126690:C:T	C	T	0.0305851	0.0477387	0.0112994	376	199	177	ADD	3.14912	0.668957	22.1607	5.60074
B1	3	45919208	chr3:45919208:C:T	C	T	0.140118	0.169466	0.0870166	1017	655	362	ADD	0.800185	0.170019	22.1507	5.59848
Ex_male	3	45867022	chr3:45867022:C:G	C	G	0.114247	0.164141	0.0574713	372	198	174	ADD	1.42979	0.303817	22.1473	5.59772
Ex	18	26716048	chr18:26716048:T:C	C	T	0.255151	0.199262	0.297222	631	271	360	ADD	-0.7467	0.158676	22.1448	5.59715
Ex_LT60	2	104918408	chr2:104918408:C:T	C	T	0.0994398	0.0172414	0.125926	357	87	270	ADD	-2.15473	0.458019	22.1319	5.59424
Ex_LT60	1	166754212	chr1:166754212:T:A	T	A	0.223164	0.12069	0.256554	354	87	267	ADD	-1.33914	0.284668	22.1298	5.59377
B1_LT60	7	142176319	chr7:142176319:C:T	C	T	0.420432	0.470954	0.375	509	241	268	ADD	0.768612	0.163523	22.0932	5.58547
Ex	3	45960228	chr3:45960228:T:G	T	G	0.126382	0.174632	0.0900277	633	272	361	ADD	1.02084	0.217207	22.0883	5.58437
B1	3	151130235	chr3:151130235:A:G	A	G	0.061144	0.043578	0.0930556	1014	654	360	ADD	-1.08417	0.230724	22.0806	5.58263
Ex_female	7	36157312	chr7:36157312:A:G	A	G	0.243191	0.321918	0.211957	257	73	184	ADD	1.47657	0.314246	22.0786	5.58218
Ex_female	7	36157312	chr7:36157312:A:G	A	G	0.243191	0.321918	0.211957	257	73	184	ADD	1.47657	0.314246	22.0786	5.58218
Ex_female	7	36157347	chr7:36157347:C:A	C	A	0.244186	0.321918	0.213514	258	73	185	ADD	1.47656	0.314244	22.0783	5.58212
Ex_female	7	36157362	chr7:36157362:G:T	G	T	0.244186	0.321918	0.213514	258	73	185	ADD	1.47656	0.314244	22.0783	5.58212
Ex_female	7	36157347	chr7:36157347:C:A	C	A	0.244186	0.321918	0.213514	258	73	185	ADD	1.47656	0.314244	22.0783	5.58212
Ex_female	7	36157362	chr7:36157362:G:T	G	T	0.244186	0.321918	0.213514	258	73	185	ADD	1.47656	0.314244	22.0783	5.58212
B1_male	12	76293638	chr12:76293638:A:T	A	T	0.288625	0.262712	0.349432	589	413	176	ADD	-0.775531	0.165131	22.0568	5.57724
Ex_male	4	4517932	chr4:4517932:G:A	G	A	0.0413333	0.0100503	0.0767045	375	199	176	ADD	-2.35521	0.501563	22.0501	5.57573
B1	3	151145786	chr3:151145786:C:T	C	T	0.0610236	0.043578	0.0925414	1016	654	362	ADD	-1.08317	0.230673	22.0497	5.57564
Ex	18	26716938	chr18:26716938:G:T	T	G	0.256714	0.200368	0.299169	633	272	361	ADD	-0.742077	0.158073	22.0386	5.57312
Ex_female	7	36167678	chr7:36167678:G:T	G	T	0.245136	0.321918	0.214674	257	73	184	ADD	1.47973	0.315284	22.0273	5.57058
Ex_female	7	36167678	chr7:36167678:G:T	G	T	0.245136	0.321918	0.214674	257	73	184	ADD	1.47973	0.315284	22.0273	5.57058
Ex_female	7	36157102	chr7:36157102:G:A	G	A	0.243191	0.319444	0.213514	257	72	185	ADD	1.47904	0.315212	22.0169	5.56822
Ex_female	7	36157102	chr7:36157102:G:A	G	A	0.243191	0.319444	0.213514	257	72	185	ADD	1.47904	0.315212	22.0169	5.56822
Ex_male	2	186753402	chr2:186753402:T:C	T	C	0.025266	0.0452261	0.00282486	376	199	177	ADD	3.66769	0.781693	22.0147	5.56772
Ex	4	52048760	chr4:52048760:G:A	G	A	0.00709779	0.0165441	0	634	272	362	ADD	5.29687	1.12938	21.9968	5.56368
B1	2	17363142	chr2:17363142:A:T	A	T	0.0453202	0.0611621	0.0166205	1015	654	361	ADD	1.4417	0.307472	21.9858	5.56118
Ex_male	16	63207647	chr16:63207647:G:C	C	G	0.38	0.326633	0.440341	375	199	176	ADD	-0.845583	0.180352	21.9823	5.56038
Ex_male	3	45834967	chr3:45834967:G:GA	G	GA	0.119681	0.170854	0.0621469	376	199	177	ADD	1.40013	0.298911	21.9409	5.55102
Ex_male	3	45848457	chr3:45848457:C:T	C	T	0.117021	0.168342	0.059322	376	199	177	ADD	1.40004	0.298956	21.9314	5.54888
Ex_LT60	1	166765435	chr1:166765435:G:A	G	A	0.214085	0.114943	0.246269	355	87	268	ADD	-1.34764	0.287822	21.923	5.54696
B1_LT60	7	142173074	chr7:142173074:T:C	T	C	0.421415	0.471074	0.376404	509	242	267	ADD	0.763196	0.163003	21.922	5.54674
Ex_GE60	5	79065827	chr5:79065827:C:T	T	C	0.481949	0.421622	0.603261	277	185	92	ADD	-0.968841	0.206968	21.9127	5.54465
Ex_GE60	5	79066070	chr5:79066070:A:G	G	A	0.481884	0.421196	0.603261	276	184	92	ADD	-0.968819	0.206969	21.9116	5.54438
Ex	3	46070267	chr3:46070267:G:A	G	A	0.127186	0.176471	0.0896359	629	272	357	ADD	1.02788	0.219668	21.8954	5.54072
Ex_GE60	2	110128471	chr2:110128471:G:C	G	C	0.306859	0.359459	0.201087	277	185	92	ADD	1.14899	0.245573	21.8914	5.53982
B1	11	116832955	chr11:116832955:G:T	T	G	0.371302	0.349388	0.411111	1014	654	360	ADD	-0.544342	0.116428	21.8588	5.53244
Ex_female	2	220458469	chr2:220458469:G:A	G	A	0.35214	0.215278	0.405405	257	72	185	ADD	-1.26689	0.271018	21.8515	5.5308
Ex_female	2	220458469	chr2:220458469:G:A	G	A	0.35214	0.215278	0.405405	257	72	185	ADD	-1.26689	0.271018	21.8515	5.5308
Ex_male	3	45818159	chr3:45818159:G:A	G	A	0.117021	0.165829	0.0621469	376	199	177	ADD	1.40055	0.299694	21.8394	5.52805
Ex_male	3	45820440	chr3:45820440:G:A	G	A	0.117021	0.165829	0.0621469	376	199	177	ADD	1.40055	0.299694	21.8394	5.52805
Ex_male	3	45821460	chr3:45821460:T:C	T	C	0.117021	0.165829	0.0621469	376	199	177	ADD	1.40055	0.299694	21.8394	5.52805
Ex_male	3	45823240	chr3:45823240:T:C	T	C	0.117021	0.165829	0.0621469	376	199	177	ADD	1.40055	0.299694	21.8394	5.52805
Ex_male	3	45825948	chr3:45825948:A:G	A	G	0.117021	0.165829	0.0621469	376	199	177	ADD	1.40055	0.299694	21.8394	5.52805
Ex_male	3	45830416	chr3:45830416:G:A	G	A	0.117021	0.165829	0.0621469	376	199	177	ADD	1.40055	0.299694	21.8394	5.52805
Ex_male	3	45838989	chr3:45838989:T:C	T	C	0.117021	0.165829	0.0621469	376	199	177	ADD	1.40055	0.299694	21.8394	5.52805
Ex_male	3	45847198	chr3:45847198:A:G	A	G	0.115691	0.165829	0.059322	376	199	177	ADD	1.40055	0.299694	21.8394	5.52805
Ex_male	3	45866624	chr3:45866624:A:T	A	T	0.115691	0.165829	0.059322	376	199	177	ADD	1.40055	0.299694	21.8394	5.52805
Ex_male	3	45867532	chr3:45867532:A:G	A	G	0.115691	0.165829	0.059322	376	199	177	ADD	1.40055	0.299694	21.8394	5.52805
B1_LT60	5	124162440	chr5:124162440:T:C	C	T	0.492063	0.547718	0.441065	504	241	263	ADD	0.688299	0.147308	21.8324	5.52646
Ex_GE60	2	110187024	chr2:110187024:T:C	T	C	0.306159	0.356757	0.203297	276	185	91	ADD	1.1447	0.245119	21.8087	5.52109
B1_LT60	5	124162443	chr5:124162443:G:C	C	G	0.492095	0.547521	0.441288	506	242	264	ADD	0.685547	0.146877	21.7853	5.5158
Ex_male	2	23127420	chr2:23127420:G:A	G	A	0.269333	0.343434	0.186441	375	198	177	ADD	1.02048	0.218696	21.7736	5.51315
Ex	3	45903640	chr3:45903640:A:C	A	C	0.123418	0.168519	0.089779	632	270	362	ADD	1.02563	0.219894	21.7548	5.50891
Ex_male	2	187074146	chr2:187074146:T:C	T	C	0.0257453	0.0456853	0.00290698	369	197	172	ADD	3.58884	0.769495	21.752	5.50825
Ex	18	26716870	chr18:26716870:T:C	C	T	0.255924	0.200368	0.297784	633	272	361	ADD	-0.740482	0.158794	21.7451	5.50671
Ex	3	45895453	chr3:45895453:G:C	G	C	0.129542	0.172794	0.0969529	633	272	361	ADD	1.0122	0.217066	21.7446	5.5066
B1_LT60	16	86791541	chr16:86791541:G:C	C	G	0.321289	0.262397	0.374074	512	242	270	ADD	-0.758452	0.162664	21.7406	5.50569
Ex_female	9	137725770	chr9:137725770:A:G	A	G	0.307393	0.157534	0.366848	257	73	184	ADD	-1.3988	0.300136	21.7208	5.5012
Ex_female	9	137725770	chr9:137725770:A:G	A	G	0.307393	0.157534	0.366848	257	73	184	ADD	-1.3988	0.300136	21.7208	5.5012
B1	3	46008851	chr3:46008851:A:G	A	G	0.355949	0.396183	0.283149	1017	655	362	ADD	0.562228	0.120641	21.7189	5.50076
Ex	3	45967995	chr3:45967995:G:A	G	A	0.123418	0.171587	0.0872576	632	271	361	ADD	1.0229	0.219537	21.7095	5.49864
B1_LT60	13	110051412	chr13:110051412:G:T	G	T	0.0245098	0.0477178	0.00371747	510	241	269	ADD	2.63862	0.566401	21.7024	5.49703
Ex_GE60	2	110131531	chr2:110131531:C:T	C	T	0.306159	0.356757	0.203297	276	185	91	ADD	1.14103	0.245	21.6903	5.4943
B1	3	45912847	chr3:45912847:C:T	C	T	0.139764	0.16896	0.0870166	1016	654	362	ADD	0.792685	0.170223	21.6853	5.49317
B1	3	45966331	chr3:45966331:G:T	G	T	0.14124	0.170229	0.0886427	1016	655	361	ADD	0.786113	0.168824	21.682	5.49242
Ex_GE60	3	188351049	chr3:188351049:T:C	T	C	0.0234657	0.00540541	0.0597826	277	185	92	ADD	-3.1339	0.673082	21.6788	5.49169
B1	3	151171916	chr3:151171916:C:T	C	T	0.0609636	0.0435115	0.0925414	1017	655	362	ADD	-1.07574	0.231043	21.6783	5.49158
B1	3	45948381	chr3:45948381:C:T	C	T	0.142576	0.171756	0.089779	1017	655	362	ADD	0.782969	0.168168	21.6773	5.49135
B1	3	45948429	chr3:45948429:G:T	G	T	0.142576	0.171756	0.089779	1017	655	362	ADD	0.782969	0.168168	21.6773	5.49135
B1	3	45954256	chr3:45954256:T:C	T	C	0.142576	0.171756	0.089779	1017	655	362	ADD	0.782969	0.168168	21.6773	5.49135
B1	3	45955009	chr3:45955009:A:G	A	G	0.142576	0.171756	0.089779	1017	655	362	ADD	0.782969	0.168168	21.6773	5.49135
B1	3	45964747	chr3:45964747:A:G	A	G	0.142576	0.171756	0.089779	1017	655	362	ADD	0.782969	0.168168	21.6773	5.49135
B1	3	45964777	chr3:45964777:C:T	C	T	0.142576	0.171756	0.089779	1017	655	362	ADD	0.782969	0.168168	21.6773	5.49135
B1	3	45964849	chr3:45964849:C:G	C	G	0.142576	0.171756	0.089779	1017	655	362	ADD	0.782969	0.168168	21.6773	5.49135
B1	3	45965996	chr3:45965996:G:A	G	A	0.142576	0.171756	0.089779	1017	655	362	ADD	0.782969	0.168168	21.6773	5.49135
B1	3	45966333	chr3:45966333:T:C	T	C	0.142576	0.171756	0.089779	1017	655	362	ADD	0.782969	0.168168	21.6773	5.49135
B1	3	45969944	chr3:45969944:A:G	A	G	0.142576	0.171756	0.089779	1017	655	362	ADD	0.782969	0.168168	21.6773	5.49135
B1	3	45971050	chr3:45971050:T:TA	T	TA	0.142576	0.171756	0.089779	1017	655	362	ADD	0.782969	0.168168	21.6773	5.49135
B1	3	46036033	chr3:46036033:A:G	A	G	0.35187	0.392366	0.278393	1016	655	361	ADD	0.560797	0.12045	21.6768	5.49124
Ex_GE60	2	110161744	chr2:110161744:C:T	C	T	0.302198	0.352459	0.2	273	183	90	ADD	1.14939	0.246947	21.6635	5.48823
Ex	3	46010416	chr3:46010416:A:G	A	G	0.127186	0.174074	0.091922	629	270	359	ADD	1.02616	0.220486	21.6606	5.48757
B1_GE60	8	61478123	chr8:61478123:G:A	G	A	0.00694444	0.00121065	0.032967	504	413	91	ADD	-3.82905	0.822806	21.6565	5.48664
Ex	16	63207647	chr16:63207647:G:C	C	G	0.372627	0.322878	0.409972	632	271	361	ADD	-0.677929	0.145691	21.6522	5.48566
B1	3	45962045	chr3:45962045:G:A	G	A	0.142012	0.171012	0.089779	1014	652	362	ADD	0.784296	0.168566	21.648	5.48471
Ex_female	3	43234654	chr3:43234654:C:T	C	T	0.0368217	0.10274	0.0108108	258	73	185	ADD	2.97775	0.640005	21.6477	5.48464
Ex_female	3	43234654	chr3:43234654:C:T	C	T	0.0368217	0.10274	0.0108108	258	73	185	ADD	2.97775	0.640005	21.6477	5.48464
B1_GE60	8	61425219	chr8:61425219:C:T	C	T	0.00694444	0.00121065	0.032967	504	413	91	ADD	-3.82771	0.822715	21.6461	5.48429
B1_GE60	13	89997102	chr13:89997102:T:G	T	G	0.0576541	0.0411622	0.133333	503	413	90	ADD	-1.57215	0.337948	21.6416	5.48327
B1_LT60	5	124162681	chr5:124162681:A:G	G	A	0.494036	0.547718	0.444656	503	241	262	ADD	0.685941	0.147474	21.6344	5.48164
B1_LT60	3	46008851	chr3:46008851:A:G	A	G	0.385742	0.493802	0.288889	512	242	270	ADD	0.745791	0.160411	21.6156	5.47739
Ex	3	45875294	chr3:45875294:G:A	G	A	0.123028	0.167279	0.089779	634	272	362	ADD	1.02205	0.21983	21.6156	5.47739
Ex	3	45876723	chr3:45876723:G:A	G	A	0.123028	0.167279	0.089779	634	272	362	ADD	1.02205	0.21983	21.6156	5.47739
Ex	3	45887277	chr3:45887277:G:A	G	A	0.123028	0.167279	0.089779	634	272	362	ADD	1.02205	0.21983	21.6156	5.47739
Ex	3	45898310	chr3:45898310:G:A	G	A	0.123028	0.167279	0.089779	634	272	362	ADD	1.02205	0.21983	21.6156	5.47739
B1_LT60	3	46044732	chr3:46044732:T:C	T	C	0.380392	0.487603	0.283582	510	242	268	ADD	0.747422	0.16077	21.6135	5.4769
Ex_GE60	2	110132523	chr2:110132523:C:T	C	T	0.306159	0.355978	0.206522	276	184	92	ADD	1.14149	0.245541	21.6121	5.47658
B1_LT60	5	124162442	chr5:124162442:T:A	A	T	0.493056	0.547718	0.442966	504	241	263	ADD	0.684156	0.14718	21.608	5.47565
Ex_male	3	45848429	chr3:45848429:A:T	A	T	0.11631	0.165829	0.06	374	199	175	ADD	1.39473	0.300081	21.6026	5.47444
Ex_LT60	6	67410171	chr6:67410171:A:G	A	G	0.181303	0.0804598	0.214286	353	87	266	ADD	-1.52865	0.328952	21.595	5.47271
B1	3	45993605	chr3:45993605:A:G	A	G	0.140256	0.168702	0.0886427	1016	655	361	ADD	0.786271	0.169242	21.5838	5.47017
B1_GE60	8	61422174	chr8:61422174:A:G	A	G	0.00693069	0.00121065	0.0326087	505	413	92	ADD	-3.81972	0.822192	21.5832	5.47005
B1_GE60	8	61426499	chr8:61426499:A:C	A	C	0.00693069	0.00121065	0.0326087	505	413	92	ADD	-3.81972	0.822192	21.5832	5.47005
B1_GE60	8	61429566	chr8:61429566:A:G	A	G	0.00693069	0.00121065	0.0326087	505	413	92	ADD	-3.81972	0.822192	21.5832	5.47005
B1_GE60	8	61433841	chr8:61433841:G:T	G	T	0.00693069	0.00121065	0.0326087	505	413	92	ADD	-3.81972	0.822192	21.5832	5.47005
B1_GE60	8	61436516	chr8:61436516:C:T	C	T	0.00693069	0.00121065	0.0326087	505	413	92	ADD	-3.81972	0.822192	21.5832	5.47005
B1_GE60	8	61440784	chr8:61440784:A:G	A	G	0.00693069	0.00121065	0.0326087	505	413	92	ADD	-3.81972	0.822192	21.5832	5.47005
B1_GE60	8	61460555	chr8:61460555:T:G	T	G	0.00693069	0.00121065	0.0326087	505	413	92	ADD	-3.81972	0.822192	21.5832	5.47005
B1_GE60	8	61468549	chr8:61468549:T:C	T	C	0.00693069	0.00121065	0.0326087	505	413	92	ADD	-3.81972	0.822192	21.5832	5.47005
B1_GE60	8	61469270	chr8:61469270:C:T	C	T	0.00693069	0.00121065	0.0326087	505	413	92	ADD	-3.81972	0.822192	21.5832	5.47005
B1_GE60	8	61473650	chr8:61473650:G:C	G	C	0.00693069	0.00121065	0.0326087	505	413	92	ADD	-3.81972	0.822192	21.5832	5.47005
B1_GE60	8	61474804	chr8:61474804:T:TA	T	TA	0.00693069	0.00121065	0.0326087	505	413	92	ADD	-3.81972	0.822192	21.5832	5.47005
B1_GE60	8	61475483	chr8:61475483:C:G	C	G	0.00693069	0.00121065	0.0326087	505	413	92	ADD	-3.81972	0.822192	21.5832	5.47005
B1_GE60	8	61477138	chr8:61477138:G:A	G	A	0.00693069	0.00121065	0.0326087	505	413	92	ADD	-3.81972	0.822192	21.5832	5.47005
B1_GE60	8	61480097	chr8:61480097:C:G	C	G	0.00693069	0.00121065	0.0326087	505	413	92	ADD	-3.81972	0.822192	21.5832	5.47005
B1_GE60	8	61481419	chr8:61481419:G:A	G	A	0.00693069	0.00121065	0.0326087	505	413	92	ADD	-3.81972	0.822192	21.5832	5.47005
B1_GE60	8	61481656	chr8:61481656:G:A	G	A	0.00693069	0.00121065	0.0326087	505	413	92	ADD	-3.81972	0.822192	21.5832	5.47005
B1_GE60	8	61481953	chr8:61481953:G:C	G	C	0.00693069	0.00121065	0.0326087	505	413	92	ADD	-3.81972	0.822192	21.5832	5.47005
B1_GE60	8	61483904	chr8:61483904:T:C	T	C	0.00693069	0.00121065	0.0326087	505	413	92	ADD	-3.81972	0.822192	21.5832	5.47005
B1_GE60	8	61484698	chr8:61484698:A:T	A	T	0.00693069	0.00121065	0.0326087	505	413	92	ADD	-3.81972	0.822192	21.5832	5.47005
B1_GE60	8	61489599	chr8:61489599:G:A	G	A	0.00693069	0.00121065	0.0326087	505	413	92	ADD	-3.81972	0.822192	21.5832	5.47005
B1_GE60	8	61492732	chr8:61492732:G:T	G	T	0.00693069	0.00121065	0.0326087	505	413	92	ADD	-3.81972	0.822192	21.5832	5.47005
B1_GE60	8	61418292	chr8:61418292:C:T	C	T	0.00694444	0.00121359	0.0326087	504	412	92	ADD	-3.81801	0.822083	21.5696	5.46697
B1_GE60	8	61421342	chr8:61421342:C:A	C	A	0.00694444	0.00121359	0.0326087	504	412	92	ADD	-3.8171	0.821983	21.5647	5.46585
Ex_GE60	5	79069161	chr5:79069161:T:C	C	T	0.483696	0.423913	0.603261	276	184	92	ADD	-0.966152	0.208075	21.5601	5.46482
B1_LT60	12	104390246	chr12:104390246:T:C	T	C	0.0569745	0.0854167	0.0315985	509	240	269	ADD	1.45064	0.312481	21.5513	5.46283
Ex_female	2	220461292	chr2:220461292:T:C	T	C	0.352941	0.219178	0.406593	255	73	182	ADD	-1.25792	0.271023	21.5425	5.46082
Ex_female	2	220461292	chr2:220461292:T:C	T	C	0.352941	0.219178	0.406593	255	73	182	ADD	-1.25792	0.271023	21.5425	5.46082
B1	3	45968515	chr3:45968515:T:C	T	C	0.142224	0.171254	0.089779	1016	654	362	ADD	0.780938	0.168301	21.5307	5.45816
B1	3	46008273	chr3:46008273:T:C	T	C	0.143842	0.173547	0.0900277	1015	654	361	ADD	0.782744	0.168717	21.5239	5.45662
B1_GE60	1	194515860	chr1:194515860:T:C	T	C	0.0853175	0.0641646	0.181319	504	413	91	ADD	-1.35558	0.292317	21.5053	5.4524
B1_male	6	1048073	chr6:1048073:T:C	C	T	0.373299	0.407543	0.293785	588	411	177	ADD	0.768234	0.165677	21.5011	5.45145
B1_LT60	11	116830819	chr11:116830819:T:C	C	T	0.266602	0.214876	0.312963	512	242	270	ADD	-0.777653	0.167761	21.4876	5.44841
B1_LT60	5	124126561	chr5:124126561:T:C	C	T	0.460552	0.514463	0.411321	507	242	265	ADD	0.695724	0.150147	21.4705	5.44452
B1	20	57792374	chr20:57792374:C:T	C	T	0.0978368	0.0770992	0.135359	1017	655	362	ADD	-0.863408	0.186351	21.4668	5.44369
Ex	3	45878806	chr3:45878806:T:C	T	C	0.123223	0.167279	0.0900277	633	272	361	ADD	1.01855	0.219866	21.4609	5.44235
B1	14	26031527	chr14:26031527:A:G	A	G	0.0167984	0.0244648	0.0027933	1012	654	358	ADD	2.59459	0.560084	21.46	5.44216
Ex_GE60	2	110160461	chr2:110160461:A:AT	A	AT	0.305455	0.355978	0.203297	275	184	91	ADD	1.13679	0.245443	21.4517	5.44026
Ex_female	7	36160312	chr7:36160312:A:G	A	G	0.246124	0.321918	0.216216	258	73	185	ADD	1.45675	0.31461	21.44	5.43762
Ex_female	7	36167266	chr7:36167266:C:G	C	G	0.246124	0.321918	0.216216	258	73	185	ADD	1.45675	0.31461	21.44	5.43762
Ex_female	7	36160312	chr7:36160312:A:G	A	G	0.246124	0.321918	0.216216	258	73	185	ADD	1.45675	0.31461	21.44	5.43762
Ex_female	7	36167266	chr7:36167266:C:G	C	G	0.246124	0.321918	0.216216	258	73	185	ADD	1.45675	0.31461	21.44	5.43762
Ex	3	45961471	chr3:45961471:G:C	G	C	0.124013	0.170956	0.0886427	633	272	361	ADD	1.01156	0.218576	21.4179	5.43261
Ex	3	45966331	chr3:45966331:G:T	G	T	0.124013	0.170956	0.0886427	633	272	361	ADD	1.01156	0.218576	21.4179	5.43261
B1_LT60	7	142173200	chr7:142173200:T:A	T	A	0.421875	0.471074	0.377778	512	242	270	ADD	0.7538	0.162893	21.4146	5.43185
Ex_GE60	7	99092210	chr7:99092210:A:G	A	G	0.0397112	0.0162162	0.0869565	277	185	92	ADD	-2.39856	0.518422	21.406	5.42992
Ex_GE60	7	99092331	chr7:99092331:G:A	G	A	0.0397112	0.0162162	0.0869565	277	185	92	ADD	-2.39856	0.518422	21.406	5.42992
Ex_GE60	7	99109068	chr7:99109068:T:C	T	C	0.0397112	0.0162162	0.0869565	277	185	92	ADD	-2.39856	0.518422	21.406	5.42992
Ex_LT60	1	166755384	chr1:166755384:G:A	G	A	0.216102	0.12069	0.247191	354	87	267	ADD	-1.32288	0.285935	21.4045	5.42957
Ex	3	45959875	chr3:45959875:C:A	C	A	0.123223	0.170956	0.0872576	633	272	361	ADD	1.0151	0.219425	21.4014	5.42888
Ex	3	45976852	chr3:45976852:G:A	G	A	0.123223	0.170956	0.0872576	633	272	361	ADD	1.0151	0.219425	21.4014	5.42888
B1	3	45974077	chr3:45974077:T:C	T	C	0.142646	0.171779	0.0900277	1013	652	361	ADD	0.779162	0.16843	21.4	5.42856
B1_LT60	6	44773977	chr6:44773977:G:A	A	G	0.417485	0.483471	0.357678	509	242	267	ADD	0.715658	0.154716	21.3965	5.42775
B1	3	45960228	chr3:45960228:T:G	T	G	0.142717	0.171756	0.0900277	1016	655	361	ADD	0.777782	0.168179	21.388	5.42583
Ex	3	45993605	chr3:45993605:A:G	A	G	0.123223	0.169118	0.0886427	633	272	361	ADD	1.01682	0.219873	21.3869	5.42559
B1	3	151200952	chr3:151200952:T:C	T	C	0.0626233	0.0450382	0.0947075	1014	655	359	ADD	-1.05776	0.228734	21.3853	5.42523
B1_male	2	37554272	chr2:37554272:A:G	A	G	0.300681	0.267554	0.37931	587	413	174	ADD	-0.748047	0.161776	21.381	5.42425
B1	3	46030514	chr3:46030514:G:A	G	A	0.352016	0.392366	0.279006	1017	655	362	ADD	0.556699	0.120404	21.3774	5.42345
B1_male	4	22467101	chr4:22467101:G:A	G	A	0.0338983	0.0472155	0.00282486	590	413	177	ADD	2.66977	0.577491	21.3727	5.42237
B1_male	4	22467364	chr4:22467364:A:T	A	T	0.0338983	0.0472155	0.00282486	590	413	177	ADD	2.66977	0.577491	21.3727	5.42237
B1_male	4	22470027	chr4:22470027:T:G	T	G	0.0338983	0.0472155	0.00282486	590	413	177	ADD	2.66977	0.577491	21.3727	5.42237
B1_male	4	22470142	chr4:22470142:C:T	C	T	0.0338983	0.0472155	0.00282486	590	413	177	ADD	2.66977	0.577491	21.3727	5.42237
B1_male	4	22476887	chr4:22476887:G:A	G	A	0.0338983	0.0472155	0.00282486	590	413	177	ADD	2.66977	0.577491	21.3727	5.42237
B1_GE60	20	57792374	chr20:57792374:C:T	C	T	0.10396	0.0823245	0.201087	505	413	92	ADD	-1.28074	0.277042	21.3713	5.42206
Ex	18	26715567	chr18:26715567:C:T	T	C	0.464455	0.400735	0.512465	633	272	361	ADD	-0.643686	0.139286	21.3566	5.41872
Ex	3	45912847	chr3:45912847:C:T	C	T	0.121643	0.167897	0.0870166	633	271	362	ADD	1.0213	0.221003	21.3554	5.41846
B1_LT60	3	46078299	chr3:46078299:T:C	T	C	0.373031	0.481328	0.275281	508	241	267	ADD	0.740237	0.160195	21.3522	5.41773
Ex_female	7	49905632	chr7:49905632:T:C	T	C	0.0251938	0.0684932	0.00810811	258	73	185	ADD	3.43443	0.743351	21.3462	5.41638
Ex_female	7	49905632	chr7:49905632:T:C	T	C	0.0251938	0.0684932	0.00810811	258	73	185	ADD	3.43443	0.743351	21.3462	5.41638
B1_LT60	5	124127298	chr5:124127298:C:T	T	C	0.388672	0.43595	0.346296	512	242	270	ADD	0.731207	0.158268	21.345	5.41611
B1	3	46015929	chr3:46015929:T:TC	T	TC	0.35187	0.391603	0.279778	1016	655	361	ADD	0.55606	0.120381	21.3368	5.41423
B1_LT60	7	142173092	chr7:142173092:G:A	G	A	0.422244	0.471074	0.37782	508	242	266	ADD	0.753613	0.163152	21.336	5.41406
Ex	3	45890915	chr3:45890915:G:A	G	A	0.122433	0.166052	0.089779	633	271	362	ADD	1.01795	0.220405	21.3308	5.41288
B1_male	4	22473121	chr4:22473121:G:A	G	A	0.0340136	0.0473301	0.00284091	588	412	176	ADD	2.66523	0.577115	21.3277	5.41218
B1	3	46027718	chr3:46027718:G:A	G	A	0.351724	0.392202	0.278393	1015	654	361	ADD	0.556137	0.12043	21.3254	5.41166
B1	3	46017647	chr3:46017647:T:G	T	G	0.352362	0.392366	0.279778	1016	655	361	ADD	0.556081	0.120432	21.3202	5.41048
Ex_LT60	1	166765988	chr1:166765988:T:A	T	A	0.212676	0.114943	0.244403	355	87	268	ADD	-1.32802	0.287614	21.32	5.41044
B1	3	46014628	chr3:46014628:T:C	T	C	0.353346	0.392966	0.281768	1016	654	362	ADD	0.556071	0.120431	21.3198	5.41039
B1	3	46012286	chr3:46012286:A:G	A	G	0.358481	0.398928	0.285319	1014	653	361	ADD	0.557725	0.120848	21.2993	5.40574
Ex_male	20	45975613	chr20:45975613:A:G	A	G	0.0412234	0.0628141	0.0169492	376	199	177	ADD	2.39387	0.51875	21.2953	5.40483
Ex_LT60	6	90605815	chr6:90605815:G:A	G	A	0.00980392	0.0287356	0.0037037	357	87	270	ADD	3.84511	0.833246	21.2947	5.4047
Ex_LT60	6	90616645	chr6:90616645:A:G	A	G	0.00980392	0.0287356	0.0037037	357	87	270	ADD	3.84511	0.833246	21.2947	5.4047
B1_male	6	1048782	chr6:1048782:G:A	A	G	0.371599	0.405569	0.291429	588	413	175	ADD	0.767682	0.16637	21.2919	5.40407
Ex_LT60	1	166762274	chr1:166762274:C:T	C	T	0.213881	0.114943	0.246241	353	87	266	ADD	-1.32277	0.286779	21.2752	5.40028
Ex_male	2	37564923	chr2:37564923:C:T	C	T	0.292781	0.228643	0.365714	374	199	175	ADD	-0.891619	0.193359	21.2633	5.39759
B1	12	104393883	chr12:104393883:A:C	A	C	0.0571429	0.0711009	0.031856	1015	654	361	ADD	1.19091	0.258426	21.2366	5.39154
B1_LT60	7	142182140	chr7:142182140:A:G	A	G	0.421569	0.470954	0.377323	510	241	269	ADD	0.750189	0.162833	21.2253	5.38898
B1	3	46026833	chr3:46026833:T:C	T	C	0.352709	0.392366	0.280556	1015	655	360	ADD	0.555067	0.120485	21.2239	5.38866
B1	3	45926551	chr3:45926551:T:G	T	G	0.141593	0.170229	0.089779	1017	655	362	ADD	0.776465	0.168549	21.2222	5.38828
B1	3	45928899	chr3:45928899:G:A	G	A	0.141593	0.170229	0.089779	1017	655	362	ADD	0.776465	0.168549	21.2222	5.38828
B1	3	45939679	chr3:45939679:C:T	C	T	0.141593	0.170229	0.089779	1017	655	362	ADD	0.776465	0.168549	21.2222	5.38828
B1	3	45959378	chr3:45959378:G:A	G	A	0.141593	0.170229	0.089779	1017	655	362	ADD	0.776465	0.168549	21.2222	5.38828
B1	3	45962004	chr3:45962004:T:C	T	C	0.141593	0.170229	0.089779	1017	655	362	ADD	0.776465	0.168549	21.2222	5.38828
B1	3	45966595	chr3:45966595:G:A	G	A	0.141593	0.170229	0.089779	1017	655	362	ADD	0.776465	0.168549	21.2222	5.38828
B1	3	45970899	chr3:45970899:A:G	A	G	0.141593	0.170229	0.089779	1017	655	362	ADD	0.776465	0.168549	21.2222	5.38828
B1	3	45981341	chr3:45981341:G:A	G	A	0.141593	0.170229	0.089779	1017	655	362	ADD	0.776465	0.168549	21.2222	5.38828
B1	3	45983037	chr3:45983037:T:A	T	A	0.141593	0.170229	0.089779	1017	655	362	ADD	0.776465	0.168549	21.2222	5.38828
Ex	14	105196816	chr14:105196816:G:A	G	A	0.0055205	0.0128676	0	634	272	362	ADD	5.40462	1.17334	21.217	5.3871
Ex_female	7	50082903	chr7:50082903:C:G	C	G	0.0254902	0.0684932	0.00824176	255	73	182	ADD	3.42019	0.742544	21.2156	5.38678
Ex_female	7	50082903	chr7:50082903:C:G	C	G	0.0254902	0.0684932	0.00824176	255	73	182	ADD	3.42019	0.742544	21.2156	5.38678
B1	3	46038050	chr3:46038050:G:T	G	T	0.356362	0.395545	0.284507	1006	651	355	ADD	0.558359	0.121256	21.2041	5.38418
Ex	3	45926551	chr3:45926551:T:G	T	G	0.124606	0.170956	0.089779	634	272	362	ADD	1.00526	0.218341	21.1978	5.38275
Ex	3	45928899	chr3:45928899:G:A	G	A	0.124606	0.170956	0.089779	634	272	362	ADD	1.00526	0.218341	21.1978	5.38275
Ex	3	45932600	chr3:45932600:G:A	G	A	0.124606	0.170956	0.089779	634	272	362	ADD	1.00526	0.218341	21.1978	5.38275
Ex	3	45939679	chr3:45939679:C:T	C	T	0.124606	0.170956	0.089779	634	272	362	ADD	1.00526	0.218341	21.1978	5.38275
Ex	3	45941984	chr3:45941984:T:A	T	A	0.124606	0.170956	0.089779	634	272	362	ADD	1.00526	0.218341	21.1978	5.38275
Ex	3	45959236	chr3:45959236:T:G	T	G	0.124606	0.170956	0.089779	634	272	362	ADD	1.00526	0.218341	21.1978	5.38275
Ex	3	45959378	chr3:45959378:G:A	G	A	0.124606	0.170956	0.089779	634	272	362	ADD	1.00526	0.218341	21.1978	5.38275
Ex	3	45962004	chr3:45962004:T:C	T	C	0.124606	0.170956	0.089779	634	272	362	ADD	1.00526	0.218341	21.1978	5.38275
Ex	3	45966595	chr3:45966595:G:A	G	A	0.124606	0.170956	0.089779	634	272	362	ADD	1.00526	0.218341	21.1978	5.38275
Ex	3	45970787	chr3:45970787:T:C	T	C	0.124606	0.170956	0.089779	634	272	362	ADD	1.00526	0.218341	21.1978	5.38275
Ex	3	45970899	chr3:45970899:A:G	A	G	0.124606	0.170956	0.089779	634	272	362	ADD	1.00526	0.218341	21.1978	5.38275
Ex	3	45972340	chr3:45972340:C:T	C	T	0.124606	0.170956	0.089779	634	272	362	ADD	1.00526	0.218341	21.1978	5.38275
Ex	3	45973053	chr3:45973053:T:G	T	G	0.124606	0.170956	0.089779	634	272	362	ADD	1.00526	0.218341	21.1978	5.38275
Ex	3	45981341	chr3:45981341:G:A	G	A	0.124606	0.170956	0.089779	634	272	362	ADD	1.00526	0.218341	21.1978	5.38275
Ex	3	45983037	chr3:45983037:T:A	T	A	0.124606	0.170956	0.089779	634	272	362	ADD	1.00526	0.218341	21.1978	5.38275
Ex	3	45991675	chr3:45991675:G:GCCTTACCCACAGACTCCTTCAC	G	GCCTTACCCACAGACTCCTTCAC	0.124606	0.170956	0.089779	634	272	362	ADD	1.00526	0.218341	21.1978	5.38275
B1_male	22	48756621	chr22:48756621:G:A	G	A	0.0398305	0.0242131	0.0762712	590	413	177	ADD	-1.71779	0.37312	21.1955	5.38223
Ex	3	45956014	chr3:45956014:G:GA	G	GA	0.124803	0.170956	0.0900277	633	272	361	ADD	1.00525	0.218355	21.1943	5.38196
B1	3	45952153	chr3:45952153:C:T	C	T	0.14124	0.169725	0.089779	1016	654	362	ADD	0.776149	0.16862	21.1872	5.38035
B1	3	45956014	chr3:45956014:G:GA	G	GA	0.141732	0.170229	0.0900277	1016	655	361	ADD	0.775665	0.168567	21.1741	5.37738
Ex_female	9	80242356	chr9:80242356:G:A	G	A	0.0866142	0.0205479	0.11326	254	73	181	ADD	-2.5532	0.555208	21.1474	5.37134
Ex_female	9	80242356	chr9:80242356:G:A	G	A	0.0866142	0.0205479	0.11326	254	73	181	ADD	-2.5532	0.555208	21.1474	5.37134
B1_GE60	13	89634549	chr13:89634549:G:A	G	A	0.00795229	0.00242718	0.032967	503	412	91	ADD	-3.45693	0.75173	21.1474	5.37133
B1	3	45910155	chr3:45910155:G:A	G	A	0.142365	0.17075	0.0911602	1015	653	362	ADD	0.777389	0.169065	21.1431	5.37035
Ex_GE60	2	110215738	chr2:110215738:C:T	C	T	0.301818	0.350543	0.203297	275	184	91	ADD	1.13778	0.24747	21.1385	5.36932
B1	18	26715031	chr18:26715031:A:C	C	A	0.247783	0.219084	0.3	1015	655	360	ADD	-0.578933	0.125929	21.1352	5.3685600000000004
B1_male	2	6309764	chr2:6309764:C:T	C	T	0.370968	0.33414	0.457386	589	413	176	ADD	-0.722563	0.157172	21.1349	5.36851
B1	3	46029971	chr3:46029971:C:G	C	G	0.352071	0.392202	0.279167	1014	654	360	ADD	0.553955	0.120519	21.1271	5.3667299999999996
B1_LT60	12	52298174	chr12:52298174:T:C	T	C	0.0998043	0.132231	0.070632	511	242	269	ADD	1.1474	0.249658	21.1221	5.3656
Ex	3	45933951	chr3:45933951:C:T	C	T	0.124803	0.170956	0.0900277	633	272	361	ADD	1.00374	0.218408	21.1206	5.36526
Ex	3	46059974	chr3:46059974:C:T	C	T	0.124603	0.170956	0.0893855	630	272	358	ADD	1.01882	0.221699	21.1186	5.36481
B1	3	45933951	chr3:45933951:C:T	C	T	0.141732	0.170229	0.0900277	1016	655	361	ADD	0.774587	0.168568	21.1148	5.36395
Ex_LT60	16	86791541	chr16:86791541:G:C	C	G	0.334734	0.212644	0.374074	357	87	270	ADD	-1.09379	0.238076	21.1076	5.36231
B1	3	151200533	chr3:151200533:A:G	A	G	0.0625	0.0450382	0.0941828	1016	655	361	ADD	-1.05093	0.228749	21.1072	5.36223
B1	3	45941984	chr3:45941984:T:A	T	A	0.14124	0.169725	0.089779	1016	654	362	ADD	0.774908	0.168682	21.1039	5.36146
Ex	3	45959735	chr3:45959735:G:A	G	A	0.124406	0.171004	0.089779	631	269	362	ADD	1.00568	0.218942	21.0989	5.36034
B1	3	45983556	chr3:45983556:G:A	G	A	0.141379	0.169985	0.089779	1015	653	362	ADD	0.774937	0.168751	21.0882	5.35791
B1	3	45970787	chr3:45970787:T:C	T	C	0.14124	0.169725	0.089779	1016	654	362	ADD	0.774393	0.168683	21.0757	5.35508
B1	3	135561315	chr3:135561315:G:A	A	G	0.273892	0.308869	0.210526	1015	654	361	ADD	0.586007	0.127671	21.0678	5.35329
Ex_male	9	25004652	chr9:25004652:C:T	C	T	0.128	0.174242	0.0762712	375	198	177	ADD	1.33261	0.29034	21.0665	5.35299
B1_male	17	36098734	chr17:36098734:C:T	C	T	0.123729	0.1477	0.0677966	590	413	177	ADD	1.11125	0.24213	21.0634	5.35228
B1_male	17	36106535	chr17:36106535:G:A	G	A	0.123729	0.1477	0.0677966	590	413	177	ADD	1.11125	0.24213	21.0634	5.35228
Ex	3	46066908	chr3:46066908:G:A	G	A	0.127962	0.176471	0.0914127	633	272	361	ADD	0.992594	0.216291	21.0603	5.3516
Ex_male	4	154337241	chr4:154337241:C:T	C	T	0.297043	0.354592	0.232955	372	196	176	ADD	0.947628	0.2065	21.0588	5.35125
B1_male	17	36094668	chr17:36094668:C:T	C	T	0.123729	0.1477	0.0677966	590	413	177	ADD	1.11006	0.24193	21.0531	5.34995
Ex	3	45952153	chr3:45952153:C:T	C	T	0.124013	0.169742	0.089779	633	271	362	ADD	1.00346	0.2187	21.0526	5.34983
Ex_female	9	80254630	chr9:80254630:A:G	A	G	0.0917969	0.0205479	0.120219	256	73	183	ADD	-2.53406	0.552377	21.0457	5.34828
Ex_female	9	80254630	chr9:80254630:A:G	A	G	0.0917969	0.0205479	0.120219	256	73	183	ADD	-2.53406	0.552377	21.0457	5.34828
Ex_GE60	3	136867865	chr3:136867865:G:A	G	A	0.0144404	0	0.0434783	277	185	92	ADD	-4.60831	1.00457	21.0439	5.34786
B1	3	45932600	chr3:45932600:G:A	G	A	0.14124	0.169725	0.089779	1016	654	362	ADD	0.774002	0.168728	21.043	5.34766
B1	3	45959735	chr3:45959735:G:A	G	A	0.141304	0.17	0.089779	1012	650	362	ADD	0.77446	0.16884	21.0401	5.34701
Ex_male	20	63423701	chr20:63423701:G:A	G	A	0.291223	0.331658	0.245763	376	199	177	ADD	0.909533	0.198296	21.0381	5.34656
Ex_male	20	63423807	chr20:63423807:C:G	C	G	0.291223	0.331658	0.245763	376	199	177	ADD	0.909533	0.198296	21.0381	5.34656
Ex_male	20	63424064	chr20:63424064:G:A	G	A	0.291223	0.331658	0.245763	376	199	177	ADD	0.909533	0.198296	21.0381	5.34656
Ex_male	20	63424660	chr20:63424660:G:A	G	A	0.291223	0.331658	0.245763	376	199	177	ADD	0.909533	0.198296	21.0381	5.34656
Ex_male	20	63424770	chr20:63424770:C:T	C	T	0.291223	0.331658	0.245763	376	199	177	ADD	0.909533	0.198296	21.0381	5.34656
B1	10	82976203	chr10:82976203:A:G	G	A	0.0708661	0.0839695	0.0470914	1016	655	361	ADD	1.00128	0.218317	21.0345	5.34573
Ex_GE60	2	110119880	chr2:110119880:G:A	G	A	0.306859	0.356757	0.206522	277	185	92	ADD	1.12114	0.244482	21.0294	5.34458
Ex_GE60	2	110122469	chr2:110122469:G:A	G	A	0.306859	0.356757	0.206522	277	185	92	ADD	1.12114	0.244482	21.0294	5.34458
Ex_GE60	2	110126152	chr2:110126152:G:A	G	A	0.306859	0.356757	0.206522	277	185	92	ADD	1.12114	0.244482	21.0294	5.34458
Ex_GE60	2	110129109	chr2:110129109:A:AGACCAGAT	A	AGACCAGAT	0.306859	0.356757	0.206522	277	185	92	ADD	1.12114	0.244482	21.0294	5.34458
Ex_GE60	2	110139985	chr2:110139985:G:T	G	T	0.306859	0.356757	0.206522	277	185	92	ADD	1.12114	0.244482	21.0294	5.34458
Ex_GE60	2	110143055	chr2:110143055:C:A	C	A	0.306859	0.356757	0.206522	277	185	92	ADD	1.12114	0.244482	21.0294	5.34458
Ex_GE60	2	110143318	chr2:110143318:G:A	G	A	0.306859	0.356757	0.206522	277	185	92	ADD	1.12114	0.244482	21.0294	5.34458
Ex_GE60	2	110147642	chr2:110147642:C:A	C	A	0.306859	0.356757	0.206522	277	185	92	ADD	1.12114	0.244482	21.0294	5.34458
Ex_GE60	2	110148330	chr2:110148330:C:T	C	T	0.306859	0.356757	0.206522	277	185	92	ADD	1.12114	0.244482	21.0294	5.34458
Ex_GE60	2	110148838	chr2:110148838:T:C	T	C	0.306859	0.356757	0.206522	277	185	92	ADD	1.12114	0.244482	21.0294	5.34458
Ex_GE60	2	110149329	chr2:110149329:A:G	A	G	0.306859	0.356757	0.206522	277	185	92	ADD	1.12114	0.244482	21.0294	5.34458
Ex_GE60	2	110153780	chr2:110153780:A:C	A	C	0.306859	0.356757	0.206522	277	185	92	ADD	1.12114	0.244482	21.0294	5.34458
Ex_GE60	2	110155909	chr2:110155909:G:C	G	C	0.306859	0.356757	0.206522	277	185	92	ADD	1.12114	0.244482	21.0294	5.34458
Ex_GE60	2	110156171	chr2:110156171:C:T	C	T	0.306859	0.356757	0.206522	277	185	92	ADD	1.12114	0.244482	21.0294	5.34458
Ex_GE60	2	110165126	chr2:110165126:C:T	C	T	0.306859	0.356757	0.206522	277	185	92	ADD	1.12114	0.244482	21.0294	5.34458
Ex_GE60	2	110186853	chr2:110186853:A:G	A	G	0.306859	0.356757	0.206522	277	185	92	ADD	1.12114	0.244482	21.0294	5.34458
Ex_GE60	2	110188612	chr2:110188612:T:A	T	A	0.306859	0.356757	0.206522	277	185	92	ADD	1.12114	0.244482	21.0294	5.34458
Ex_GE60	2	110191398	chr2:110191398:C:T	C	T	0.306859	0.356757	0.206522	277	185	92	ADD	1.12114	0.244482	21.0294	5.34458
Ex_GE60	2	110128565	chr2:110128565:G:A	G	A	0.305054	0.356757	0.201087	277	185	92	ADD	1.12114	0.244482	21.0294	5.34457
Ex_LT60	5	124139286	chr5:124139286:T:C	C	T	0.471429	0.568966	0.439163	350	87	263	ADD	0.958972	0.209176	21.0179	5.34198
Ex_GE60	2	110125122	chr2:110125122:A:G	A	G	0.306159	0.354054	0.208791	276	185	91	ADD	1.1231	0.244998	21.0141	5.34113
Ex_GE60	2	110127050	chr2:110127050:C:T	C	T	0.305054	0.354054	0.206522	277	185	92	ADD	1.1231	0.244997	21.0141	5.34112
Ex_GE60	2	110136418	chr2:110136418:A:G	A	G	0.305054	0.354054	0.206522	277	185	92	ADD	1.1231	0.244997	21.0141	5.34112
Ex_GE60	2	110160594	chr2:110160594:T:C	T	C	0.305054	0.354054	0.206522	277	185	92	ADD	1.1231	0.244997	21.0141	5.34112
Ex_GE60	2	110175098	chr2:110175098:T:G	T	G	0.305054	0.354054	0.206522	277	185	92	ADD	1.1231	0.244997	21.0141	5.34112
Ex_GE60	2	110178290	chr2:110178290:A:G	A	G	0.305054	0.354054	0.206522	277	185	92	ADD	1.1231	0.244997	21.0141	5.34112
Ex_GE60	2	110184919	chr2:110184919:G:A	G	A	0.305054	0.354054	0.206522	277	185	92	ADD	1.1231	0.244997	21.0141	5.34112
Ex_GE60	2	110202321	chr2:110202321:C:G	C	G	0.305054	0.354054	0.206522	277	185	92	ADD	1.1231	0.244997	21.0141	5.34112
Ex_GE60	2	110207917	chr2:110207917:C:T	C	T	0.305054	0.354054	0.206522	277	185	92	ADD	1.1231	0.244997	21.0141	5.34112
Ex_GE60	2	110213470	chr2:110213470:T:C	T	C	0.305054	0.354054	0.206522	277	185	92	ADD	1.1231	0.244997	21.0141	5.34112
Ex_GE60	2	110213541	chr2:110213541:G:A	G	A	0.305054	0.354054	0.206522	277	185	92	ADD	1.1231	0.244997	21.0141	5.34112
Ex_GE60	2	110217046	chr2:110217046:C:T	C	T	0.305054	0.354054	0.206522	277	185	92	ADD	1.1231	0.244997	21.0141	5.34112
Ex_GE60	2	110226508	chr2:110226508:G:A	G	A	0.305054	0.354054	0.206522	277	185	92	ADD	1.1231	0.244997	21.0141	5.34112
Ex_GE60	2	110226611	chr2:110226611:C:T	C	T	0.305054	0.354054	0.206522	277	185	92	ADD	1.1231	0.244997	21.0141	5.34112
Ex_GE60	2	110226722	chr2:110226722:G:A	G	A	0.305054	0.354054	0.206522	277	185	92	ADD	1.1231	0.244997	21.0141	5.34112
Ex	3	45897524	chr3:45897524:G:A	G	A	0.122433	0.166052	0.089779	633	271	362	ADD	1.01147	0.220657	21.0121	5.34065
B1	16	6310616	chr16:6310616:A:G	A	G	0.0591133	0.0428135	0.0886427	1015	654	361	ADD	-1.07053	0.233545	21.0116	5.34054
Ex_female	9	80240621	chr9:80240621:T:G	T	G	0.0891473	0.0205479	0.116216	258	73	185	ADD	-2.53343	0.552806	21.0026	5.3385
Ex_female	9	80240650	chr9:80240650:T:C	T	C	0.0891473	0.0205479	0.116216	258	73	185	ADD	-2.53343	0.552806	21.0026	5.3385
Ex_female	9	80240621	chr9:80240621:T:G	T	G	0.0891473	0.0205479	0.116216	258	73	185	ADD	-2.53343	0.552806	21.0026	5.3385
Ex_female	9	80240650	chr9:80240650:T:C	T	C	0.0891473	0.0205479	0.116216	258	73	185	ADD	-2.53343	0.552806	21.0026	5.3385
Ex_LT60	6	67411860	chr6:67411860:A:T	A	T	0.182073	0.0862069	0.212963	357	87	270	ADD	-1.49411	0.3261	20.9924	5.3362
Ex_LT60	1	166776257	chr1:166776257:G:A	G	A	0.213277	0.114943	0.245318	354	87	267	ADD	-1.31958	0.288026	20.9898	5.33561
B1_male	4	188663199	chr4:188663199:C:T	C	T	0.233447	0.207524	0.293785	589	412	177	ADD	-0.81562	0.178037	20.9871	5.335
Ex	18	26681571	chr18:26681571:C:T	T	C	0.25	0.194853	0.291899	630	272	358	ADD	-0.742079	0.161992	20.9853	5.33459
B1_male	17	36103435	chr17:36103435:G:A	G	A	0.12309	0.146845	0.0677966	589	412	177	ADD	1.11029	0.242416	20.9771	5.33273
B1	3	45972340	chr3:45972340:C:T	C	T	0.14124	0.169725	0.089779	1016	654	362	ADD	0.772672	0.168733	20.9696	5.33102
Ex_female	9	83315803	chr9:83315803:G:A	G	A	0.00968992	0.0342466	0	258	73	185	ADD	6.41365	1.40063	20.9684	5.33077
Ex_female	9	83335722	chr9:83335722:A:G	A	G	0.00968992	0.0342466	0	258	73	185	ADD	6.41365	1.40063	20.9684	5.33077
Ex_female	9	83315803	chr9:83315803:G:A	G	A	0.00968992	0.0342466	0	258	73	185	ADD	6.41365	1.40063	20.9684	5.33077
Ex_female	9	83335722	chr9:83335722:A:G	A	G	0.00968992	0.0342466	0	258	73	185	ADD	6.41365	1.40063	20.9684	5.33077
Ex_GE60	2	110190861	chr2:110190861:A:C	A	C	0.304348	0.353261	0.206522	276	184	92	ADD	1.1227	0.245212	20.9625	5.32942
B1_LT60	10	118784062	chr10:118784062:C:G	C	G	0.0802348	0.11157	0.0520446	511	242	269	ADD	1.28228	0.280067	20.9624	5.32939
B1	2	17281375	chr2:17281375:A:C	A	C	0.0448718	0.0603976	0.0166667	1014	654	360	ADD	1.40052	0.305958	20.9533	5.32734
B1	18	26713320	chr18:26713320:C:T	T	C	0.248276	0.220183	0.299169	1015	654	361	ADD	-0.576657	0.125988	20.9497	5.32653
Ex_female	9	80238712	chr9:80238712:A:G	A	G	0.0875486	0.0205479	0.11413	257	73	184	ADD	-2.55184	0.557618	20.9428	5.32495
Ex_female	9	80238712	chr9:80238712:A:G	A	G	0.0875486	0.0205479	0.11413	257	73	184	ADD	-2.55184	0.557618	20.9428	5.32495
Ex_male	18	26715714	chr18:26715714:A:T	T	A	0.260108	0.19898	0.328571	371	196	175	ADD	-0.900342	0.196842	20.9208	5.31997
B1	3	45957717	chr3:45957717:A:G	A	G	0.141732	0.170229	0.0900277	1016	655	361	ADD	0.770594	0.168502	20.9142	5.31848
B1_LT60	12	52301263	chr12:52301263:G:A	G	A	0.270508	0.332645	0.214815	512	242	270	ADD	0.756643	0.165457	20.9127	5.31812
B1	3	45973053	chr3:45973053:T:G	T	G	0.14124	0.169725	0.089779	1016	654	362	ADD	0.771979	0.168848	20.9034	5.31603
Ex	10	82976203	chr10:82976203:A:G	G	A	0.0647709	0.0882353	0.0470914	633	272	361	ADD	1.30186	0.284772	20.8994	5.31511
Ex	3	45957717	chr3:45957717:A:G	A	G	0.124803	0.170956	0.0900277	633	272	361	ADD	0.997506	0.218275	20.8845	5.31174
Ex_GE60	2	110182018	chr2:110182018:G:A	G	A	0.306159	0.355978	0.206522	276	184	92	ADD	1.11792	0.244639	20.8821	5.31119
B1	3	151076239	chr3:151076239:C:T	C	T	0.0821042	0.0618321	0.118785	1017	655	362	ADD	-0.905375	0.198209	20.8645	5.30721
B1_male	6	1053430	chr6:1053430:T:C	C	T	0.372666	0.40678	0.292614	589	413	176	ADD	0.7587	0.166109	20.8618	5.30659
Ex	3	45983556	chr3:45983556:G:A	G	A	0.124013	0.169742	0.089779	633	271	362	ADD	0.999728	0.218897	20.8585	5.30584
B1_GE60	2	212797524	chr2:212797524:C:T	C	T	0.0168651	0.00847458	0.0549451	504	413	91	ADD	-2.52897	0.553845	20.8502	5.30396
Ex_LT60	21	26692797	chr21:26692797:C:T	C	T	0.106232	0.0344828	0.129699	353	87	266	ADD	-1.815	0.397547	20.8438	5.30251
Ex	10	82977533	chr10:82977533:T:C	C	T	0.0654574	0.0882353	0.0483425	634	272	362	ADD	1.2991	0.284595	20.8368	5.30093
Ex	10	82977803	chr10:82977803:T:C	C	T	0.0654574	0.0882353	0.0483425	634	272	362	ADD	1.2991	0.284595	20.8368	5.30093
Ex	10	82978066	chr10:82978066:A:G	G	A	0.0654574	0.0882353	0.0483425	634	272	362	ADD	1.2991	0.284595	20.8368	5.30093
Ex	10	82986820	chr10:82986820:C:T	T	C	0.0654574	0.0882353	0.0483425	634	272	362	ADD	1.2991	0.284595	20.8368	5.30093
Ex	10	82988275	chr10:82988275:A:G	G	A	0.0654574	0.0882353	0.0483425	634	272	362	ADD	1.2991	0.284595	20.8368	5.30093
Ex	10	82989756	chr10:82989756:A:G	G	A	0.0654574	0.0882353	0.0483425	634	272	362	ADD	1.2991	0.284595	20.8368	5.30093
Ex_GE60	16	19280147	chr16:19280147:C:T	C	T	0.0252708	0.00540541	0.0652174	277	185	92	ADD	-2.97572	0.651916	20.8354	5.3006
Ex	3	46066109	chr3:46066109:A:G	A	G	0.124803	0.170956	0.0900277	633	272	361	ADD	0.994169	0.217823	20.8312	5.29964
B1_LT60	11	116832955	chr11:116832955:G:T	T	G	0.371569	0.326446	0.412313	510	242	268	ADD	-0.718947	0.157525	20.8303	5.29944
Ex_LT60	6	67366138	chr6:67366138:T:C	T	C	0.180398	0.0804598	0.213208	352	87	265	ADD	-1.51086	0.331089	20.8239	5.29799
Ex_LT60	11	133363699	chr11:133363699:C:T	C	T	0.104225	0.186047	0.0780669	355	86	269	ADD	1.46776	0.321649	20.8232	5.29783
Ex	8	73000026	chr8:73000026:G:A	G	A	0.0055205	0.0110294	0.00138122	634	272	362	ADD	4.92767	1.07986	20.8231	5.29782
B1	5	146393771	chr5:146393771:T:G	T	G	0.0142576	0.00687023	0.0276243	1017	655	362	ADD	-2.03911	0.447007	20.809	5.29462
B1	3	151194242	chr3:151194242:C:T	C	T	0.0624385	0.0450382	0.0939227	1017	655	362	ADD	-1.02852	0.225476	20.8075	5.29428
B1_LT60	4	7331759	chr4:7331759:C:T	C	T	0.102539	0.0619835	0.138889	512	242	270	ADD	-1.17482	0.257585	20.8019	5.293
Ex_male	2	186700785	chr2:186700785:G:A	G	A	0.0319149	0.0552764	0.00564972	376	199	177	ADD	2.83195	0.621044	20.7934	5.29108
Ex_male	20	63437913	chr20:63437913:G:A	G	A	0.253989	0.29397	0.20904	376	199	177	ADD	0.93746	0.205596	20.7911	5.29057
Ex_male	20	63423548	chr20:63423548:G:A	G	A	0.290667	0.330808	0.245763	375	198	177	ADD	0.904301	0.198355	20.7844	5.28905
B1	3	45959236	chr3:45959236:T:G	T	G	0.14124	0.169725	0.089779	1016	654	362	ADD	0.769281	0.168762	20.7789	5.28779
B1_LT60	1	218976651	chr1:218976651:T:C	C	T	0.305882	0.259336	0.347584	510	241	269	ADD	-0.761033	0.166968	20.775	5.28691
B1_LT60	3	46044733	chr3:46044733:G:A	G	A	0.38189	0.487603	0.285714	508	242	266	ADD	0.734227	0.161088	20.7746	5.28681
Ex_GE60	2	110214804	chr2:110214804:C:T	C	T	0.306159	0.355978	0.206522	276	184	92	ADD	1.10881	0.243296	20.7704	5.28586
B1_GE60	6	16639092	chr6:16639092:G:T	G	T	0.360835	0.33455	0.478261	503	411	92	ADD	-0.824107	0.180872	20.7599	5.28347
B1	3	6182550	chr3:6182550:A:G	G	A	0.386251	0.411315	0.340336	1011	654	357	ADD	0.532707	0.116993	20.7327	5.27731
B1_GE60	18	9777841	chr18:9777841:G:A	G	A	0.449597	0.481481	0.307692	496	405	91	ADD	0.901743	0.19806000000000001	20.7288	5.27642
B1	1	243332684	chr1:243332684:C:T	C	T	0.225149	0.244992	0.189076	1006	649	357	ADD	0.62618	0.137543	20.7263	5.27586
B1_male	6	1047214	chr6:1047214:A:G	G	A	0.371817	0.405569	0.292614	589	413	176	ADD	0.756439	0.166156	20.726	5.27579
B1_GE60	6	16639647	chr6:16639647:A:C	A	C	0.360835	0.33455	0.478261	503	411	92	ADD	-0.823434	0.180893	20.7213	5.27472
B1_GE60	6	16639661	chr6:16639661:G:A	G	A	0.360835	0.33455	0.478261	503	411	92	ADD	-0.823429	0.180893	20.721	5.27466
B1_male	6	1047542	chr6:1047542:G:C	C	G	0.372881	0.40678	0.293785	590	413	177	ADD	0.755913	0.166077	20.7168	5.2737
B1_LT60	6	37779797	chr6:37779797:C:T	C	T	0.304902	0.25625	0.348148	510	240	270	ADD	-0.74925	0.164624	20.7142	5.27311
Ex	3	45994895	chr3:45994895:A:AT	A	AT	0.127186	0.173507	0.0927978	629	268	361	ADD	0.989041	0.217336	20.7094	5.27202
B1_GE60	2	212815309	chr2:212815309:T:C	T	C	0.0178218	0.00847458	0.0597826	505	413	92	ADD	-2.51988	0.553852	20.7001	5.26992
Ex_GE60	2	110155679	chr2:110155679:T:C	T	C	0.307273	0.357923	0.206522	275	183	92	ADD	1.11327	0.244736	20.6921	5.26811
B1	3	45859597	chr3:45859597:C:T	C	T	0.108202	0.132466	0.0640669	1012	653	359	ADD	0.869062	0.191147	20.6713	5.26338
Ex_LT60	6	67406663	chr6:67406663:C:A	C	A	0.18118	0.0862069	0.211896	356	87	269	ADD	-1.48992	0.327766	20.6632	5.26155
B1_GE60	5	79066070	chr5:79066070:A:G	G	A	0.479125	0.451338	0.603261	503	411	92	ADD	-0.808552	0.177896	20.6577	5.26029
Ex_LT60	7	32088781	chr7:32088781:G:A	A	G	0.379552	0.517241	0.335185	357	87	270	ADD	0.924117	0.203337	20.6547	5.25963
Ex_GE60	2	110172717	chr2:110172717:G:C	G	C	0.304348	0.353261	0.206522	276	184	92	ADD	1.11455	0.245295	20.6454	5.25751
B1_LT60	12	52299392	chr12:52299392:C:T	C	T	0.100196	0.132231	0.071161	509	242	267	ADD	1.13434	0.249662	20.6434	5.25707
B1_male	6	1049113	chr6:1049113:C:T	T	C	0.372449	0.406326	0.293785	588	411	177	ADD	0.754865	0.166173	20.6357	5.25531
B1_male	6	1052146	chr6:1052146:C:G	G	C	0.371186	0.404358	0.293785	590	413	177	ADD	0.754659	0.166155	20.6289	5.25376
B1_LT60	1	218982447	chr1:218982447:G:A	G	A	0.305664	0.260331	0.346296	512	242	270	ADD	-0.759149	0.167149	20.6276	5.25347
B1	10	82977533	chr10:82977533:T:C	C	T	0.0712881	0.0839695	0.0483425	1017	655	362	ADD	0.988341	0.217615	20.627	5.25333
B1	10	82978066	chr10:82978066:A:G	G	A	0.0712881	0.0839695	0.0483425	1017	655	362	ADD	0.988341	0.217615	20.627	5.25333
B1	10	82986820	chr10:82986820:C:T	T	C	0.0712881	0.0839695	0.0483425	1017	655	362	ADD	0.988341	0.217615	20.627	5.25333
B1	10	82988275	chr10:82988275:A:G	G	A	0.0712881	0.0839695	0.0483425	1017	655	362	ADD	0.988341	0.217615	20.627	5.25333
B1_male	6	1052822	chr6:1052822:C:T	T	C	0.368644	0.400726	0.293785	590	413	177	ADD	0.754619	0.166185	20.6192	5.25156
B1_male	7	103960810	chr7:103960810:A:C	A	C	0.15051	0.181265	0.079096	588	411	177	ADD	1.05974	0.233395	20.6163	5.25091
B1	13	50125537	chr13:50125537:G:GCTCCGAGGAAGT	G	GCTCCGAGGAAGT	0.00590551	7.64526e-4	0.0151934	1016	654	362	ADD	-3.43523	0.756625	20.6135	5.25027
Ex_LT60	3	74186966	chr3:74186966:T:C	T	C	0.0769231	0.132184	0.0587121	351	87	264	ADD	1.65891	0.365506	20.5996	5.24712
B1	3	46027272	chr3:46027272:A:C	A	C	0.350049	0.389313	0.279006	1017	655	362	ADD	0.545675	0.120254	20.5907	5.2451
Ex_GE60	2	110148519	chr2:110148519:T:C	T	C	0.307971	0.356757	0.208791	276	185	91	ADD	1.11231	0.245147	20.5872	5.24431
Ex_GE60	2	110135346	chr2:110135346:A:G	A	G	0.304348	0.353261	0.206522	276	184	92	ADD	1.11968	0.246773	20.587	5.24427
Ex_GE60	2	110155098	chr2:110155098:C:A	C	A	0.304348	0.353261	0.206522	276	184	92	ADD	1.11967	0.246774	20.5865	5.24414
Ex_GE60	2	110152934	chr2:110152934:A:G	A	G	0.304348	0.353261	0.206522	276	184	92	ADD	1.11965	0.246774	20.5857	5.24398
B1_GE60	13	89542305	chr13:89542305:G:A	G	A	0.0109127	0.00484262	0.0384615	504	413	91	ADD	-3.24336	0.715002	20.5767	5.24193
B1	3	135565137	chr3:135565137:G:A	G	A	0.271203	0.304747	0.210526	1014	653	361	ADD	0.582862	0.128508	20.5719	5.24083
Ex_GE60	2	110200124	chr2:110200124:G:A	G	A	0.302536	0.350543	0.206522	276	184	92	ADD	1.12162	0.247298	20.5708	5.24058
Ex_GE60	2	110215842	chr2:110215842:G:A	G	A	0.302536	0.350543	0.206522	276	184	92	ADD	1.12155	0.2473	20.5679	5.23994
B1	10	82951169	chr10:82951169:G:A	A	G	0.0714286	0.0839695	0.0486111	1015	655	360	ADD	0.986646	0.217564	20.5659	5.23948
B1_LT60	19	23302121	chr19:23302121:G:C	G	C	0.0381605	0.0124481	0.0611111	511	241	270	ADD	-1.94437	0.428905	20.5512	5.23615
Ex_male	18	9029692	chr18:9029692:G:A	G	A	0.0345745	0.0150754	0.0564972	376	199	177	ADD	-1.99532	0.440178	20.548	5.23541
Ex_male	18	9030889	chr18:9030889:T:G	T	G	0.0345745	0.0150754	0.0564972	376	199	177	ADD	-1.99532	0.440178	20.548	5.23541
Ex_male	18	9037858	chr18:9037858:T:C	T	C	0.0345745	0.0150754	0.0564972	376	199	177	ADD	-1.99532	0.440178	20.548	5.23541
B1_male	3	6182550	chr3:6182550:A:G	G	A	0.388225	0.415049	0.324713	586	412	174	ADD	0.732418	0.161623	20.5358	5.23265
Ex_male	9	14411039	chr9:14411039:A:C	C	A	0.469333	0.535176	0.394886	375	199	176	ADD	0.802577	0.177143	20.5271	5.23067
Ex_male	20	63421820	chr20:63421820:C:T	C	T	0.290107	0.329146	0.245714	374	199	175	ADD	0.906921	0.200183	20.5251	5.23023
Ex	3	46066793	chr3:46066793:C:T	C	T	0.128549	0.176471	0.0925414	634	272	362	ADD	0.976664	0.215617	20.5175	5.22849
Ex	8	126824520	chr8:126824520:T:C	T	C	0.106349	0.141544	0.0796089	630	272	358	ADD	1.09019	0.240709	20.5125	5.22736
Ex	10	82974113	chr10:82974113:T:C	C	T	0.0647709	0.0867159	0.0483425	633	271	362	ADD	1.29444	0.285811	20.5119	5.22722
Ex_GE60	2	110142502	chr2:110142502:A:G	A	G	0.304348	0.353261	0.206522	276	184	92	ADD	1.10922	0.244986	20.5	5.22452
Ex_female	23	10586664	chrX:10586664:G:A	G	A	0.00968992	0.0342466	0	258	73	185	ADD	6.38745	1.41094	20.4945	5.22328
Ex_female	23	10586664	chrX:10586664:G:A	G	A	0.00968992	0.0342466	0	258	73	185	ADD	6.38745	1.41094	20.4945	5.22328
B1_GE60	13	89538843	chr13:89538843:G:T	G	T	0.0108911	0.00484262	0.0380435	505	413	92	ADD	-3.23646	0.715002	20.4892	5.22208
B1_GE60	13	89550614	chr13:89550614:C:T	C	T	0.0108911	0.00484262	0.0380435	505	413	92	ADD	-3.23646	0.715002	20.4892	5.22208
Ex	10	82990304	chr10:82990304:A:G	G	A	0.0657686	0.0882353	0.0487465	631	272	359	ADD	1.28831	0.284629	20.4872	5.22162
B1_GE60	5	79065827	chr5:79065827:C:T	T	C	0.48008	0.452439	0.603261	502	410	92	ADD	-0.804803	0.177816	20.485	5.22111
Ex_LT60	3	45802706	chr3:45802706:A:C	A	C	0.12465	0.252874	0.0833333	357	87	270	ADD	1.35692	0.299825	20.482	5.22044
B1_LT60	3	46112761	chr3:46112761:C:T	C	T	0.367647	0.472917	0.274074	510	240	270	ADD	0.723856	0.159958	20.4782	5.21957
Ex_male	2	44246019	chr2:44246019:G:A	G	A	0.0146277	0	0.0310734	376	199	177	ADD	-4.2551	0.940427	20.4724	5.21827
B1_LT60	7	142169360	chr7:142169360:C:T	C	T	0.445312	0.497934	0.398148	512	242	270	ADD	0.725684	0.160395	20.4697	5.21765
Ex_male	2	186041162	chr2:186041162:T:A	T	A	0.0212766	0.0376884	0.00282486	376	199	177	ADD	3.9194	0.866398	20.4647	5.21651
Ex_male	2	186161264	chr2:186161264:T:C	T	C	0.0212766	0.0376884	0.00282486	376	199	177	ADD	3.9194	0.866398	20.4647	5.21651
Ex_male	2	186220506	chr2:186220506:T:C	T	C	0.0212766	0.0376884	0.00282486	376	199	177	ADD	3.9194	0.866398	20.4647	5.21651
Ex_male	2	186223808	chr2:186223808:C:A	C	A	0.0212766	0.0376884	0.00282486	376	199	177	ADD	3.9194	0.866398	20.4647	5.21651
B1_LT60	3	46015929	chr3:46015929:T:TC	T	TC	0.381605	0.487603	0.286245	511	242	269	ADD	0.723193	0.159871	20.4631	5.21615
Ex_male	3	13245862	chr3:13245862:T:C	T	C	0.12633	0.0854271	0.172316	376	199	177	ADD	-1.22305	0.270387	20.4604	5.21555
B1_male	18	9030889	chr18:9030889:T:G	T	G	0.0339559	0.0242718	0.0564972	589	412	177	ADD	-1.62543	0.359405	20.4537	5.21401
Ex	3	46014417	chr3:46014417:C:T	C	T	0.127172	0.172794	0.0927978	633	272	361	ADD	0.982268	0.217201	20.452	5.21364
Ex	3	74186966	chr3:74186966:T:C	T	C	0.0724522	0.0900735	0.0589888	628	272	356	ADD	1.31619	0.291121	20.4405	5.21102
B1_male	4	188662373	chr4:188662373:C:G	C	G	0.231356	0.207022	0.288136	590	413	177	ADD	-0.81035	0.179269	20.4331	5.20936
B1_male	4	188660202	chr4:188660202:G:A	G	A	0.222411	0.199029	0.276836	589	412	177	ADD	-0.829541	0.183529	20.4299	5.20862
Ex	10	82951169	chr10:82951169:G:A	A	G	0.0656646	0.0882353	0.0486111	632	272	360	ADD	1.28266	0.283856	20.4188	5.20609
Ex	20	19018302	chr20:19018302:C:A	C	A	0.0102686	0.0238971	0	633	272	361	ADD	4.93827	1.09307	20.4105	5.20421
B1_LT60	17	42394249	chr17:42394249:T:C	T	C	0.0693359	0.103306	0.0388889	512	242	270	ADD	1.39455	0.308709	20.4066	5.20333
B1_male	4	22483788	chr4:22483788:T:C	T	C	0.0331633	0.0462287	0.00282486	588	411	177	ADD	2.65376	0.5876	20.3967	5.20109
Ex_GE60	3	136871882	chr3:136871882:T:C	T	C	0.0198556	0.0027027	0.0543478	277	185	92	ADD	-3.45347	0.764721	20.3942	5.20051
B1_male	13	50052463	chr13:50052463:A:C	A	C	0.00677966	0	0.0225989	590	413	177	ADD	-4.51889	1.00067	20.3931	5.20027
B1_GE60	6	16637149	chr6:16637149:T:C	T	C	0.362103	0.336165	0.478261	504	412	92	ADD	-0.812865	0.180011	20.3911	5.19981
Ex_female	12	109194210	chr12:109194210:T:G	G	T	0.462745	0.618056	0.401639	255	72	183	ADD	1.11146	0.246136	20.3908	5.19975
Ex_female	12	109194210	chr12:109194210:T:G	G	T	0.462745	0.618056	0.401639	255	72	183	ADD	1.11146	0.246136	20.3908	5.19975
B1_LT60	1	218975956	chr1:218975956:A:G	G	A	0.306262	0.260331	0.347584	511	242	269	ADD	-0.753249	0.16682	20.3884	5.19919
B1	18	26715714	chr18:26715714:A:T	T	A	0.243806	0.214615	0.296657	1009	650	359	ADD	-0.576414	0.127703	20.3735	5.19582
B1	3	46010416	chr3:46010416:A:G	A	G	0.143564	0.172043	0.091922	1010	651	359	ADD	0.762045	0.168886	20.3598	5.19272
B1_male	4	188662530	chr4:188662530:C:T	C	T	0.231749	0.207524	0.288136	589	412	177	ADD	-0.809165	0.179387	20.3466	5.18971
Ex_female	12	109195987	chr12:109195987:T:C	C	T	0.463178	0.616438	0.402703	258	73	185	ADD	1.1104	0.246175	20.3457	5.18952
Ex_female	12	109197441	chr12:109197441:C:T	T	C	0.463178	0.616438	0.402703	258	73	185	ADD	1.1104	0.246175	20.3457	5.18952
Ex_female	12	109195987	chr12:109195987:T:C	C	T	0.463178	0.616438	0.402703	258	73	185	ADD	1.1104	0.246175	20.3457	5.18952
Ex_female	12	109197441	chr12:109197441:C:T	T	C	0.463178	0.616438	0.402703	258	73	185	ADD	1.1104	0.246175	20.3457	5.18952
B1_LT60	12	104391449	chr12:104391449:C:T	C	T	0.0579568	0.0850622	0.0335821	509	241	268	ADD	1.39371	0.30900300000000003	20.3431	5.18891
B1_LT60	7	18920204	chr7:18920204:G:A	G	A	0.0990099	0.0580913	0.136364	505	241	264	ADD	-1.19684	0.265414	20.3342	5.18691
Ex_GE60	5	116879277	chr5:116879277:G:A	G	A	0.0487365	0.0189189	0.108696	277	185	92	ADD	-1.92702	0.42744	20.3246	5.18472
Ex_GE60	2	110166791	chr2:110166791:T:C	T	C	0.306159	0.354054	0.208791	276	185	91	ADD	1.10589	0.245313	20.3227	5.18428
Ex_female	17	55305468	chr17:55305468:T:C	T	C	0.280156	0.40411	0.230978	257	73	184	ADD	1.22182	0.271066	20.3173	5.18307
Ex_female	17	55305468	chr17:55305468:T:C	T	C	0.280156	0.40411	0.230978	257	73	184	ADD	1.22182	0.271066	20.3173	5.18307
Ex	16	49331136	chr16:49331136:T:C	T	C	0.0150079	0.03125	0.00277008	633	272	361	ADD	3.0605	0.679148	20.3075	5.18084
Ex	8	126825092	chr8:126825092:G:T	G	T	0.107656	0.144737	0.0803324	627	266	361	ADD	1.08077	0.239881	20.2992	5.17895
Ex_GE60	2	110194928	chr2:110194928:G:C	G	C	0.305455	0.355191	0.206522	275	183	92	ADD	1.10161	0.244505	20.2991	5.17894
B1_GE60	6	16638889	chr6:16638889:C:T	C	T	0.362103	0.336165	0.478261	504	412	92	ADD	-0.811008	0.180017	20.2967	5.17838
Ex_GE60	7	99107096	chr7:99107096:T:C	T	C	0.0380435	0.0162162	0.0824176	276	185	91	ADD	-2.37104	0.526385	20.2895	5.17676
B1_GE60	2	60403151	chr2:60403151:G:A	G	A	0.355159	0.38835	0.206522	504	412	92	ADD	0.860719	0.191134	20.2791	5.17439
Ex_LT60	5	173025873	chr5:173025873:A:C	A	C	0.113764	0.0229885	0.143123	356	87	269	ADD	-1.93974	0.430827	20.2713	5.17263
B1	11	116834800	chr11:116834800:G:A	A	G	0.310958	0.294028	0.341667	1013	653	360	ADD	-0.540913	0.120152	20.2671	5.17167
B1_male	4	22483535	chr4:22483535:A:G	A	G	0.0330508	0.0460048	0.00282486	590	413	177	ADD	2.63883	0.586397	20.2506	5.16792
Ex	10	82952396	chr10:82952396:A:G	G	A	0.0662461	0.0882353	0.0497238	634	272	362	ADD	1.27444	0.283227	20.2472	5.16716
B1	18	14146625	chr18:14146625:G:A	G	A	0.435531	0.400612	0.498619	1016	654	362	ADD	-0.495423	0.110102	20.247	5.1671
B1	18	14146692	chr18:14146692:G:A	G	A	0.435531	0.400612	0.498619	1016	654	362	ADD	-0.495423	0.110102	20.247	5.1671
Ex_GE60	2	110184573	chr2:110184573:G:A	G	A	0.301444	0.348649	0.206522	277	185	92	ADD	1.0988	0.244223	20.2426	5.16612
Ex_GE60	9	127469593	chr9:127469593:C:T	C	T	0.0763636	0.0409836	0.146739	275	183	92	ADD	-1.57936	0.351089	20.2362	5.16465
B1	18	26716504	chr18:26716504:C:T	T	C	0.331034	0.301988	0.383657	1015	654	361	ADD	-0.524194	0.116532	20.2346	5.1643
B1_LT60	11	117139073	chr11:117139073:C:T	T	C	0.393137	0.344398	0.436803	510	241	269	ADD	-0.710018	0.157876	20.2258	5.16228
B1_GE60	6	16638866	chr6:16638866:T:C	T	C	0.362376	0.336562	0.478261	505	413	92	ADD	-0.809748	0.180074	20.2208	5.16117
Ex_LT60	16	63292922	chr16:63292922:C:T	T	C	0.279494	0.172414	0.314126	356	87	269	ADD	-1.09549	0.243617	20.2207	5.16115
B1	3	45961471	chr3:45961471:G:C	G	C	0.140394	0.16896	0.0886427	1015	654	361	ADD	0.766194	0.170393	20.2198	5.16093
B1_male	4	188657825	chr4:188657825:C:T	C	T	0.172326	0.146845	0.231638	589	412	177	ADD	-0.863109	0.19195	20.2187	5.16069
Ex_GE60	2	110136202	chr2:110136202:G:C	G	C	0.307971	0.356757	0.208791	276	185	91	ADD	1.10132	0.24493	20.2182	5.16056
B1_LT60	3	46027718	chr3:46027718:G:A	G	A	0.381605	0.487603	0.286245	511	242	269	ADD	0.718493	0.15981	20.2132	5.15944
Ex_male	10	131722915	chr10:131722915:C:T	C	T	0.0212766	0	0.0451977	376	199	177	ADD	-3.63846	0.809305	20.2121	5.15919
B1_LT60	3	46030514	chr3:46030514:G:A	G	A	0.381836	0.487603	0.287037	512	242	270	ADD	0.718468	0.15981	20.2119	5.15914
B1_LT60	3	46036033	chr3:46036033:A:G	A	G	0.381836	0.487603	0.287037	512	242	270	ADD	0.718468	0.15981	20.2119	5.15914
Ex_male	20	63421846	chr20:63421846:G:A	G	A	0.328	0.369347	0.28125	375	199	176	ADD	0.878343	0.195402	20.2056	5.15771
B1	18	26701181	chr18:26701181:T:C	C	T	0.250988	0.223583	0.300836	1012	653	359	ADD	-0.562253	0.125083	20.2055	5.1577
Ex_female	9	137788155	chr9:137788155:T:C	C	T	0.332685	0.184932	0.391304	257	73	184	ADD	-1.28925	0.286858	20.1996	5.15635
Ex_female	9	137788155	chr9:137788155:T:C	C	T	0.332685	0.184932	0.391304	257	73	184	ADD	-1.28925	0.286858	20.1996	5.15635
Ex_female	9	137788389	chr9:137788389:C:T	T	C	0.332685	0.184932	0.391304	257	73	184	ADD	-1.28919	0.286859	20.1974	5.15585
Ex_female	9	137788389	chr9:137788389:C:T	T	C	0.332685	0.184932	0.391304	257	73	184	ADD	-1.28919	0.286859	20.1974	5.15585
Ex_female	12	109194947	chr12:109194947:A:T	T	A	0.445736	0.60274	0.383784	258	73	185	ADD	1.11306	0.247673	20.1968	5.15572
Ex_female	12	109194953	chr12:109194953:A:G	G	A	0.445736	0.60274	0.383784	258	73	185	ADD	1.11306	0.247673	20.1968	5.15572
Ex_female	12	109194947	chr12:109194947:A:T	T	A	0.445736	0.60274	0.383784	258	73	185	ADD	1.11306	0.247673	20.1968	5.15572
Ex_female	12	109194953	chr12:109194953:A:G	G	A	0.445736	0.60274	0.383784	258	73	185	ADD	1.11306	0.247673	20.1968	5.15572
B1_GE60	8	61423895	chr8:61423895:T:A	T	A	0.00792079	0.00242131	0.0326087	505	413	92	ADD	-3.41598	0.760137	20.1951	5.15533
B1_GE60	8	61437936	chr8:61437936:G:C	G	C	0.00792079	0.00242131	0.0326087	505	413	92	ADD	-3.41598	0.760137	20.1951	5.15533
Ex_female	9	80242219	chr9:80242219:T:G	T	G	0.0875486	0.0205479	0.11413	257	73	184	ADD	-2.52804	0.562557	20.1946	5.15521
Ex_female	9	80242219	chr9:80242219:T:G	T	G	0.0875486	0.0205479	0.11413	257	73	184	ADD	-2.52804	0.562557	20.1946	5.15521
B1_GE60	8	61425582	chr8:61425582:A:C	A	C	0.00793651	0.00242718	0.0326087	504	412	92	ADD	-3.41442	0.760092	20.1792	5.15171
Ex_LT60	5	124162438	chr5:124162438:A:ACCTCATC	ACCTCATC	A	0.474359	0.574713	0.441288	351	87	264	ADD	0.92202	0.205254	20.179	5.15166
Ex_male	14	103036216	chr14:103036216:G:A	G	A	0.052139	0.0304569	0.0762712	374	197	177	ADD	-1.83975	0.40957	20.1773	5.15128
Ex_male	20	63438258	chr20:63438258:C:T	C	T	0.259309	0.298995	0.214689	376	199	177	ADD	0.917461	0.204252	20.1763	5.15107
Ex_male	3	139316430	chr3:139316430:A:G	G	A	0.356	0.30303	0.415254	375	198	177	ADD	-0.868312	0.193321	20.174	5.15054
Ex_male	11	75635404	chr11:75635404:C:T	C	T	0.00930851	0	0.019774	376	199	177	ADD	-5.90218	1.31422	20.1691	5.14943
B1	9	111208426	chr9:111208426:A:C	A	C	0.345887	0.313936	0.404494	1009	653	356	ADD	-0.521162	0.116047	20.1685	5.14929
B1	10	82990304	chr10:82990304:A:G	G	A	0.071499	0.0839695	0.0487465	1014	655	359	ADD	0.97651	0.217482	20.1607	5.14751
Ex_LT60	17	54708565	chr17:54708565:G:A	A	G	0.334734	0.224138	0.37037	357	87	270	ADD	-1.07071	0.238474	20.1588	5.14709
B1_LT60	3	46017647	chr3:46017647:T:G	T	G	0.382583	0.487603	0.288104	511	242	269	ADD	0.717711	0.159865	20.1554	5.1463
Ex_GE60	2	110148166	chr2:110148166:T:A	T	A	0.304745	0.352459	0.208791	274	183	91	ADD	1.10118	0.245309	20.1508	5.14527
Ex_LT60	21	26692678	chr21:26692678:A:G	A	G	0.105337	0.0344828	0.128253	356	87	269	ADD	-1.77838	0.396223	20.1452	5.14399
Ex_male	23	48288088	chrX:48288088:T:G	T	G	0.0134048	0	0.0285714	373	198	175	ADD	-2.99199	0.666736	20.1378	5.14232
B1	11	68811768	chr11:68811768:G:C	G	C	0.0142576	0.019084	0.00552486	1017	655	362	ADD	2.25633	0.502888	20.1309	5.14074
B1_LT60	11	117144479	chr11:117144479:C:T	T	C	0.393346	0.344398	0.437037	511	241	270	ADD	-0.707969	0.157811	20.1257	5.13958
Ex_GE60	2	110202125	chr2:110202125:A:G	A	G	0.307273	0.355978	0.208791	275	184	91	ADD	1.10041	0.245313	20.122	5.13872
Ex_GE60	2	110151312	chr2:110151312:A:C	A	C	0.307971	0.356757	0.208791	276	185	91	ADD	1.0961	0.244358	20.1208	5.13845
Ex_GE60	2	110140590	chr2:110140590:C:T	C	T	0.307971	0.356757	0.208791	276	185	91	ADD	1.09605	0.244356	20.1192	5.13809
B1_GE60	1	194543598	chr1:194543598:A:T	A	T	0.133663	0.115012	0.217391	505	413	92	ADD	-1.14771	0.255884	20.1175	5.13771
B1_LT60	1	218987734	chr1:218987734:C:A	C	A	0.248515	0.201245	0.291667	505	241	264	ADD	-0.808423	0.180256	20.1139	5.13689
B1_LT60	3	46012286	chr3:46012286:A:G	A	G	0.387476	0.493776	0.292593	511	241	270	ADD	0.720535	0.160664	20.1129	5.13667
Ex_LT60	5	124130346	chr5:124130346:C:T	T	C	0.478814	0.58046	0.445693	354	87	267	ADD	0.91915500000000006	0.204959	20.1115	5.13634
Ex_LT60	21	26689680	chr21:26689680:A:G	A	G	0.105042	0.0344828	0.127778	357	87	270	ADD	-1.77666	0.396225	20.1059	5.13508
Ex_GE60	2	110183031	chr2:110183031:A:T	A	T	0.306159	0.354054	0.208791	276	185	91	ADD	1.09799	0.244873	20.1055	5.13498
Ex	3	46031822	chr3:46031822:T:C	T	C	0.126582	0.172794	0.0916667	632	272	360	ADD	0.975001	0.217453	20.1039	5.13461
B1_LT60	6	147774568	chr6:147774568:G:A	G	A	0.0226378	0.0392562	0.0075188	508	242	266	ADD	2.36612	0.527724	20.1029	5.13439
Ex_female	7	5526722	chr7:5526722:C:T	C	T	0.416342	0.5	0.383152	257	73	184	ADD	1.20027	0.267723	20.0996	5.13364
Ex_female	7	5526722	chr7:5526722:C:T	C	T	0.416342	0.5	0.383152	257	73	184	ADD	1.20027	0.267723	20.0996	5.13364
B1_LT60	11	117144146	chr11:117144146:G:T	T	G	0.393555	0.345041	0.437037	512	242	270	ADD	-0.707543	0.157819	20.0995	5.13362
B1	3	45867022	chr3:45867022:C:G	C	G	0.108095	0.132263	0.0640669	1013	654	359	ADD	0.857018	0.191178	20.0958	5.13278
Ex_male	2	37554272	chr2:37554272:A:G	A	G	0.312332	0.253769	0.37931	373	199	174	ADD	-0.874857	0.19519	20.0891	5.13125
B1_LT60	17	42394393	chr17:42394393:G:C	G	C	0.0683594	0.10124	0.0388889	512	242	270	ADD	1.38906	0.309966	20.0824	5.12973
Ex_female	12	109191652	chr12:109191652:C:T	T	C	0.465116	0.616438	0.405405	258	73	185	ADD	1.10967	0.247627	20.0811	5.12944
Ex_female	12	109191652	chr12:109191652:C:T	T	C	0.465116	0.616438	0.405405	258	73	185	ADD	1.10967	0.247627	20.0811	5.12944
B1_LT60	3	46014628	chr3:46014628:T:C	T	C	0.382812	0.487603	0.288889	512	242	270	ADD	0.716499	0.159891	20.0808	5.12937
B1	3	46052366	chr3:46052366:G:A	G	A	0.340257	0.378067	0.271588	1011	652	359	ADD	0.542441	0.121054	20.0794	5.12905
B1_LT60	3	46038050	chr3:46038050:G:T	G	T	0.387129	0.489627	0.293561	505	241	264	ADD	0.722171	0.161164	20.079	5.12896
B1_male	18	9029692	chr18:9029692:G:A	G	A	0.0347458	0.0254237	0.0564972	590	413	177	ADD	-1.60006	0.357093	20.0775	5.12863
B1_male	18	9037858	chr18:9037858:T:C	T	C	0.0347458	0.0254237	0.0564972	590	413	177	ADD	-1.60006	0.357093	20.0775	5.12863
B1_LT60	6	15507879	chr6:15507879:G:A	A	G	0.197266	0.241736	0.157407	512	242	270	ADD	0.89263	0.199215	20.0771	5.12852
Ex_GE60	2	110148087	chr2:110148087:G:A	G	A	0.307971	0.356757	0.208791	276	185	91	ADD	1.09455	0.244282	20.0767	5.12844
Ex_male	20	63427896	chr20:63427896:G:A	G	A	0.285333	0.326633	0.238636	375	199	176	ADD	0.888282	0.198256	20.0748	5.12801
Ex	11	104140610	chr11:104140610:C:T	C	T	0.1152	0.0833333	0.139437	625	270	355	ADD	-1.0279	0.229435	20.0716	5.12729
Ex_female	12	109194016	chr12:109194016:G:T	T	G	0.466797	0.616438	0.407104	256	73	183	ADD	1.11099	0.248006	20.0675	5.12635
Ex_female	12	109194016	chr12:109194016:G:T	T	G	0.466797	0.616438	0.407104	256	73	183	ADD	1.11099	0.248006	20.0675	5.12635
Ex_female	7	3581530	chr7:3581530:A:G	A	G	0.0290698	0.0753425	0.0108108	258	73	185	ADD	3.2311	0.721374	20.0623	5.12517
Ex_female	7	3581530	chr7:3581530:A:G	A	G	0.0290698	0.0753425	0.0108108	258	73	185	ADD	3.2311	0.721374	20.0623	5.12517
Ex_male	3	45859142	chr3:45859142:G:C	G	C	0.100267	0.145729	0.0485714	374	199	175	ADD	1.47944	0.330321	20.0595	5.12453
Ex_male	16	63205760	chr16:63205760:A:G	G	A	0.343085	0.288945	0.403955	376	199	177	ADD	-0.827947	0.184866	20.0581	5.12423
B1_LT60	3	46026833	chr3:46026833:T:C	T	C	0.383333	0.487603	0.289179	510	242	268	ADD	0.716775	0.160048	20.057	5.12397
Ex_female	9	137718545	chr9:137718545:G:T	G	T	0.344358	0.1875	0.405405	257	72	185	ADD	-1.30719	0.291896	20.0548	5.12347
Ex_female	9	137718545	chr9:137718545:G:T	G	T	0.344358	0.1875	0.405405	257	72	185	ADD	-1.30719	0.291896	20.0548	5.12347
Ex	2	236272962	chr2:236272962:A:G	A	G	0.0197161	0.00551471	0.0303867	634	272	362	ADD	-2.74669	0.613347	20.0542	5.12334
Ex_female	12	109192190	chr12:109192190:C:T	T	C	0.47093	0.623288	0.410811	258	73	185	ADD	1.11893	0.249875	20.0522	5.12289
Ex_female	12	109192190	chr12:109192190:C:T	T	C	0.47093	0.623288	0.410811	258	73	185	ADD	1.11893	0.249875	20.0522	5.12289
B1	4	36182582	chr4:36182582:C:A	C	A	0.00689655	7.63359e-4	0.0180556	1015	655	360	ADD	-3.40075	0.759448	20.0519	5.1228
Ex	3	46072724	chr3:46072724:A:G	A	G	0.128368	0.175926	0.0927978	631	270	361	ADD	0.96784	0.21615	20.0492	5.1222
Ex_female	12	109191165	chr12:109191165:C:T	T	C	0.464981	0.618056	0.405405	257	72	185	ADD	1.10882	0.247651	20.0467	5.12164
Ex_female	12	109191165	chr12:109191165:C:T	T	C	0.464981	0.618056	0.405405	257	72	185	ADD	1.10882	0.247651	20.0467	5.12164
B1	3	151195443	chr3:151195443:T:A	T	A	0.0621302	0.0450382	0.0933148	1014	655	359	ADD	-1.01461	0.226611	20.0464	5.12155
B1_LT60	11	116834800	chr11:116834800:G:A	A	G	0.307843	0.270661	0.341418	510	242	268	ADD	-0.746876	0.166835	20.0412	5.12038
B1_LT60	12	128546889	chr12:128546889:A:G	A	G	0.0107422	0	0.0203704	512	242	270	ADD	-4.05283	0.905493	20.0331	5.11853
Ex_LT60	21	26692058	chr21:26692058:G:A	G	A	0.103933	0.0344828	0.126394	356	87	269	ADD	-1.77977	0.397654	20.0315	5.11819
B1	12	111873504	chr12:111873504:C:T	C	T	0.0182087	0.0251908	0.00554017	1016	655	361	ADD	2.4745	0.552902	20.0298	5.11779
Ex_GE60	2	110128779	chr2:110128779:A:G	A	G	0.306159	0.356757	0.203297	276	185	91	ADD	1.09437	0.244536	20.0283	5.11746
Ex	3	46069589	chr3:46069589:A:G	A	G	0.12916	0.176471	0.0933148	631	272	359	ADD	0.965515	0.215758	20.0254	5.1168
B1	3	45834967	chr3:45834967:G:GA	G	GA	0.110128	0.134351	0.0662983	1017	655	362	ADD	0.848693	0.189736	20.0079	5.11281
B1_LT60	7	142169169	chr7:142169169:A:G	A	G	0.450098	0.502066	0.403346	511	242	269	ADD	0.723004	0.161637	20.0078	5.11278
Ex	2	236276766	chr2:236276766:T:G	T	G	0.0197472	0.00553506	0.0303867	633	271	362	ADD	-2.74263	0.613216	20.0035	5.11182
B1	3	46050242	chr3:46050242:C:G	C	G	0.341403	0.379601	0.272222	1012	652	360	ADD	0.540947	0.121004	19.9854	5.1077
Ex_female	2	53881646	chr2:53881646:C:T	C	T	0.0639535	0.130137	0.0378378	258	73	185	ADD	2.25885	0.50537	19.9782	5.10608
Ex_female	2	53892563	chr2:53892563:T:C	T	C	0.0639535	0.130137	0.0378378	258	73	185	ADD	2.25885	0.50537	19.9782	5.10608
Ex_female	2	53892576	chr2:53892576:A:T	A	T	0.0639535	0.130137	0.0378378	258	73	185	ADD	2.25885	0.50537	19.9782	5.10608
Ex_female	2	53881646	chr2:53881646:C:T	C	T	0.0639535	0.130137	0.0378378	258	73	185	ADD	2.25885	0.50537	19.9782	5.10608
Ex_female	2	53892563	chr2:53892563:T:C	T	C	0.0639535	0.130137	0.0378378	258	73	185	ADD	2.25885	0.50537	19.9782	5.10608
Ex_female	2	53892576	chr2:53892576:A:T	A	T	0.0639535	0.130137	0.0378378	258	73	185	ADD	2.25885	0.50537	19.9782	5.10608
Ex_GE60	2	110143072	chr2:110143072:A:C	A	C	0.307971	0.356757	0.208791	276	185	91	ADD	1.09129	0.244176	19.9746	5.10525
Ex_female	2	53893048	chr2:53893048:G:A	G	A	0.0642023	0.130137	0.0380435	257	73	184	ADD	2.25932	0.505546	19.9725	5.10478
Ex_female	2	53893048	chr2:53893048:G:A	G	A	0.0642023	0.130137	0.0380435	257	73	184	ADD	2.25932	0.505546	19.9725	5.10478
B1_LT60	3	46029971	chr3:46029971:C:G	C	G	0.382122	0.487552	0.287313	509	241	268	ADD	0.71511	0.160052	19.963	5.10262
Ex_GE60	13	112909037	chr13:112909037:A:G	G	A	0.16065	0.197297	0.0869565	277	185	92	ADD	1.43144	0.320401	19.9599	5.10191
B1	3	135550854	chr3:135550854:G:T	T	G	0.239645	0.269525	0.185596	1014	653	361	ADD	0.597418	0.13373	19.9571	5.10129
Ex	18	26720860	chr18:26720860:T:C	C	T	0.257886	0.205882	0.296961	634	272	362	ADD	-0.708234	0.158558	19.9517	5.10005
Ex_LT60	3	45848457	chr3:45848457:C:T	C	T	0.119382	0.25	0.0777778	356	86	270	ADD	1.38446	0.309999	19.9453	5.0986
Ex_LT60	18	41841167	chr18:41841167:C:T	C	T	0.277778	0.174419	0.311321	351	86	265	ADD	-1.12938	0.25289	19.9441	5.09832
B1_LT60	7	18924514	chr7:18924514:G:A	G	A	0.0992141	0.0578512	0.136704	509	242	267	ADD	-1.17961	0.264316	19.9173	5.09223
Ex_male	19	27636176	chr19:27636176:C:A	C	A	0.0186667	0.0351759	0	375	199	176	ADD	4.17432	0.935461	19.9123	5.0911
B1	3	45994895	chr3:45994895:A:AT	A	AT	0.142928	0.170769	0.0927978	1011	650	361	ADD	0.748894	0.167829	19.9117	5.09096
B1	9	111208440	chr9:111208440:T:C	T	C	0.344776	0.313364	0.402542	1005	651	354	ADD	-0.518776	0.116262	19.9107	5.09074
B1	9	90928708	chr9:90928708:G:A	G	A	0.0476893	0.0328244	0.0745856	1017	655	362	ADD	-1.14383	0.256388	19.9036	5.08914
Ex_LT60	7	32091834	chr7:32091834:G:T	T	G	0.379213	0.511494	0.336431	356	87	269	ADD	0.914728	0.205059	19.8989	5.08805
Ex_male	6	1046718	chr6:1046718:G:A	A	G	0.385027	0.441624	0.322034	374	197	177	ADD	0.8601	0.19286	19.889	5.08582
B1	1	243329341	chr1:243329341:C:T	T	C	0.227723	0.247706	0.191011	1010	654	356	ADD	0.609086	0.13658	19.8877	5.08551
B1	6	73045635	chr6:73045635:A:T	A	T	0.00787402	0.00229008	0.0180055	1016	655	361	ADD	-2.81466	0.631164	19.8869	5.08534
Ex_male	16	63305766	chr16:63305766:C:T	T	C	0.351064	0.309045	0.398305	376	199	177	ADD	-0.833972	0.187026	19.8837	5.08462
B1_LT60	3	46127668	chr3:46127668:G:C	G	C	0.369863	0.47314	0.276952	511	242	269	ADD	0.711426	0.15956	19.8798	5.08372
Ex	11	104115924	chr11:104115924:G:C	G	C	0.11563	0.0845588	0.139437	627	272	355	ADD	-1.01916	0.228619	19.8727	5.08211
Ex	3	45874730	chr3:45874730:C:T	C	T	0.280411	0.333948	0.240331	633	271	362	ADD	0.72385	0.162382	19.8712	5.08175
Ex	3	46030376	chr3:46030376:A:G	A	G	0.126382	0.172794	0.0914127	633	272	361	ADD	0.968381	0.21725	19.8689	5.08123
Ex_GE60	6	138870992	chr6:138870992:C:G	C	G	0.0397112	0.0162162	0.0869565	277	185	92	ADD	-2.2332	0.501041	19.8659	5.08056
B1_LT60	3	46119545	chr3:46119545:G:A	G	A	0.370588	0.47314	0.277985	510	242	268	ADD	0.711831	0.159715	19.8637	5.08007
Ex	3	46010210	chr3:46010210:G:A	G	A	0.127962	0.173432	0.0939227	633	271	362	ADD	0.964682	0.216477	19.8584	5.07886
Ex	9	103162242	chr9:103162242:G:T	G	T	0.26874	0.214022	0.310393	627	271	356	ADD	-0.753419	0.16907	19.8581	5.07879
B1_LT60	3	46072884	chr3:46072884:T:C	T	C	0.375494	0.479253	0.281132	506	241	265	ADD	0.717616	0.161041	19.857	5.07854
B1_LT60	3	46050242	chr3:46050242:C:G	C	G	0.367647	0.466942	0.277985	510	242	268	ADD	0.716542	0.160801	19.8566	5.07845
B1_GE60	8	61499196	chr8:61499196:A:AGAC	A	AGAC	0.00792079	0.00242131	0.0326087	505	413	92	ADD	-3.37736	0.757965	19.8544	5.07794
Ex	3	46014681	chr3:46014681:C:T	C	T	0.12776	0.172794	0.0939227	634	272	362	ADD	0.961932	0.215917	19.848	5.0765
Ex	12	68429262	chr12:68429262:A:G	A	G	0.21519	0.272059	0.172222	632	272	360	ADD	0.772176	0.17333200000000001	19.8461	5.07607
B1_LT60	3	46122665	chr3:46122665:T:A	T	A	0.370588	0.47314	0.277985	510	242	268	ADD	0.711386	0.159687	19.8458	5.076
B1_LT60	11	117121210	chr11:117121210:A:G	G	A	0.353516	0.305785	0.396296	512	242	270	ADD	-0.714977	0.160499	19.8444	5.07567
B1_GE60	5	79069161	chr5:79069161:T:C	C	T	0.481151	0.453883	0.603261	504	412	92	ADD	-0.797211	0.178963	19.8437	5.07552
Ex_LT60	5	173027357	chr5:173027357:C:CCTGACATGGTGG	C	CCTGACATGGTGG	0.115819	0.0232558	0.145522	354	86	268	ADD	-1.90891	0.428534	19.8426	5.07527
B1_LT60	3	46052366	chr3:46052366:G:A	G	A	0.366405	0.46473	0.277985	509	241	268	ADD	0.716253	0.16082	19.8359	5.07375
Ex	3	46010771	chr3:46010771:G:C	G	C	0.127962	0.173432	0.0939227	633	271	362	ADD	0.964008	0.216477	19.8307	5.07258
Ex_LT60	7	5072923	chr7:5072923:A:C	A	C	0.29972	0.183908	0.337037	357	87	270	ADD	-1.05543	0.237009	19.8304	5.0725
B1_GE60	2	195568737	chr2:195568737:G:A	G	A	0.00793651	0.00121359	0.0380435	504	412	92	ADD	-3.60463	0.809505	19.8281	5.07198
Ex_male	3	13245588	chr3:13245588:A:G	A	G	0.12766	0.0879397	0.172316	376	199	177	ADD	-1.20399	0.270387	19.8277	5.07188
B1	3	151222245	chr3:151222245:G:A	G	A	0.0609636	0.0442748	0.0911602	1017	655	362	ADD	-1.02985	0.231281	19.8275	5.07184
Ex_male	12	68429262	chr12:68429262:A:G	A	G	0.231383	0.286432	0.169492	376	199	177	ADD	0.975087	0.218986	19.8269	5.07171
B1_LT60	3	46073607	chr3:46073607:A:G	A	G	0.375984	0.481405	0.280075	508	242	266	ADD	0.717402	0.161119	19.8259	5.07148
B1_male	11	62017857	chr11:62017857:G:A	G	A	0.00508475	0.00121065	0.0141243	590	413	177	ADD	-5.28172	1.18631	19.8223	5.07066
B1	10	82977803	chr10:82977803:T:C	C	T	0.0708661	0.0833333	0.0483425	1016	654	362	ADD	0.971773	0.218281	19.8198	5.07008
Ex_female	19	18898547	chr19:18898547:T:TC	T	TC	0.023622	0.0684932	0.00552486	254	73	181	ADD	3.64227	0.818137	19.8194	5.07001
Ex_female	19	18898547	chr19:18898547:T:TC	T	TC	0.023622	0.0684932	0.00552486	254	73	181	ADD	3.64227	0.818137	19.8194	5.07001
B1	18	26709893	chr18:26709893:T:C	C	T	0.250739	0.223242	0.300554	1015	654	361	ADD	-0.555368	0.124754	19.8176	5.0696
Ex	3	46024471	chr3:46024471:G:A	G	A	0.126391	0.173507	0.0914127	629	268	361	ADD	0.970458	0.218003	19.8167	5.06937
Ex_LT60	9	3502142	chr9:3502142:C:T	C	T	0.0351124	0.0862069	0.0185874	356	87	269	ADD	2.17598	0.488819	19.8159	5.0692
Ex_GE60	2	60403151	chr2:60403151:G:A	G	A	0.34296	0.410811	0.206522	277	185	92	ADD	0.974651	0.218953	19.8152	5.06904
B1_GE60	8	61455817	chr8:61455817:C:T	C	T	0.0207921	0.0108959	0.0652174	505	413	92	ADD	-2.29432	0.515522	19.8068	5.06713
B1_LT60	3	46049566	chr3:46049566:A:G	A	G	0.367188	0.466942	0.277778	512	242	270	ADD	0.714537	0.160554	19.8064	5.06704
B1_LT60	3	46052970	chr3:46052970:A:G	A	G	0.367188	0.466942	0.277778	512	242	270	ADD	0.714537	0.160554	19.8064	5.06704
Ex_LT60	7	32089270	chr7:32089270:T:A	A	T	0.376404	0.505747	0.334572	356	87	269	ADD	0.90015	0.202274	19.8038	5.06645
B1_LT60	3	28777379	chr3:28777379:G:A	G	A	0.263314	0.195021	0.325188	507	241	266	ADD	-0.784934	0.176386	19.8034	5.06636
Ex_male	4	67832420	chr4:67832420:A:T	T	A	0.497319	0.427136	0.577586	373	199	174	ADD	-0.821443	0.184622	19.7965	5.06478
Ex_LT60	12	76293638	chr12:76293638:A:T	A	T	0.284314	0.183908	0.316667	357	87	270	ADD	-1.13964	0.256148	19.7949	5.06444
B1_GE60	15	48229719	chr15:48229719:T:C	C	T	0.0118812	0.00484262	0.0434783	505	413	92	ADD	-2.86023	0.642954	19.7898	5.06328
B1_GE60	15	48236872	chr15:48236872:C:T	C	T	0.0118812	0.00484262	0.0434783	505	413	92	ADD	-2.86023	0.642954	19.7898	5.06328
Ex_GE60	19	45215807	chr19:45215807:A:G	G	A	0.106498	0.072973	0.173913	277	185	92	ADD	-1.46221	0.328711	19.7876	5.06277
Ex_male	2	37544091	chr2:37544091:G:T	G	T	0.260054	0.209596	0.317143	373	198	175	ADD	-0.901475	0.202665	19.7856	5.06231
Ex_female	9	137736912	chr9:137736912:C:T	C	T	0.331395	0.184932	0.389189	258	73	185	ADD	-1.28166	0.28816	19.7824	5.06159
Ex_female	9	137736912	chr9:137736912:C:T	C	T	0.331395	0.184932	0.389189	258	73	185	ADD	-1.28166	0.28816	19.7824	5.06159
Ex	3	46053734	chr3:46053734:C:T	C	T	0.125592	0.170956	0.0914127	633	272	361	ADD	0.967309	0.217558	19.7688	5.0585
B1_LT60	3	46124317	chr3:46124317:C:T	C	T	0.370117	0.47314	0.277778	512	242	270	ADD	0.708392	0.159496	19.7265	5.04889
B1_LT60	3	46124502	chr3:46124502:G:A	G	A	0.370117	0.47314	0.277778	512	242	270	ADD	0.708392	0.159496	19.7265	5.04889
B1_LT60	3	46128139	chr3:46128139:G:A	G	A	0.370117	0.47314	0.277778	512	242	270	ADD	0.708392	0.159496	19.7265	5.04889
Ex_female	6	471619	chr6:471619:C:T	C	T	0.158915	0.239726	0.127027	258	73	185	ADD	1.55153	0.349346	19.7245	5.04843
Ex_female	6	471619	chr6:471619:C:T	C	T	0.158915	0.239726	0.127027	258	73	185	ADD	1.55153	0.349346	19.7245	5.04843
B1	2	191108463	chr2:191108463:C:T	C	T	0.020649	0.0282443	0.00690608	1017	655	362	ADD	2.11089	0.47531	19.7233	5.04816
B1_male	14	23478025	chr14:23478025:G:A	G	A	0.0152542	0.00484262	0.039548	590	413	177	ADD	-2.4436	0.55028	19.7194	5.04727
Ex	3	46032431	chr3:46032431:A:G	A	G	0.127172	0.173432	0.0925414	633	271	362	ADD	0.963156	0.216915	19.7157	5.04644
Ex_male	6	1778873	chr6:1778873:C:T	C	T	0.00930851	0	0.019774	376	199	177	ADD	-5.70577	1.28501	19.7157	5.04644
Ex_LT60	7	32088725	chr7:32088725:G:A	A	G	0.376751	0.505747	0.335185	357	87	270	ADD	0.898034	0.202256	19.7144	5.04615
Ex_LT60	7	32088763	chr7:32088763:T:G	G	T	0.376404	0.505747	0.334572	356	87	269	ADD	0.89803	0.202255	19.7144	5.04614
B1	3	45820440	chr3:45820440:G:A	G	A	0.10876	0.132263	0.0662983	1016	654	362	ADD	0.844718	0.190258	19.7123	5.04566
Ex_GE60	3	136975776	chr3:136975776:A:G	A	G	0.0180505	0.0027027	0.048913	277	185	92	ADD	-3.47854	0.783758	19.6984	5.0425
Ex_male	11	123433942	chr11:123433942:T:C	T	C	0.158245	0.203518	0.107345	376	199	177	ADD	1.12464	0.253422	19.6942	5.04154
B1	3	45991675	chr3:45991675:G:GCCTTACCCACAGACTCCTTCAC	G	GCCTTACCCACAGACTCCTTCAC	0.140256	0.168196	0.089779	1016	654	362	ADD	0.755294	0.170206	19.6918	5.04099
Ex_GE60	22	43472626	chr22:43472626:G:A	G	A	0.485507	0.418478	0.619565	276	184	92	ADD	-0.943601	0.212651	19.6899	5.04056
B1	3	45818159	chr3:45818159:G:A	G	A	0.10876	0.132263	0.0662983	1016	654	362	ADD	0.844155	0.190249	19.6879	5.04011
Ex	4	111601315	chr4:111601315:G:A	G	A	0.261076	0.293358	0.236842	632	271	361	ADD	0.745961	0.168161	19.678	5.03787
B1	3	45867532	chr3:45867532:A:G	A	G	0.108588	0.132466	0.0652778	1013	653	360	ADD	0.844057	0.190282	19.6765	5.03752
Ex	3	46028081	chr3:46028081:A:C	A	C	0.126382	0.172794	0.0914127	633	272	361	ADD	0.961869	0.216853	19.6744	5.03704
Ex	3	46019812	chr3:46019812:A:G	A	G	0.126972	0.172794	0.0925414	634	272	362	ADD	0.961817	0.216852	19.6724	5.03659
Ex	3	46020348	chr3:46020348:A:G	A	G	0.126972	0.172794	0.0925414	634	272	362	ADD	0.961817	0.216852	19.6724	5.03659
Ex	3	46020505	chr3:46020505:T:C	T	C	0.126972	0.172794	0.0925414	634	272	362	ADD	0.961817	0.216852	19.6724	5.03659
Ex	3	46024271	chr3:46024271:G:A	G	A	0.126972	0.172794	0.0925414	634	272	362	ADD	0.961817	0.216852	19.6724	5.03659
Ex	3	46030271	chr3:46030271:T:C	T	C	0.126972	0.172794	0.0925414	634	272	362	ADD	0.961817	0.216852	19.6724	5.03659
Ex	3	46031212	chr3:46031212:G:A	G	A	0.126972	0.172794	0.0925414	634	272	362	ADD	0.961817	0.216852	19.6724	5.03659
Ex	3	46031276	chr3:46031276:G:A	G	A	0.126972	0.172794	0.0925414	634	272	362	ADD	0.961817	0.216852	19.6724	5.03659
Ex	3	46031347	chr3:46031347:C:T	C	T	0.126972	0.172794	0.0925414	634	272	362	ADD	0.961817	0.216852	19.6724	5.03659
Ex	3	46026981	chr3:46026981:A:G	A	G	0.127172	0.172794	0.0927978	633	272	361	ADD	0.961817	0.216863	19.6705	5.03615
Ex_female	9	80180631	chr9:80180631:G:T	G	T	0.0622568	0.0138889	0.0810811	257	72	185	ADD	-2.89436	0.652603	19.6701	5.03608
Ex_female	9	80180631	chr9:80180631:G:T	G	T	0.0622568	0.0138889	0.0810811	257	72	185	ADD	-2.89436	0.652603	19.6701	5.03608
Ex_male	8	76659212	chr8:76659212:T:C	T	C	0.0320856	0.0100503	0.0571429	374	199	175	ADD	-2.32992	0.525416	19.6642	5.03472
B1	9	111208954	chr9:111208954:T:C	T	C	0.344214	0.31317	0.400838	1011	653	358	ADD	-0.514586	0.116045	19.6638	5.03463
B1_LT60	11	117146130	chr11:117146130:T:G	G	T	0.392717	0.344398	0.43633	508	241	267	ADD	-0.699867	0.15783	19.6631	5.03449
Ex	3	46011308	chr3:46011308:G:A	G	A	0.12776	0.172794	0.0939227	634	272	362	ADD	0.959691	0.216424	19.6631	5.03449
Ex	3	46012664	chr3:46012664:G:T	G	T	0.12776	0.172794	0.0939227	634	272	362	ADD	0.959691	0.216424	19.6631	5.03449
Ex	3	46014670	chr3:46014670:G:A	G	A	0.12776	0.172794	0.0939227	634	272	362	ADD	0.959691	0.216424	19.6631	5.03449
Ex_LT60	1	146375048	chr1:146375048:A:G	A	G	0.168067	0.270115	0.135185	357	87	270	ADD	1.14276	0.25773	19.6597	5.03371
Ex	3	46035840	chr3:46035840:A:G	A	G	0.127373	0.172794	0.0930556	632	272	360	ADD	0.961711	0.216922	19.6554	5.03274
B1_LT60	3	46121259	chr3:46121259:A:G	A	G	0.370297	0.472917	0.277358	505	240	265	ADD	0.709164	0.159981	19.6497	5.03142
B1	3	46049566	chr3:46049566:A:G	A	G	0.341043	0.379205	0.272099	1016	654	362	ADD	0.535343	0.12077	19.6493	5.03135
B1_LT60	3	46115575	chr3:46115575:G:T	G	T	0.371316	0.47314	0.279026	509	242	267	ADD	0.711204	0.160458	19.6456	5.0305
Ex_LT60	16	63309468	chr16:63309468:A:C	C	A	0.292373	0.183908	0.327715	354	87	267	ADD	-1.06487	0.240307	19.6363	5.02838
B1	3	45866624	chr3:45866624:A:T	A	T	0.108161	0.132061	0.0649171	1017	655	362	ADD	0.842857	0.190215	19.6345	5.02797
B1	3	45830416	chr3:45830416:G:A	G	A	0.108653	0.132061	0.0662983	1017	655	362	ADD	0.842855	0.190215	19.6344	5.02796
B1	3	45838989	chr3:45838989:T:C	T	C	0.108653	0.132061	0.0662983	1017	655	362	ADD	0.842855	0.190215	19.6344	5.02796
B1_LT60	9	29428136	chr9:29428136:G:A	A	G	0.321782	0.382231	0.26616	505	242	263	ADD	0.723189	0.163211	19.6338	5.02782
Ex	3	46013758	chr3:46013758:G:A	G	A	0.126582	0.171587	0.0927978	632	271	361	ADD	0.959576	0.216564	19.633	5.02765
B1	3	46052970	chr3:46052970:A:G	A	G	0.340237	0.378067	0.272099	1014	652	362	ADD	0.53523	0.120795	19.6329	5.02762
B1_male	23	88398808	chrX:88398808:C:T	C	T	0.149565	0.105651	0.255952	575	407	168	ADD	-0.623999	0.140837	19.6307	5.02711
B1_LT60	1	4489270	chr1:4489270:G:A	G	A	0.0430528	0.0702479	0.0185874	511	242	269	ADD	1.71445	0.387004	19.6254	5.0259
Ex_male	18	26701181	chr18:26701181:T:C	C	T	0.270777	0.212121	0.337143	373	198	175	ADD	-0.850929	0.192125	19.6164	5.02387
B1	15	58425720	chr15:58425720:T:C	T	C	0.150442	0.172519	0.110497	1017	655	362	ADD	0.72733	0.164225	19.6148	5.02351
B1	10	82952396	chr10:82952396:A:G	G	A	0.0713583	0.0833333	0.0497238	1016	654	362	ADD	0.96134	0.217065	19.6144	5.02342
B1_LT60	11	117151636	chr11:117151636:A:C	C	A	0.395303	0.346473	0.438889	511	241	270	ADD	-0.696718	0.157315	19.6143	5.02339
Ex	3	45886267	chr3:45886267:T:C	T	C	0.128368	0.168519	0.098338	631	270	361	ADD	0.963613	0.217587	19.6127	5.02303
Ex_male	8	4430054	chr8:4430054:C:T	C	T	0.220588	0.267677	0.167614	374	198	176	ADD	1.03395	0.233478	19.6112	5.02268
B1	3	45823240	chr3:45823240:T:C	T	C	0.10876	0.132061	0.066482	1016	655	361	ADD	0.842208	0.190214	19.6044	5.02115
Ex_GE60	19	45221303	chr19:45221303:C:T	C	T	0.099278	0.0675676	0.163043	277	185	92	ADD	-1.4604	0.329843	19.6033	5.02089
Ex_GE60	19	45221400	chr19:45221400:A:G	A	G	0.099278	0.0675676	0.163043	277	185	92	ADD	-1.4604	0.329843	19.6033	5.02089
B1	18	26716938	chr18:26716938:G:T	T	G	0.248524	0.220611	0.299169	1016	655	361	ADD	-0.555157	0.12541	19.596	5.01923
Ex_GE60	2	110222769	chr2:110222769:A:G	A	G	0.351449	0.402703	0.247253	276	185	91	ADD	1.03582	0.233995	19.5955	5.01912
B1	17	13802514	chr17:13802514:A:G	A	G	0.303254	0.275651	0.353186	1014	653	361	ADD	-0.518389	0.117118	19.5914	5.01818
Ex	3	46076468	chr3:46076468:A:G	A	G	0.125592	0.170956	0.0914127	633	272	361	ADD	0.962134	0.217384	19.5891	5.01767
B1_LT60	7	18920690	chr7:18920690:G:A	G	A	0.0980392	0.0578512	0.134328	510	242	268	ADD	-1.17245	0.264919	19.5869	5.01716
B1_LT60	3	46082347	chr3:46082347:T:G	T	G	0.365234	0.464876	0.275926	512	242	270	ADD	0.711496	0.160772	19.585	5.01674
Ex_male	18	26715031	chr18:26715031:A:C	C	A	0.26738	0.211055	0.331429	374	199	175	ADD	-0.848642	0.191779	19.5815	5.01594
Ex_male	18	26713320	chr18:26713320:C:T	T	C	0.266667	0.211055	0.329545	375	199	176	ADD	-0.849885	0.192065	19.5806	5.01573
B1	3	45847198	chr3:45847198:A:G	A	G	0.108268	0.132061	0.065097	1016	655	361	ADD	0.841674	0.190227	19.5769	5.01488
Ex_LT60	3	45868152	chr3:45868152:C:A	C	A	0.12963	0.255814	0.0886792	351	86	265	ADD	1.30067	0.294031	19.568	5.01285
Ex_male	20	63428152	chr20:63428152:G:A	G	A	0.287433	0.327411	0.242938	374	197	177	ADD	0.874204	0.197627	19.5674	5.01272
B1	18	26716870	chr18:26716870:T:C	C	T	0.248028	0.220521	0.297784	1014	653	361	ADD	-0.557177	0.125961	19.5664	5.0125
Ex_male	8	76703285	chr8:76703285:G:A	G	A	0.0319149	0.0100503	0.0564972	376	199	177	ADD	-2.3235	0.525289	19.5655	5.01229
Ex	11	104113826	chr11:104113826:C:T	C	T	0.114833	0.0845588	0.138028	627	272	355	ADD	-1.01154	0.228688	19.5648	5.01215
B1_LT60	1	218992817	chr1:218992817:G:A	G	A	0.247059	0.201245	0.288104	510	241	269	ADD	-0.795086	0.179793	19.556	5.01014
B1_male	23	88400836	chrX:88400836:A:C	A	C	0.148276	0.104878	0.252941	580	410	170	ADD	-0.622583	0.140787	19.5554	5.01001
Ex	3	46023126	chr3:46023126:G:C	G	C	0.127172	0.172794	0.0927978	633	272	361	ADD	0.959073	0.216933	19.5457	5.0078
B1_LT60	3	28780762	chr3:28780762:A:G	A	G	0.26378	0.196281	0.325188	508	242	266	ADD	-0.778137	0.176011	19.5448	5.0076
Ex_male	2	79425767	chr2:79425767:G:A	A	G	0.382667	0.434673	0.323864	375	199	176	ADD	0.878946	0.198824	19.5427	5.00711
Ex_LT60	5	173044613	chr5:173044613:C:T	C	T	0.110955	0.0229885	0.139405	356	87	269	ADD	-1.92161	0.4347	19.5411	5.00675
Ex_male	19	5277145	chr19:5277145:T:C	C	T	0.207219	0.147208	0.274011	374	197	177	ADD	-0.913134	0.206567	19.541	5.00671
Ex	16	63186324	chr16:63186324:A:G	G	A	0.342357	0.295203	0.378151	628	271	357	ADD	-0.655258	0.148235	19.5398	5.00646
B1_LT60	3	46053131	chr3:46053131:C:T	C	T	0.367647	0.466942	0.277985	510	242	268	ADD	0.710728	0.160791	19.5382	5.00608
B1	2	129110458	chr2:129110458:C:T	C	T	0.00639764	0.00152905	0.0151934	1016	654	362	ADD	-3.25084	0.735617	19.5293	5.00407
B1_male	6	151722972	chr6:151722972:T:C	T	C	0.0118644	0.00242131	0.0338983	590	413	177	ADD	-3.06332	0.693289	19.5234	5.00272
Ex_GE60	3	137226746	chr3:137226746:T:G	T	G	0.0126812	0	0.0384615	276	185	91	ADD	-4.63909	1.04996	19.5218	5.00237
Ex_male	19	29106985	chr19:29106985:T:C	T	C	0.043883	0.0753769	0.00847458	376	199	177	ADD	2.33818	0.529201	19.5216	5.00231
Ex	3	46008335	chr3:46008335:G:T	G	T	0.126382	0.170956	0.0927978	633	272	361	ADD	0.961174	0.217556	19.5192	5.00176
B1_male	4	188659144	chr4:188659144:C:A	C	A	0.164116	0.140777	0.21875	588	412	176	ADD	-0.87095	0.197138	19.5184	5.00159
B1_male	2	23127619	chr2:23127619:C:T	C	T	0.42432	0.458637	0.344633	588	411	177	ADD	0.705418	0.159686	19.5145	5.00071
Ex	1	165555850	chr1:165555850:T:A	T	A	0.022082	0.00735294	0.0331492	634	272	362	ADD	-2.28803	0.517957	19.5135	5.00048
