# Supplementary material for: Systematic assessment of COVID-19 host genetics using whole genome sequencing data
Source: PLoS Pathog. 2024 Dec 23;20(12):e1012786. doi: 10.1371/journal.ppat.1012786 (PMC11706450; doi:10.1371/journal.ppat.1012786)
Supplement: S14 Table — (XLSX) [file ppat.1012786.s022.xlsx]

## Sheet: Tabelle1
Supplementary Table 14: Mean PRS values in cases and controls.
	cases			controls
phenotype	n	mean PRS	SD PRS	n	mean PRS	SD PRS
B1	655	0.949	0.25	362	0.843	0.22
B1_LT60	242	1.0	0.262	270	0.844	0.226
B1_GE60	413	0.917	0.237	92	0.842	0.204
Ex	272	0.982	0.26	362	0.843	0.22
Ex_LT60	87	1.06	0.269	270	0.844	0.226
Ex_GE60	185	0.944	0.243	92	0.842	0.204
PRS: polygenic risk score.
SD: standard deviation.
Ex_LT60/B1_LT60: individuals younger than 60 years.
Ex_GE60/B1_GE60: individuals older or equal to 60 years.
