# Supplementary material for: Systematic assessment of COVID-19 host genetics using whole genome sequencing data
Source: PLoS Pathog. 2024 Dec 23;20(12):e1012786. doi: 10.1371/journal.ppat.1012786 (PMC11706450; doi:10.1371/journal.ppat.1012786)
Supplement: S15 Table — (XLSX) [file ppat.1012786.s023.xlsx]

## Sheet: Tabelle1
Supplementary Table 16: Names and affiliations of members of the DeCOI host genetics group.
Name	Affiliations
Daniella Balla	Institute of Human Genetics, School of Medicine, University Bonn & University Hospital Bonn, Germany
Michael von Bergwelt-Baildon	COVID-19 Registry of the LMU Munich (CORKUM), University Hospital, LMU Munich, Munich, Germany; Department of Medicine III, University Hospital, LMU Munich, Munich, Germany
Leon Brandhoff	Cologne Center for Genomics (CCG), University of Cologne, Cologne, Germany; West German Genome Center - Cologne, University of Cologne, Cologne, Germany
Felix Brechtmann	Department of Informatics, Technical University of Munich, Garching, Germany
Kathrin van Bremen	Department of Internal Medicine I, University Hospital Bonn, Bonn, Germany
Michael Brinkmann	Hausarzt Rheidt-Niederkassel, Bonn, Germany
Edgar Dahl	Molecular Oncology Group, Institute of Pathology, Medical Faculty, RWTH Aachen University, Aachen, Germany; RWTH centralized Biomaterial Bank (RWTH cBMB) of the Medical Faculty, RWTH Aachen University, Aachen, Germany
Michael Dreher	Department of Pneumology and Intensive Care Medicine, University Hospital Aachen, Aachen, Germany
Lisa Fricke	Department of Internal Medicine II, University Hospital rechts der Isar, School of Medicine, Technical University of Munich, Munich, Germany
Gisela Gabernet	Quantitative Biology Center (QBiC), University of Tübingen, Tübingen, Germany
Darja Gauck	Institute of Medical Genetics and Applied Genomics, University of Tübingen, Tübingen, Germany
Marie Gauder	DFG NGS Competence Center Tübingen (NCCT), University of Tübingen, Tübingen, Germany; Quantitative Biology Center (QBiC), University of Tübingen, Tübingen, Germany
Alessandro De Grandi	Eurac Research, Institute for Biomedicine, Bolzano, Italy
Ana Groh	Department of Internal Medicine, Infectious Diseases, University Hospital Frankfurt, Goethe University, Frankfurt am Main, Germany
Caspar Gross	DFG NGS Competence Center Tübingen (NCCT), University of Tübingen, Tübingen, Germany; Institute of Medical Genetics and Applied Genomics, University of Tübingen, Tübingen, Germany
Michael Hultström	Anaesthesiology and Intensive Care Medicine, Department of Surgical Sciences, Uppsala University, Uppsala, Sweden; Hedenstierna Laboratory, CIRRUS, Anaesthesiology and Intensive Care Medicine, Department of Surgical Sciences, Uppsala University, Uppsala, Sweden; Integrative Physiology, Department of Medical Cell Biology, Uppsala University, Uppsala, Sweden
Stefan Kääb	COVID-19 Registry of the LMU Munich (CORKUM), University Hospital, LMU Munich, Munich, Germany; Department of Medicine I, University Hospital, LMU Munich, Munich, Germany
Carola Kaltenhauser	Department of Pediatrics, Dr. von Hauner Children’s Hospital, University Hospital LMU Munich, Munich, Germany
Daniel Kaufmann	Department of Medicine, Université de Montréal, Montréal, Québec, Canada
Andreas Keller	Clinical Bioinformatics, Saarbrücken, Germany; Helmholtz Institute for Pharmaceutical Research Saarland (HIPS), Saarbrücken, Germany
Oliver Keppler	COVID-19 Registry of the LMU Munich (CORKUM), University Hospital, LMU Munich, Munich, Germany; Max von Pettenkofer Institute and Gene Center, Virology, National Reference Center for Retroviruses, LMU Munich, Munich, Germany
Peter M. Krawitz	Institute of Genomic Statistics and Bioinformatics, School of Medicine, University Bonn & University Hospital Bonn, Bonn, Germany
Peter G. Kremsner	Centre de Recherches Medicales de Lambarene, Gabon; Institute of Tropical Medicine, University Hospital Tübingen, Tübingen, Germany
Maike Kreutzenbeck	Institute of Innate Immunity, University Hospital Bonn, Bonn, Germany
Anushka Kudaliyanage	Institute of Innate Immunity, University Hospital Bonn, Bonn, Germany
Miklos Lipcsey	Anaesthesiology and Intensive Care Medicine, Department of Surgical Sciences, Uppsala University, Uppsala, Sweden; Hedenstierna Laboratory, CIRRUS, Anaesthesiology and Intensive Care Medicine, Department of Surgical Sciences, Uppsala University, Uppsala, Sweden
Nikolaus Marx	Department of Internal Medicine I, RWTH Aachen University Hospital, Aachen, Germany
Deborah Mascalzoni	Eurac Research, Institute for Biomedicine, Bolzano, Italy
Christian Mertes	Department of Informatics, Technical University of Munich, Garching, Germany
Vincent Mooser	Department of Human Genetics, McGill University, Montréal, Québec, Canada
Dirk Müller-Wieland	Department of Internal Medicine I, RWTH Aachen University Hospital, Aachen, Germany
Sven Nahnsen	Biomedical Data Science, Department of Computer Science, University of Tübingen, Tübingen, Germany; Cluster of Excellence – Controlling Microbes to Fight Infections, University of Tübingen, Tübingen, Germany; Quantitative Biology Center (QBiC), University of Tübingen, Tübingen, Germany
Jakob Nattermann	Department of Internal Medicine I, University Hospital Bonn, Bonn, Germany; German Center for Infection Research (DZIF), Partner Site Bonn-Cologne, Bonn, Germany
Alexandru Odainic	Department of Microbiology and Immunology, The Peter Doherty Institute for Infection & Immunity, University of Melbourne, Victoria, Australia; Institute of Innate Immunity, University Hospital Bonn, Bonn, Germany
Cristian Pattaro	Eurac Research, Institute for Biomedicine, Bolzano, Italy
Hendrik Poeck	Clinic and Polyclinic for Internal Medicine III, University Hospital Regensburg, Regensburg, Germany; Leibniz Institute for Immunotherapy (LIT), Regensburg, Germany
Michaela Pogoda	DFG NGS Competence Center Tübingen (NCCT), University of Tübingen, Tübingen, Germany; Institute of Medical Genetics and Applied Genomics, University of Tübingen, Tübingen, Germany
Peter Pramstaller	Eurac Research, Institute for Biomedicine, Bolzano, Italy
Christian Putensen	Department of Anesthesiology and Intensive Care Medicine, University Hospital Bonn, Bonn, Germany
Gernot Rohde	Department of Internal Medicine, Pneumology, University Hospital Frankfurt, Goethe University, Frankfurt am Main, Germany
Selina Rolker	Institute of Human Genetics, School of Medicine, University Bonn & University Hospital Bonn, Germany
Jochen Schneider	Department of Internal Medicine II, University Hospital rechts der Isar, School of Medicine, Technical University of Munich, Munich, Germany
Sonja Schultz	Institute of Human Genetics, School of Medicine, University Bonn & University Hospital Bonn, Germany
Leon Schütz	Institute of Medical Genetics and Applied Genomics, University of Tübingen, Tübingen, Germany
Michael Seilmaier	Munich Clinic Schwabing, Academic Teaching Hospital, LMU Munich, Munich, Germany
Yogesh Singh	DFG NGS Competence Center Tübingen (NCCT), University of Tübingen, Tübingen, Germany; Institute of Medical Genetics and Applied Genomics, University of Tübingen, Tübingen, Germany
Jasper Spitzer	Institute of Innate Immunity, University Hospital Bonn, Bonn, Germany
Folkert Steinhagen	Department of Anesthesiology and Intensive Care Medicine, University Hospital Bonn, Bonn, Germany
Ulrike Strube	Institute of Innate Immunity, University Hospital Bonn, Bonn, Germany
Christina Troi	Laboratorio di Patologia Clinica di Bressanone, Hospital of Bressanone (SABES-ASDAA), Bressanone-Brixen, Italy; Teaching Hospital of Paracelsus Medical University
Marlo Verket	Department of Internal Medicine I, RWTH Aachen University Hospital, Aachen, Germany
Clemens M. Wendtner	Munich Clinic Schwabing, Academic Teaching Hospital, LMU Munich, Munich, Germany
Oliver Witzke	Department of Infectious Diseases, West German Centre of Infectious Diseases, University Hospital Essen, University Duisburg-Essen, Essen, Germany
Hugo Zeberg	Department of Neuroscience, Karolinska Institutet, Stockholm, Sweden
