# Supplementary material for: Systematic assessment of COVID-19 host genetics using whole genome sequencing data
Source: PLoS Pathog. 2024 Dec 23;20(12):e1012786. doi: 10.1371/journal.ppat.1012786 (PMC11706450; doi:10.1371/journal.ppat.1012786)
Supplement: S16 Table — (XLSX) [file ppat.1012786.s024.xlsx]

## Sheet: Tabelle1
Supplementary Table 17: Names and affiliations of members of the DeCOI group.
Name	Affiliations
Peer Bork	Structural and Computational Biology Unit, European Molecular Biology Laboratory, Heidelberg, Germany
Sören Franzenburg	Institute of Clinical Molecular Biology, Kiel University and University Medical Center Schleswig-Holstein, Kiel, Germany
Tina Ganzenmueller	Institute for Medical Virology and Epidemiology of Viral Diseases, University Hospital and Medical Faculty, University of Tübingen, Tübingen, Germany
Thomas Iftner	Institute for Medical Virology and Epidemiology of Viral Diseases, University Hospital and Medical Faculty, University of Tübingen, Tübingen, Germany
René Kallies	Department for Environmental Microbiology, Helmholtz Centre for Environmental Research, Leipzig, Germany
Christoph Klein	Dr von Hauner Children's Hospital, University Hospital, LMU Munich, Munich, Germany
Max von Kleist	Department of Mathematics and Computer Science, Freie Universität Berlin, Berlin, Germany
Jan Korbel	European Molecular Biology Laboratory, Genome Biology Unit, Heidelberg, Germany
Oliwia Makarewicz	Institute for Infectious Diseases and Infection Control, Jena University Hospital, Jena, Germany
Anna Pötsch	Biotechnology Center, Technical University Dresden, Dresden, Germany; National Center for Tumor Diseases, Dresden, Germany
Markus Ralser	Department of Biochemistry, Charité Universitätsmedizin Berlin, Berlin, Germany; Max Planck Institute for Molecular Genetics, Berlin, Germany
Birgit Sawitzki	Institute of Medical Immunology, Charité,Universitätsmedizin Berlin, Berlin, Germany
Jens Stoye	Center for Biotechnology (CeBiTec), Bielefeld University, Bielefeld, Germany
John Ziebuhr	Institute of Medical Virology, Justus Liebig University Giessen, Giessen, Germany
